# Supplementary material for: Genetic diversity and natural selection on the thrombospondin-related adhesive protein (TRAP) gene of Plasmodium falciparum on Bioko Island, Equatorial Guinea and global comparative analysis
Source: Malar J. 2021 Mar 2;20:124. doi: 10.1186/s12936-021-03664-8 (PMC7922716; doi:10.1186/s12936-021-03664-8)
Supplement: Supplementary file 2 — Additional file 2. Geographical distribution of haplotypes. [file 12936_2021_3664_MOESM2_ESM.arp]

#    Project File generated by DnaSP Ver. 6.12.01;     19 - March - 2020
#    ===================================================================

# Information from file 1287+BIOKO119+3D7(��Nigeria).fas
# Number of sequences: 1407    Number of sequences used: 1407
# Number of Sites in the complete Data File: 1680
# Selected Region:  1-1680
# Sites with alignment gaps:  not considered
# Invariable sites:  removed
# Number of Sites in "TRAP.hap" file: 171


[Profile]
   Title = "Haplotype Data from 1287+BIOKO119+3D7(��Nigeria).fas DnaSP file"
   NbSamples = 15
   DataType = DNA
   GenotypicData = 0
   LocusSeparator = NONE
   MissingData = "?"
   CompDistMatrix = 1


[Data]

[[HaplotypeDefinition]]
   HaplList = EXTERN "TRAP.hap"

[[Samples]]
   SampleName = "STANDRAD"
   SampleSize = 1
   SampleData= {
       Hap_1 1
}
   SampleName = "Bangladesh"
   SampleSize = 23
   SampleData= {
       Hap_2 1
       Hap_3 1
       Hap_4 1
       Hap_5 1
       Hap_6 1
       Hap_7 1
       Hap_8 1
       Hap_9 1
       Hap_10 1
       Hap_11 1
       Hap_12 1
       Hap_13 1
       Hap_14 1
       Hap_15 1
       Hap_16 1
       Hap_17 1
       Hap_18 1
       Hap_19 1
       Hap_20 1
       Hap_21 1
       Hap_22 1
       Hap_23 1
       Hap_24 1
}
   SampleName = "Cambodia"
   SampleSize = 393
   SampleData= {
       Hap_7 11
       Hap_18 31
       Hap_25 40
       Hap_26 82
       Hap_27 16
       Hap_28 17
       Hap_29 5
       Hap_30 29
       Hap_31 2
       Hap_32 29
       Hap_33 11
       Hap_34 6
       Hap_35 1
       Hap_36 8
       Hap_37 3
       Hap_38 2
       Hap_39 3
       Hap_40 1
       Hap_41 1
       Hap_42 5
       Hap_43 4
       Hap_44 1
       Hap_45 2
       Hap_46 1
       Hap_47 3
       Hap_48 3
       Hap_49 2
       Hap_50 1
       Hap_51 1
       Hap_52 1
       Hap_53 1
       Hap_54 1
       Hap_55 1
       Hap_56 1
       Hap_57 2
       Hap_58 1
       Hap_59 8
       Hap_60 2
       Hap_61 1
       Hap_62 1
       Hap_63 10
       Hap_64 1
       Hap_65 1
       Hap_66 2
       Hap_67 1
       Hap_68 3
       Hap_69 2
       Hap_70 1
       Hap_71 1
       Hap_72 2
       Hap_73 1
       Hap_74 2
       Hap_75 1
       Hap_76 2
       Hap_77 1
       Hap_78 3
       Hap_79 3
       Hap_80 1
       Hap_81 1
       Hap_82 1
       Hap_83 1
       Hap_84 1
       Hap_85 1
       Hap_86 1
       Hap_87 2
       Hap_88 1
       Hap_89 1
       Hap_90 2
       Hap_91 1
       Hap_92 1
}
   SampleName = "Congo"
   SampleSize = 54
   SampleData= {
       Hap_69 2
       Hap_93 1
       Hap_94 1
       Hap_95 1
       Hap_96 1
       Hap_97 1
       Hap_98 1
       Hap_99 1
       Hap_100 1
       Hap_101 1
       Hap_102 1
       Hap_103 1
       Hap_104 1
       Hap_105 1
       Hap_106 1
       Hap_107 1
       Hap_108 1
       Hap_109 1
       Hap_110 1
       Hap_111 1
       Hap_112 1
       Hap_113 2
       Hap_114 1
       Hap_115 1
       Hap_116 1
       Hap_117 1
       Hap_118 1
       Hap_119 2
       Hap_120 1
       Hap_121 2
       Hap_122 1
       Hap_123 1
       Hap_124 1
       Hap_125 1
       Hap_126 1
       Hap_127 1
       Hap_128 1
       Hap_129 1
       Hap_130 1
       Hap_131 1
       Hap_132 1
       Hap_133 1
       Hap_134 1
       Hap_135 1
       Hap_136 1
       Hap_137 1
       Hap_138 1
       Hap_139 1
       Hap_140 1
       Hap_141 1
}
   SampleName = "Gambia"
   SampleSize = 34
   SampleData= {
       Hap_1 1
       Hap_142 1
       Hap_143 3
       Hap_144 1
       Hap_145 1
       Hap_146 1
       Hap_147 1
       Hap_148 3
       Hap_149 2
       Hap_150 1
       Hap_151 1
       Hap_152 1
       Hap_153 2
       Hap_154 1
       Hap_155 1
       Hap_156 1
       Hap_157 1
       Hap_158 1
       Hap_159 1
       Hap_160 1
       Hap_161 1
       Hap_162 1
       Hap_163 1
       Hap_164 1
       Hap_165 1
       Hap_166 1
       Hap_167 1
       Hap_168 1
}
   SampleName = "Ghana"
   SampleSize = 228
   SampleData= {
       Hap_1 4
       Hap_18 1
       Hap_69 2
       Hap_107 7
       Hap_136 2
       Hap_142 1
       Hap_148 7
       Hap_156 1
       Hap_166 1
       Hap_167 2
       Hap_168 6
       Hap_169 1
       Hap_170 1
       Hap_171 1
       Hap_172 1
       Hap_173 1
       Hap_174 1
       Hap_175 1
       Hap_176 1
       Hap_177 1
       Hap_178 1
       Hap_179 1
       Hap_180 1
       Hap_181 1
       Hap_182 1
       Hap_183 1
       Hap_184 1
       Hap_185 3
       Hap_186 1
       Hap_187 3
       Hap_188 1
       Hap_189 1
       Hap_190 1
       Hap_191 1
       Hap_192 1
       Hap_193 1
       Hap_194 1
       Hap_195 1
       Hap_196 1
       Hap_197 1
       Hap_198 1
       Hap_199 1
       Hap_200 1
       Hap_201 1
       Hap_202 1
       Hap_203 1
       Hap_204 1
       Hap_205 1
       Hap_206 1
       Hap_207 1
       Hap_208 1
       Hap_209 1
       Hap_210 1
       Hap_211 1
       Hap_212 1
       Hap_213 1
       Hap_214 1
       Hap_215 1
       Hap_216 1
       Hap_217 1
       Hap_218 1
       Hap_219 1
       Hap_220 1
       Hap_221 1
       Hap_222 1
       Hap_223 2
       Hap_224 1
       Hap_225 1
       Hap_226 1
       Hap_227 1
       Hap_228 1
       Hap_229 2
       Hap_230 2
       Hap_231 1
       Hap_232 2
       Hap_233 1
       Hap_234 1
       Hap_235 1
       Hap_236 1
       Hap_237 1
       Hap_238 1
       Hap_239 1
       Hap_240 1
       Hap_241 1
       Hap_242 1
       Hap_243 1
       Hap_244 1
       Hap_245 1
       Hap_246 1
       Hap_247 2
       Hap_248 1
       Hap_249 1
       Hap_250 1
       Hap_251 1
       Hap_252 1
       Hap_253 1
       Hap_254 1
       Hap_255 1
       Hap_256 1
       Hap_257 2
       Hap_258 1
       Hap_259 1
       Hap_260 1
       Hap_261 1
       Hap_262 1
       Hap_263 2
       Hap_264 1
       Hap_265 1
       Hap_266 1
       Hap_267 1
       Hap_268 1
       Hap_269 1
       Hap_270 1
       Hap_271 1
       Hap_272 1
       Hap_273 1
       Hap_274 1
       Hap_275 1
       Hap_276 1
       Hap_277 1
       Hap_278 1
       Hap_279 1
       Hap_280 1
       Hap_281 1
       Hap_282 1
       Hap_283 1
       Hap_284 1
       Hap_285 1
       Hap_286 1
       Hap_287 1
       Hap_288 1
       Hap_289 1
       Hap_290 1
       Hap_291 1
       Hap_292 1
       Hap_293 1
       Hap_294 1
       Hap_295 1
       Hap_296 1
       Hap_297 1
       Hap_298 1
       Hap_299 1
       Hap_300 1
       Hap_301 1
       Hap_302 1
       Hap_303 1
       Hap_304 1
       Hap_305 1
       Hap_306 1
       Hap_307 1
       Hap_308 1
       Hap_309 2
       Hap_310 1
       Hap_311 1
       Hap_312 1
       Hap_313 1
       Hap_314 1
       Hap_315 1
       Hap_316 1
       Hap_317 1
       Hap_318 1
       Hap_319 1
       Hap_320 1
       Hap_321 1
       Hap_322 1
       Hap_323 1
       Hap_324 1
       Hap_325 1
       Hap_326 1
       Hap_327 1
       Hap_328 1
       Hap_329 1
       Hap_330 1
       Hap_331 1
       Hap_332 1
       Hap_333 1
       Hap_334 1
       Hap_335 1
       Hap_336 1
       Hap_337 1
       Hap_338 1
       Hap_339 1
       Hap_340 1
       Hap_341 1
       Hap_342 1
       Hap_343 1
       Hap_344 1
       Hap_345 1
       Hap_346 1
       Hap_347 1
       Hap_348 1
       Hap_349 1
       Hap_350 1
}
   SampleName = "Guinea"
   SampleSize = 49
   SampleData= {
       Hap_133 1
       Hap_148 1
       Hap_162 3
       Hap_167 1
       Hap_168 1
       Hap_257 1
       Hap_278 1
       Hap_295 1
       Hap_345 1
       Hap_351 1
       Hap_352 3
       Hap_353 1
       Hap_354 1
       Hap_355 1
       Hap_356 2
       Hap_357 1
       Hap_358 1
       Hap_359 1
       Hap_360 1
       Hap_361 2
       Hap_362 1
       Hap_363 1
       Hap_364 1
       Hap_365 1
       Hap_366 1
       Hap_367 1
       Hap_368 1
       Hap_369 1
       Hap_370 1
       Hap_371 1
       Hap_372 2
       Hap_373 1
       Hap_374 1
       Hap_375 1
       Hap_376 1
       Hap_377 1
       Hap_378 1
       Hap_379 1
       Hap_380 1
       Hap_381 1
       Hap_382 1
       Hap_383 1
}
   SampleName = "Laos"
   SampleSize = 42
   SampleData= {
       Hap_7 1
       Hap_18 1
       Hap_30 3
       Hap_32 2
       Hap_37 4
       Hap_42 2
       Hap_49 2
       Hap_57 1
       Hap_63 4
       Hap_67 1
       Hap_68 1
       Hap_73 1
       Hap_90 1
       Hap_384 1
       Hap_385 2
       Hap_386 1
       Hap_387 1
       Hap_388 1
       Hap_389 6
       Hap_390 1
       Hap_391 1
       Hap_392 1
       Hap_393 2
       Hap_394 1
}
   SampleName = "Malawi"
   SampleSize = 106
   SampleData= {
       Hap_69 1
       Hap_95 2
       Hap_107 1
       Hap_117 2
       Hap_118 3
       Hap_136 3
       Hap_153 1
       Hap_167 4
       Hap_395 1
       Hap_396 1
       Hap_397 1
       Hap_398 1
       Hap_399 1
       Hap_400 1
       Hap_401 1
       Hap_402 1
       Hap_403 1
       Hap_404 1
       Hap_405 1
       Hap_406 1
       Hap_407 1
       Hap_408 1
       Hap_409 1
       Hap_410 1
       Hap_411 1
       Hap_412 1
       Hap_413 1
       Hap_414 2
       Hap_415 1
       Hap_416 1
       Hap_417 1
       Hap_418 1
       Hap_419 1
       Hap_420 1
       Hap_421 1
       Hap_422 1
       Hap_423 2
       Hap_424 1
       Hap_425 2
       Hap_426 1
       Hap_427 1
       Hap_428 1
       Hap_429 5
       Hap_430 4
       Hap_431 1
       Hap_432 1
       Hap_433 1
       Hap_434 1
       Hap_435 1
       Hap_436 1
       Hap_437 1
       Hap_438 3
       Hap_439 1
       Hap_440 1
       Hap_441 1
       Hap_442 1
       Hap_443 1
       Hap_444 1
       Hap_445 1
       Hap_446 1
       Hap_447 1
       Hap_448 1
       Hap_449 1
       Hap_450 1
       Hap_451 1
       Hap_452 1
       Hap_453 1
       Hap_454 1
       Hap_455 1
       Hap_456 1
       Hap_457 1
       Hap_458 1
       Hap_459 1
       Hap_460 1
       Hap_461 1
       Hap_462 1
       Hap_463 1
       Hap_464 1
       Hap_465 2
       Hap_466 1
       Hap_467 1
       Hap_468 1
       Hap_469 2
}
   SampleName = "Mali"
   SampleSize = 39
   SampleData= {
       Hap_148 1
       Hap_167 1
       Hap_187 1
       Hap_191 2
       Hap_228 1
       Hap_299 1
       Hap_362 1
       Hap_470 1
       Hap_471 1
       Hap_472 1
       Hap_473 1
       Hap_474 1
       Hap_475 1
       Hap_476 1
       Hap_477 1
       Hap_478 1
       Hap_479 1
       Hap_480 1
       Hap_481 1
       Hap_482 1
       Hap_483 1
       Hap_484 1
       Hap_485 1
       Hap_486 1
       Hap_487 1
       Hap_488 1
       Hap_489 1
       Hap_490 1
       Hap_491 1
       Hap_492 1
       Hap_493 1
       Hap_494 1
       Hap_495 1
       Hap_496 1
       Hap_497 1
       Hap_498 1
       Hap_499 1
       Hap_500 1
}
   SampleName = "Myanmar"
   SampleSize = 45
   SampleData= {
       Hap_7 4
       Hap_25 1
       Hap_30 2
       Hap_34 2
       Hap_37 1
       Hap_72 1
       Hap_78 3
       Hap_501 3
       Hap_502 1
       Hap_503 3
       Hap_504 3
       Hap_505 2
       Hap_506 1
       Hap_507 7
       Hap_508 3
       Hap_509 3
       Hap_510 1
       Hap_511 1
       Hap_512 1
       Hap_513 1
       Hap_514 1
}
   SampleName = "Senegal"
   SampleSize = 110
   SampleData= {
       Hap_1 2
       Hap_8 1
       Hap_69 2
       Hap_148 9
       Hap_153 1
       Hap_156 1
       Hap_164 2
       Hap_167 7
       Hap_168 9
       Hap_169 1
       Hap_221 1
       Hap_223 2
       Hap_257 2
       Hap_266 1
       Hap_267 1
       Hap_296 1
       Hap_339 1
       Hap_345 2
       Hap_347 2
       Hap_352 2
       Hap_359 1
       Hap_515 1
       Hap_516 1
       Hap_517 1
       Hap_518 1
       Hap_519 1
       Hap_520 1
       Hap_521 1
       Hap_522 4
       Hap_523 7
       Hap_524 1
       Hap_525 1
       Hap_526 2
       Hap_527 1
       Hap_528 3
       Hap_529 3
       Hap_530 1
       Hap_531 1
       Hap_532 1
       Hap_533 2
       Hap_534 1
       Hap_535 1
       Hap_536 2
       Hap_537 1
       Hap_538 1
       Hap_539 1
       Hap_540 1
       Hap_541 1
       Hap_542 1
       Hap_543 1
       Hap_544 1
       Hap_545 1
       Hap_546 1
       Hap_547 1
       Hap_548 1
       Hap_549 1
       Hap_550 1
       Hap_551 1
       Hap_552 1
       Hap_553 1
       Hap_554 1
       Hap_555 1
       Hap_556 1
       Hap_557 1
}
   SampleName = "Vietnam"
   SampleSize = 60
   SampleData= {
       Hap_18 5
       Hap_29 1
       Hap_30 3
       Hap_32 1
       Hap_36 2
       Hap_37 4
       Hap_40 1
       Hap_41 3
       Hap_42 1
       Hap_47 1
       Hap_67 1
       Hap_72 1
       Hap_77 1
       Hap_78 6
       Hap_89 3
       Hap_384 1
       Hap_386 1
       Hap_558 6
       Hap_559 3
       Hap_560 4
       Hap_561 1
       Hap_562 3
       Hap_563 5
       Hap_564 1
       Hap_565 1
}
   SampleName = "Bioko"
   SampleSize = 119
   SampleData= {
       Hap_1 1
       Hap_104 3
       Hap_370 8
       Hap_578 1
       Hap_579 1
       Hap_580 1
       Hap_581 1
       Hap_582 3
       Hap_583 3
       Hap_584 1
       Hap_585 1
       Hap_586 5
       Hap_587 1
       Hap_588 1
       Hap_589 1
       Hap_590 1
       Hap_591 5
       Hap_592 1
       Hap_593 1
       Hap_594 1
       Hap_595 1
       Hap_596 1
       Hap_597 3
       Hap_598 1
       Hap_599 2
       Hap_600 1
       Hap_601 1
       Hap_602 1
       Hap_603 1
       Hap_604 1
       Hap_605 1
       Hap_606 1
       Hap_607 1
       Hap_608 1
       Hap_609 1
       Hap_610 3
       Hap_611 1
       Hap_612 1
       Hap_613 1
       Hap_614 1
       Hap_615 1
       Hap_616 1
       Hap_617 3
       Hap_618 1
       Hap_619 1
       Hap_620 1
       Hap_621 2
       Hap_622 2
       Hap_623 1
       Hap_624 1
       Hap_625 1
       Hap_626 1
       Hap_627 1
       Hap_628 1
       Hap_629 1
       Hap_630 1
       Hap_631 1
       Hap_632 1
       Hap_633 1
       Hap_634 1
       Hap_635 1
       Hap_636 1
       Hap_637 1
       Hap_638 1
       Hap_639 1
       Hap_640 1
       Hap_641 1
       Hap_642 1
       Hap_643 1
       Hap_644 1
       Hap_645 2
       Hap_646 2
       Hap_647 1
       Hap_648 1
       Hap_649 1
       Hap_650 1
       Hap_651 1
       Hap_652 1
       Hap_653 1
       Hap_654 1
       Hap_655 1
       Hap_656 1
       Hap_657 1
       Hap_658 1
       Hap_659 1
       Hap_660 1
       Hap_661 1
}
   SampleName = "Thailand"
   SampleSize = 104
   SampleData= {
       Hap_7 6
       Hap_18 5
       Hap_25 16
       Hap_26 3
       Hap_30 6
       Hap_32 1
       Hap_34 1
       Hap_47 3
       Hap_72 2
       Hap_78 2
       Hap_386 3
       Hap_501 1
       Hap_507 7
       Hap_509 7
       Hap_510 4
       Hap_511 2
       Hap_566 3
       Hap_567 2
       Hap_568 9
       Hap_569 4
       Hap_570 2
       Hap_571 7
       Hap_572 2
       Hap_573 1
       Hap_574 1
       Hap_575 2
       Hap_576 1
       Hap_577 1
}


	[[Structure]]

		StructureName="New Edited Structure"
		NbGroups=1

		Group={
			"STANDRAD"
			"Bangladesh"
			"Cambodia"
			"Congo"
			"Gambia"
			"Ghana"
			"Guinea"
			"Laos"
			"Malawi"
			"Mali"
			"Myanmar"
			"Senegal"
			"Vietnam"
			"Bioko"
			"Thailand"
		}
