# Supplementary material for: Genetic diversity and natural selection on the thrombospondin-related adhesive protein (TRAP) gene of Plasmodium falciparum on Bioko Island, Equatorial Guinea and global comparative analysis
Source: Malar J. 2021 Mar 2;20:124. doi: 10.1186/s12936-021-03664-8 (PMC7922716; doi:10.1186/s12936-021-03664-8)
Supplement: Supplementary file 3 — Additional file 3. Haplotype information. [file 12936_2021_3664_MOESM3_ESM.hap]

Hap_1    GGGACGAGACCCTAGCGGTATGGTATGTAACAATGGAAAAAGTAGTTTTGTAGCAGGTAATGAAAATTCAAATAAGATTCGAGTGACGCAATGCGGAACGAAACTAAGCCGTTGTCAGACCCGGAAGTAGTTATAGCGCAAAGTGTAGCACTCAAGCGGTTTTTCTAGAGA

Hap_2    GGGACGAGACCCAACTAATATGGTATATAGCAATGGAAAAAATAGTTTTGTAGAAGGTAATGAAAATTCAAATAAGATCCGACTGACGCAATGCGGAAAGAAACTAAGCCGTTGTCAGACCCGGAAGTAGTTCCAGCGCAAAGTGTAGTGTTCAAGGGGTTTTTCTAGAGA

Hap_3    GGGACGACACCCAGGTAGTATAGTGTGTAGCAAAGGAAAAAATAGTTTTGTAGCAGGTAATGAAAATTCAAATAAGATCTGAGTGACGCAATGCGGAAAGAAACTAAGCCGTTGTCAGACCCCGAAGTAGTTACAGCGCAAAGTGTAGCACTCCAGGGGTTTTTCTAGAGA

Hap_4    GGGACGAGACCCAGCTAATATGGTATATAGCAATGGAAAAAATAGTTTTGTAGAAGGTAATGAAAATTCAAATAAGATCCGACTGACGCAATGTGGAAAGAAACTAAGCCGTTGTCAGACCCCGAAGTAGTTCCAGCGCAAAGTGTAGCACTCCAGGGGTTTTTCTAGAGA

Hap_5    GGGACGAGACCGAGGTAATATGGTATGTAGCAGTGGAAAAAATATTTTTGTAGCAGGTAATGAAAATTCAAATAAGATCCGACTGACGCAATGCGGAAAGAAACTAAGCCGTTGTCAGACCCCGAAGTAGTTACAGCGCAAAGTGTAGTGCTCAAGGGGTTTTTCTAGAGA

Hap_6    GGGACGAGACCCAAGCAGTATAGTGTATAGCAATGGAAAAAATAGTTTTGTAGCAGGTAATGAAAAATCAAATAAGATCCGACTGACGCAATGCGGAAAGAAACTAAGCCGTTGTCAGACCCGGAAGTAGTTCCAGCGCAAAGTGTAGTGTTCAAGGGGTTTTTCTAGAGA

Hap_7    GGGACGAGACCGAGGTAATATGGTATGTAGCAGTGGAAAAAATATTTTTGTAGCAGGTAATGAAAATTCAAATAAGATCCGACTGACGCAATGCGGAAAGAAACTAAGCCGTTGTCAGACCCGGAAGTAGTTCCAGCGCAAAGTGTAGTGCTCAAGGGGTTTTTCTAGAGA

Hap_8    GGGACGAGACCCAAGCAGTATGGTATATTGCAATGGAAAAAATATTTTTGTAGCAGGTAATGAAAATTCAAATAAGATCCGACTGACGGAATGCGCAAAGAAACTAAACCGTTGTCAGACCCGAAAGTAGTTACTGCGCAAAGTGTAGCGCTCAAGGGGTTTTTCTAGAGA

Hap_9    GGGACGAGACCCTAGTAGTATGGGATGTTGCAATAGAAAAAGTAGTTTTGTAGCAGGTAATGAAAAATCAAATAAGATCTGAGAGACGGAATGCGGAAAGAAACTAAGCCGTTGTCAGACCCCGAAGTAGTTACTGCGCAAAGTGTAGCGCTCAAGCGGTTTTTCTAGAGA

Hap_10   GGGACGAGACCCAGCTAATATGGTATATAGCAATGGAAAAAATAGTTTTGTAGCAGGTAATGAAAAATCAAATAAGATCCGACTGACGCAATTCGCAAAGAAACTAAGCCGTTGTCAGACCCCGAAGTAGTTCCAGCGCAAAGTGTAGCACTCCAGGGGTTTTTCTAGAGA

Hap_11   GGGACGAGACCCAAGTAACATAGTATGAAGCAATGGAAAAAATAGTTTTGTAGAAGGTAATGAAAATTCAAATAAGATCCGACTGACGCAATGTGGAAAGAAACTAAGCCGTTGTCAGACCCCGAAGTAGTTCCAGCGCAAAGTGTAGCACTCCAGGGGTTTTTCTAGAGA

Hap_12   GGGACGACACCCTAGTAGTATGGGATGTTGCAATAGAAAAAGTAGTTTTGTAGCAGGTAATGAAAAATCAAATAAGATCTGAGTGACGCAACTCGCAAAGAAACTAAGCCGTTGTCAGACCCGAAAGTAGTAACTGCGCAAAGTGTAGCACTCCAGGGGTTTTTCTAGAGA

Hap_13   GGGACGAGACCGAAGTAATATAGTATGTAGCAATGGAAAAAATAGTTTTGTAGCAGGTAATGAAAATTCAAATAAGATCCGACTGACGCAATGCGGAAAGAAACTAAGCCGTTGTCAGACCCGGAAGTAGTTCCAGCGCAAAGTGTAGTGCTCAAGGGGTTTTTCTAGAGA

Hap_14   GGGACGAGACCCAGGTAGTATAGTATGTAGGAGTGGAAAAAATATTTTTGTAGCAGGTAATGAAAATTCAAATAAGATCCGACTGACGCAATGCGGAAAGAAACTAAGCCGTTGTCAGACCCGGAAGTAGTTCCAGCGCAAAGTGTGGTGTTCAAGGGGTTTTTCTAGAGA

Hap_15   GGGACGAGACCCAGGTAGTATAGTATATAGCAATGGAAAAAATAGTTTTGTAGCAGGTAATGAAAAATCAAATAAGATCCGACTGACGCAATGCGGAAAGAAACTAAGCCGTTGTCAGACCCGGAAGTAGTTCCAGCGCAAAGTGTAGTGCTCAAGGGGTTTTTCTAGAGA

Hap_16   GGGACGAGACCCAGCTAATATGGTATATAGGAATGGAAAAAATAGTTTTGTAGCAGGTAATGAAAAATCAAATAAGATCCGACTGACGGAATGCTGAAAGAAACTAAGCCGTTGTCAGATCCGGAAGTAGTTCCAGCGCAAAGTGTGGTGTTCAAGGGGTTTTTCTAGAGA

Hap_17   GGGACGACACCCAGGTAGTATAGTATATAGCAATGGAAAAAATAGTTTTGTAACAGGTAATGAAAATTCAAATAAGATCCGACTGACGCAATGCGGAAAGAAACTAAGCCGTTGTCAGACCCCGAAGTAGTTCCAGCGCAAAGTGTAGCACTCCAGGGGTTTTTCTAGAGA

Hap_18   GGGACGAGACCGAAGTAATATAGTATGTAGGAATGGAAAAAATAGTTTTGTAGCAGGTAATGAAAATTCAAATAAGATCCGAGTGACGCAATGCGGAAAGAAACTAAGCCGTTGTCAGACCCGGAAGTAGTTCCAGCGCAAAGTGTAGTGCTCAAGGGGTTTTTCTAGAGA

Hap_19   GGGACGAGACCGAAGTAATATAGTATGTAGGAATGGAAAAAATAGTTTTGTAGCAGGTAATGAAAATTCAAATAAGATCCGACTGACGCAATGCGGAAAGAAACTAAGCCGTTGTCAGACCCCGAAGTAGTTCCAGCGCAAAGTGTAGCACTCCAGGGGTTTTTCTAGAGA

Hap_20   GGGACGAGACCCAGCTAATATGGTATATAGCAATGGAAAAAATAGTTTTGTAGCAGGTAATGAAAATTCAAATAAGATCCGACTGACGCAATGTGGAAAGAAACTAAGCCGTTGTCAGACCCGGAAGTAGTTCCAGCGCAAAGTGTAGCACTCCAGGGGTTTTTCTAGAGA

Hap_21   GGGACGACACCCAGCTAATATGGTATATAGCAATGGAAAAAATAGTTTTGTAACAGGTAATGAAAATTCAAATAAGATCCGACTGACGCAATGCGGAAAGAAACTAAGCCATTGTCAGACCCCGAAGTAGTTACAGGGCAAAGTGTAGCACTCCAGGGGTTTTTCTAGAGA

Hap_22   GGGACGAGACCCAACTAATATGGTATATAGCAATGGAAAAAATAGTTTTGTAGAAGGTAATGAAAATTCAAATAAGATCCGACTGACGCAATGTGGAAAGAAACTAAGCCGTTGTCAGACCCCGAAGTAGTTACAGCGCAAAGTGTAGCACTCCAGGGGTTTTTCTAGAGA

Hap_23   GGGACGAGACCGAGCTAATATGGTATATAGCAATGGAAAAAATAGTTTTGTAGCAGGTAATGAAAATTCAAATAAGATCCGACTGACGCAATGTGGAAAGAAACTAAGCCGTTGTCAGACCCGGAAGTAGTTCCAGCGCAAAGTGTAGTGCTCAAGGGGTTTTTCTAGAGA

Hap_24   GGGACGAGACCCAGCTAATATGGTATATAGCAATGGAAAAAATAGTTTTGTAACAGGTAATGAAAATTCAAATAAGATCCGACTGACGCAATGCGGAAAGAAACTAAGCCATTGTCAGACCCCGAAGTAGTTACTGCGCAAAGTGTATTGCTCAAGGGGTTTTTCTAGAGA

Hap_25   GGGACGAGACCGAAGCAATATAGTATGTAGGAATGGAAAAAATAGTTTTGTAGCAGGTAATGAAAATTCAAATAAGATCTGACAGACGCAATGCGGAAAGAAACTAAGCCGTTGTCAGACCCGGAAGTAGTTACAGCGCAAAGTGTAGTGTTCAAGGGGTTTTTCTTGAGA

Hap_26   GGGACGAGACCGAAGTAATATAGTATGTAGGAATGGAAAAAATAGTTTTGTAGCAGGTAATGAAAATTCAAATAAGATCCGAGTGACGCAATGCGGAAAGAAACTAAGCCGTTGTCAGACCCGGAAGTAGTTACAGCGCAAAGTGTAGCACTCAAGGGGTTTTTCTAGAGA

Hap_27   GGGACGAGACCGAAGTAATATAGTATGTAGCAATGGAAAAAATAGTTTTGTAGCAGGTAATGAAAATTCAAATAAGATCCGACTGACGCAATGCGGAAAGAAACTAAGCCGTTGTCAGACCCGGAAGTAGTTACAGCGCAAAGTGTAGCACTCAAGGGGTTTTTCTAGAGA

Hap_28   GGGACGACACCCTAGTAGTATAGTGTGTAGCAATGGAAAAAATAGTTTTGTAGCAGGTAATGAAAATTCAAATAAGATCCGACTGACGCAATGTGGAAAGAAACTAAGCAGTTGTCAGACCCCGAAGTAGTTCCAGCGCAAAGTGTAGTGCTCAAGGGGTTTTTCTAGAGA

Hap_29   GGGACGAGACCGAGGTAATATGGTATGTAGCAGTGGAAAAAATATTTTTGTAGCAGGTAATGAAAATTCAAATAAGATCTGACAGACGCAATGCGGAAAGAAACTAAGCCGTTGTCAGACCCGGAAGTAGTTACAGCGCAAAGTGTAGCACTCAAGGGGTTTTTCTAGAGA

Hap_30   GGGACGAGACCCAGCTAATATGGTATATAGCAATGGAAAAAATAGTTTTGTAGCAGGTAATGAAAATTCAAATAAGATCCGACTGACGCAATGTGGAAAGAAACTAAGCCGTTGTCAGACCCGGAAGTAGTTACAGCGCAAAGTGTAGCACTCAAGGGGTTTTTCTAGAGA

Hap_31   GGGACGACACCCAGGTAGTATAGTATGTAGCAGTGGAAAAAATATTTTTGTAGCAGGTAATGAAAATTCAAATAAGATCCGACTGACGCAATGCGGAAAGAAACTAAGCCGTTGTCAGACCCGGAAGTAGTTACCGCGCAAAGTGTAGTGCTCAAGGGGTTTTTCTAGAGA

Hap_32   GGGACGAGACCCTAGCAGTATGGTATGTAGCAATGGAAAAAATATTTTTGTAGCAGGTAATGAAAATTCAAATAAGATCCGACTGACGCAATGCGGAAAGAAACTAAGCCGTTGTCAGACCCGGAAGTAGTTCCAGCGCAAAGTGTAGTGCTCAAGGGGTTTTTCTAGAGA

Hap_33   GGGACGAGACCGAAGTAATATAGTATGTAGGAATGGAAAAAATAGTTTTGTAGCAGGTAATGAAAATTCAAATAAGATCCGACTGACGCAATGCGGAAAGAAACTAAGCCGTTGTCAGACCCGGAAGTAGTTACAGCGCAAAGTGTAGCACTCAAGGGGTTTTTCTAGAGA

Hap_34   GGGACGAGACCCAAGCAGTATGGTATGTAGCAATGGAAAAAATAGTTTTGTAGCAGGTAATGAAAATTCAAATAAGATCCGACTGACGCAATGCGCAAAGAAACTAAGCCGTTGTCAGACCCGGAAGTAGTTACAGCGCAAAGTGTAGCACTCAAGGGGTTTTTCTAGAGA

Hap_35   GGGACGAGACCCAACTAATATGGTATGTAGGAATGGAAAAAATAGTTTTGTAGCAGGTAATGAAAAATCAAATAAGATCCGACTGACGCAATGCGGAAAGAAACTAAGCCGTTGTCAGACCCCGTAGTAGTTCCAGCGCAAAGTGTAGTGCTCAAGGGGTTTTTCTAGAGA

Hap_36   GGGACGAGACCGAACTAATATGGTATATAGCAGTGGAAAAAATATTTTTGTAGCAGGTAATGAAAATTCAAATAAGATCCGACTGACGCAATGCGGAAAGAAACTAAGCCGTTGTCAGACCCGGAAGTAGTTCCAGCGCAAAGTGTAGTGCTCAAGGGGTTTTTCTAGAGA

Hap_37   GGGACGAGACCCAGGTAGTATAGTGTGTAGCAATGGAAAAAATAGTTTTGTAGCAGGTAATGAAAATTCAAATAAGATCCGACTGACGCAATGCGGAAAGAAACTAAGCCGTTGTCAGACCCCGAAGTAGTTCCAGCGCAAAGTGTAGCACTCCAGGGGTTTTTCTAGAGA

Hap_38   GGGACGAGACCCAACTAATATGGTATGTAGGAATGGAAAAAATATTTTTGTAGCAGGTAATGAAAATTCAAATAAGATCCGACTGACGCAATGCGGAAAGAAACTAAGCCGTTGTCAGACCCCGAAGTAGTTCCAGCGCAAAGTGTAGCACTCCAGGGGTTTTTCTAGAGA

Hap_39   GGGACGAGACCCAGGTAGTATAGTGTGTAGGAGTGGAAAAAATAGTTTTGTAGAAGGTAATGAAAAATCAAATAAGATCCGACTGACGGAATGCTGAAAGAAACTAAGCCGTTGTCAGATCCGGAAGTAGTTACTGCGCAAAGTGTATTGCTCAAGGGGTTTTTCTAGAGA

Hap_40   GGGACGACACCCTAGTAGTATAGTATGTAGGAATGGAAAAAATAGTTTTGTAGCAGGTAATGAAAATTCAAATAAGATCCGACTGACGCAATGCGGAAAGAAACTAAGCCGTTGTCAGACCCGGAAGTAGTTCCAGCGCAAAGTGTAGTGCTCAAGGGGTTTTTCTAGAGA

Hap_41   GGGACGACACCGTAGTAGTATAGTATGTAGCAATGGAAAAAATAGTTTTGTAGCAGGTAATGAAAATTCAAATAAGATCTGACAGACGCAATGCGGAGAAAAACTAAGCCGTTGTCAGACCCGGAAGTAGTTACCGCGCAAAGTGTAGTGCTCAAGGGGTTTTTCTAGAGA

Hap_42   GGGACGACACCCAGGTAGTATAGTGTGTAGGAGTGGAAAAAATAGTTTTGTAGAAGGTAATGAAAATTCAAATAAGATCCGACTGACGCAATGCGGAAAGAAACTAAGCCGTTGTCAGACCCGGAAGTAGTTCCAGCGCAAAGTGTAGTGCTCAAGGGGTTTTTCTAGAGA

Hap_43   GGGACGACACCCTAGTAGTATAGTATGTAGGAATGGAAAAAATAGTTTTGTAGCAGGTAATGAAAATTCAAATAAGATCCGACTGACGCAATGTGGAAAGAAACTAAGCCGTTGTCAGACCCGGAAGTAGTTACAGCGCAAAGTGTAGCACTCAAGGGGTTTTTCTAGAGA

Hap_44   GGGACGACACCCTAGTAGTATAGTGTGTAGGAATGGAAAAAATAGTTTTGTAGCAGGTAATGAAAATTCAAATAAGATCCGACTGACGCAATGCGGAAAGAAACTAAGCCGTTGTCAGACCCGGAAGTAGTTCCAGCGCAAAGTGTAGCACTCAAGGGGTTTTTCTAGAGA

Hap_45   GGGACGACACCCAACTAATATGGTATGTAGGAATGGAAAAAATAGTTTTGTAGCAGGTAATGAAAATTCAAATAAGATCCGAGTGACGCAATGCGGAAAGAAACTAAGCCGTTGTCAGACCCCGAAGTAGTTCCAGCGCAAAGTGTAGTGCTCAAGGGGTTTTTCTAGAGA

Hap_46   GGGACGAGACCCAACTAATATGGTATGTAGGAATGGAAAAAATAGTTTTGTAGCAGGTAATGAAAAATCAAATAAGATCCGACTGACGCAATGCGGAAAGAAACTAAGCCGTTGTCAGACCCGGAAGTAGTTCCAGCGCAAAGTGTAGCACTCAAGGGGTTTTTCTAGAGA

Hap_47   GGGACGAGACCCAAGCAGTATAGTGTGTAGGAATGGAAAAAATATTTTTGTAGCAGGTAATGAAAATTCAAATAAGATCCGACTGACGCAATGTGGAAAGAAACTAAGCAGTTGTCAGACCCCGAAGTAGTTCCAGCGCAAAGTGTAGTGCTCAAGGGGTTTTTCTAGAGA

Hap_48   GGGACGAGACCCAACTAATATGGTATGTAGGAATGGAAAAAATAGTTTTGTAGCAGGTAATGAAAATTCAAATAAGATCTGACAGACGCAATGCGGAGAAAAACTAAGCCGTTGTCAGACCCGGAAGTAGTTACCGCGCAAAGTGTAGTGCTCAAGGGGTTTTTCTAGAGA

Hap_49   GGGACGACACCCAACTAATATGGTATGTAGGAATGGAAAAAATAGTTTTGTAGCAGGTAATGAAAAATCAAATAAGATCCGACTGACGGAATGCTGAAAGAAACTAAGCCGTTGTCAGATCCGGAAGTAGTTACTGCGCAAAGTGTATTGCTCAAGGGGTTTTTCTAGAGA

Hap_50   GGGACGACACCCTAGTAGTATAGTATGTAGCAATGGAAAAAATAGTTTTGTAGCAGGTAATGAAAATTCAAATAAGATCCGACTGACGCAATGTGGAAAGAAACTAAGCCGTTGTCAGACCCGGAAGTAGTTACAGCGCAAAGTGTAGCACTCAAGGGGTTTTTCTAGAGA

Hap_51   GGGACGAGACCCAACTAATATGGTGTGTAGCAATGGAAAAAATAGTTTTGTAGCAGGTAATGAAAATTCAAATAAGATCCGACTGACGCAATGTGGAAAGAAACTAAGCAGTTGTCAGACCCCGAAGTAGTTCCAGCGCAAAGTGTAGTGCTCAAGGGGTTTTTCTAGAGA

Hap_52   GGGACGACACCGAGGTAATATAGTGTGTAGGAGTGGAAAAAATATTTTTGTAGAAGGTAATGAAAATTCAAATAAGATCCGACTGACGCAATGTGGAAAGAAACTAAGCAGTTGTCAGACCCGGAAGTAGTTCCCGCGCAAAGTGTAGTGCTCAAGGGGTTTTTCTAGAGA

Hap_53   GGGACGAGACCCAGGTAATATGGTATGTAGCAATGGAAAAAATAGTTTTGTAGCAGGTAATGAAAAATCAAATAAGATCCGACTGACGGAATGCTGAAAGAAACTAAGCCGTTGTCAGATCCGGAAGTAGTTCCAGCGCAAAGTGTAGCACTCAAGGGGTTTTTCTAGAGA

Hap_54   GGGACGAGACCGAGGTAATATGGTATGTAGCAGTGGAAAAAATATTTTTGTAGCAGGTAATGAAAATTCAAATAAGATCTGACAGACGCAATGCGGAAAGAAACTAAGCCGTTGTCAGACCCGGAAGTAGTTACCGCGCAAAGTGTAGTGCTCAAGGGGTTTTTCTAGAGA

Hap_55   GGGACGACACCCAGGTAGTATAGTATGTAGCAATGGAAAAAATAGTTTTGTAGCAGGTAATGAAAAATCAAATAAGATCCGACTGACGCAATGCGGAAAGAAACTAAGCCGTTTTCAGACCCCGAAGTAGTTCCAGCGCAAAGTGTAGCACTCCAGGGGTTTTTCTAGAGA

Hap_56   GGGACGAGACCCAACTAATATGGTGTGTAGCAATGGAAAAAATAGTTTTGTAGCAGGTAATGAAAAATCAAATAAGATCCGACTGACGGAATGCGGAAAGAAACTAAGCCGTTGTCAGACCCGGAAGTAGTTACAGCGCAAAGTGTAGCACTCAAGGGGTTTTTCTAGAGA

Hap_57   GGGACGAGACCCAACTAATATGGTATATAGCAATGGAAAAAATAGTTTTGTAGCAGGTAATGAAAATTCAAATAAGATCCGACTGACGCAATGCGGAAAGAAACTAAGCCGTTGTCAGACCCCGAAGTAGTTCCAGCGCAAAGTGTAGCACTCCAGGGGTTTTTCTAGAGA

Hap_58   GGGACGAGACCCAACTAATATAGTATGTAGCAATGGAATAAATAGTTTTGTAGCAGGTAATGAAAATTCAAATAAGATCCGACTGACGCAATGCGGAAAGAAACTAAGCCGTTGTCAGACCCGGAAGTAGTTCCAGCGCAAAGTGTAGTGCTCAAGGGGTTTTTCTAGAGA

Hap_59   GGGACGAGACCCAACTAATATAGTATGTAGCAATGGAATAAATAGTTTTGTAGCAGGTAATGAAAATTCAAATAAGATCCGACTGACGCAATGTGGAAAGAAACTAAGCCGTTGTCAGACCCGGAAGTAGTTACAGCGCAAAGTGTAGCACTCAAGGGGTTTTTCTAGAGA

Hap_60   GGGACGAGACCGAGGTAATATGGTATGTAGCAGTGGAAAAAATATTTTTGTAGCAGGTAATGAAAATTCAAATAAGATCCGACTGACGCAATGCGGAAAGAAACTAAGCCGTTGTCAGACCCCGAAGTAGTTCCAGCGCAAAGTGTAGTGCTCAAGGGGTTTTTCTAGAGA

Hap_61   GGGACGACACCCTACTAATATAGTATGTAGGAATGGAAAAAATAGTTTTGTAGCAGGTAATGAAAATTCAAATAAGATCCGACTGACGCAATGCGGAAAGAAACTAAGCCGTTGTCAGACCCGGAAGTAGTTCCAGCGCAAAGTGTAGCACTCAAGGGGTTTTTCTAGAGA

Hap_62   GGGACGAGACCCAGGTAGTATAGTGTGTAGCAATGGAAAAAATAGTTTTGTAGCAGGTAATGAAAAATCAAATAAGATCCGACTGACGGAATGCTGAAAGAAACTAAGCCGTTGTCAGATCCGGAAGTAGTTACTGCGCAAAGTGTATTGCTCAAGGGGTTTTTCTAGAGA

Hap_63   GGGACGAGACCGAGGTAATATGGTATGTAGCAGTGGAAAAAATATTTTTGTAGCAGGTAATGAAAATTCAAATAAGATCCGACTGACGCAATGCGGAAAGAAACTAAGCCGTTGTCAGACCCCGAAGTAGTTCCAGCGCAAAGTGTAGCACTCCAGGGGTTTTTCTAGAGA

Hap_64   GGGACGAGACCGTAGCAGTATGGTATGTAGCAATGGAAAAAATATTTTTGTAGCAGGTAATGAAAAATCAAATAAGATCCGACTGACGGAATGCTGAAAGAAACTAAGCCGTTGTCAGATCCGGAAGTAGTTCCAGCGCAAAGTGTAGTGCTCAAGGGGTTTTTCTAGAGA

Hap_65   GGGACGACACCCAACTAATATGGTATGTAGGAATGGAAAAAATAGTTTTGTAGCAGGTAATGAAAAATCAAATAAGATCCGACTGACGGAATGCTGAAAGAAACTAAGCCGTTGTCAGACCCGGAAGTAGTTACTGCGCAAAGTGTATTGCTCAAGGGGTTTTTCTAGAGA

Hap_66   GGGACGACACCCAGGTAGTATAGTGTGTAGCAATGGAAAAAATAGTTTTGTAGCAGGTAATGAAAATTCAAATAAGATCCGACTGACGCAATGCGGAAAGAAACTAAGCCGTTGTCAGACCCCGAAGTAGTTCCAGCGCAAAGTGTAGCACTCCAGGGGTTTTTCTAGAGA

Hap_67   GGGACGAGACCCAACTAATATGGTATGTAGGAATGGAAAAAATAGTTTTGTAGCAGGTAATGAAAATTCAAATAAGATCTGACAGACGCAATGCGGAGAAAAATTAAGCCGTTGTCAGACCCGGAAGTAGTTACCGCGCAAAGTGTAGTGCTCAAGGGGTTTTTCTAGAGA

Hap_68   GGGACGAGACCCAAGCAGTATAGTGTGTAGGAATGGAAAAAATATTTTTGTAGCAGGTAATGAAAATTCAAATAAGATCCGAGTGACGCAATGCGGAAAGAAACTAAGCCGTTGTCAGACCCCGAAGTAGTTCCAGCGCAAAGTGTAGTGCTCAAGGGGTTTTTCTAGAGA

Hap_69   GGGACGAGACCCTAGCAGTATGGTATATTGGAATGGAAAAAATATTTTTGTAGCAGGTAATGAAAATTCAAATAAGATCTGAGAGACGGAATGCTGAAAGAAACTAAGCCGTTGTCAGATCCGGAAGTAGTTACTGCGCAAAGTGTAGCGCTCAAGGGGTTTTTCTAGAGA

Hap_70   GGGACGAGACCCAGGTAGTATAGTGTGTAGCAATGGAAAAAATAGTTTTGTAGCAGGTAATGAAAATTCAAATAAGATCCGACTGACGCAATGCGGAAAGAAACTAAGCCGTTGTCAGACCCCGAAGTAGTTCCAGCGCAAAGTGTAGCACTCAAGGGGTTTTTCTAGAGA

Hap_71   GGGACGAGACCCAGGCAGTATGGTATGTAGCAATGGAAAAAATATTTTTGTAGCAGGTAATGAAAATTCAAATAAGATCCGACTGACGCAATGCGGAAAGAAACTAAGCCGTTGTCAGACCCGGAAGTAGTTCCAGCGCAAAGTGTAGTGCTCAAGGGGTTTTTCTAGAGA

Hap_72   GGGACGAGACCCAACTAATATGGTATGTAGGAATGGAAAAAATAGTTTTGTAGCAGGTAATGAAAATTCAAATAAGATCCGACTGACGCAATGCGGAAAGAAACTAAGCAGTTGTCAGACCCCGAAGTAGTTCCAGCGCAAAGTGTAGTGCTCAAGGGGTTTTTCTAGAGA

Hap_73   GGGACGAGACCGTAGTAGTATAGTATGTAGCAGTGGAAAAAATATTTTTGTAGCAGGTAATGAAAATTCAAATAAGATCCGACTGACGCAATGCGGAAAGAAACTAAGCCGTTGTCAGACCCGGAAGTAGTTCCAGCGCAAAGTGTAGTGCTCAAGGGGTTTTTCTAGAGA

Hap_74   GGGACGACACCCTAGTAGTATAGTATGTAGCAATGGAAAAAATAGTTTTGTAGCAGGTAATGAAAATTCAAATAAGATCCGACTGACGCAATGTGGAAAGAAACTAAGCCGTTGTCAGACCCGGAAGTAGTTCCAGCGCAAAGTGTAGTGCTCAAGGGGTTTTTCTAGAGA

Hap_75   GGGACGAGACCCAGGTAGTATAGTGTGTAGCAATGGAAAAAATATTTTTGTAGCAGGTAATGAAAATTCAAATAAGATCCGACTGACGCAATGCGGAAAGAAACTAAGCCGTTGTCAGACCCCGAAGTAGTTCCAGCGCAAAGTGTAGTGCTCAAGGGGTTTTTCTAGAGA

Hap_76   GGGACGACACCCAGGTAGTATAGTATGTAGGAATGGAATAAATAGTTTTGTAGCAGGTAATGAAAAATCAAATAAGATCCGACTGACGCAATGCGGAAAGAAACTAAGCCGTTTTCAGACCCCGAAGTAGTTCCAGCGCAAAGTGTAGCACTCCAGGGGTTTTTCTAGAGA

Hap_77   GGGACGACACCCAGGTAGTATAGTGTGTAGGAGTGGAAAAAATAGTTTTGTAGAAGGTAATGAAAATTCAAATAAGATCCGACTGACGCAATGCGGAAAGAAACTAAGCCGTTGTCAGACCCCGAAGTAGTTCCAGCGCAAAGTGTAGCACTCCAGGGGTTTTTCTAGAGA

Hap_78   GGGACGAGACCCAACTAATATGGTATGTAGCAATGGAAAAAATAGTTTTGTAGCAGGTAATGAAAATTCAAATAAGATCCGACTGACGCAATGCGGAAAGAAACTAAGCCGTTGTCAGACCCGGAAGTAGTTCCAGCGCAAAGTGTAGTGCTCAAGGGGTTTTTCTAGAGA

Hap_79   GGGACGAGACCGTAGCAGTATGGTATGTAGCAATGGAAAAAATATTTTTGTAGCAGGTAATGAAAATTCAAATAAGATCCGACTGACGGAATGCGGAAAGAAACTAAGCCGTTGTCAGACCCGGAAGTAGTTCCAGCGCAAAGTGTAGTGCTCAAGGGGTTTTTCTAGAGA

Hap_80   GGGACGAGACCCAGGTAATATGGTATGTAGCAATGGAAAAAATAGTTTTGTAGCAGGTAATGAAAAATCAAATAAGATCCGACTGACGGAATGCTGAAAGAAACTAAGCCGTTGTCAGACCCCGAAGTAGTTCCAGCGCAAAGTGTAGCACTCCAGGGGTTTTTCTAGAGA

Hap_81   GGGACGAGACCCAACTAATATGGTATATAGGAATGGAAAAAATAGTTTTGTAGCAGGTAATGAAAATTCAAATAAGATCTGACAGACGCAATGCGGAGAAAAACTAAGCCGTTGTCAGACCCGGAAGTAGTTACCGCGCAAAGTGTAGTGCTCAAGGGGTTTTTCTAGAGA

Hap_82   GGGACGAGACCCAGGTAATATGGTATGTAGCAGTGGAAAAAATATTTTTGTAGCAGGTAATGAAAATTCAAATAAGATCCGACTGACGCAATGTGGAAAGAAACTAAGCAGTTGTCAGACCCGGAAGTAGTTCCAGCGCAAAGTGTAGTGCTCAAGGGGTTTTTCTAGAGA

Hap_83   GGGACGAGACCCTAGCAGTATGGTATATAGGAATGGAAAAAATAGTTTTGTAGCAGGTAATGAAAATTCAAATAAGATCCGACTGACGCAATGTGGAAAGAAACTAAGCCGTTGTCAGACCCGGAAGTAGTTCCAGCGCAAAGTGTAGTGCTCAAGGGGTTTTTCTAGAGA

Hap_84   GGGACGAGACCCAGGTAGTATAGTATGTAGCAATGGAAAAAATAGTTTTGTAGCAGGTAATGAAAAATCAAATAAGATCCGACTGACGCAATGCGGAAAGAAACTAAGCCGTTTTCAGACCCCGAAGTAGTTCCAGCGCAAAGTGTAGCACTCAAGGGGTTTTTCTAGAGA

Hap_85   GGGACGAGACCCAACTAATATGGTATGTAGGAGTGGAATAAATAGTTTTGTAGCAGGTAATGAAAATTCAAATAAGATCCGACTGACGCAATGCGGAAAGAAACTAAGCCGTTGTCAGACCCCGAAGTAGTTCCAGCGCAAAGTGTAGCACTCCAGGGGTTTTTCTAGAGA

Hap_86   GGGACGAGACCCAACTAATATGGTATATAGCAATGGAAAAAATAGTTTTGTAGCAGGTAATGAAAATTCAAATAAGATCTGAGTGACGCAATGCGGAAAGAAACTAAGCCGTTGTCAGACCCCGAAGTAGTTACAGCGCAAAGTGTAGCACTCCAGGGGTTTTTCTAGAGA

Hap_87   GGGACGAGACCCAACTAATATGGTATGTAGCAATGGAAAAAATAGTTTTGTAGCAGGTAATGAAAATTCAAATAAGATCCGACTGACGCAATGTGGAAAGAAACTAAGCAGTTGTCAGACCCCGAAGTAGTTCCAGCGCAAAGTGTAGTGCTCAAGGGGTTTTTCTAGAGA

Hap_88   GGGACGACACCCAACTAATATGGTATGTAGGAATGGAAAAAATAGTTTTGTAGCAGGTAATGAAAAATCAAATAAGATCCGACTGACGCAATGCGGAAAGAAACTAAGCCGTTGTCAGACCCGGAAGTAGTTCCAGCGCAAAGTGTAGTGCTCAAGGGGTTTTTCTAGAGA

Hap_89   GGGACGACACCGTAGTAGTATAGTATGTAGCAATGGAAAAAATAGTTTTGTAGCAGGTAATGAAAATTCAAATAAGATCCGACTGACGCAATGTGGAAAGAAACTAAGCCGTTGTCAGACCCCGAAGTAGTTACAGCGCAAAGTGTAGCACTCCAGGGGTTTTTCTAGAGA

Hap_90   GGGACGAGACCCTAGCAGTATGGTATGTAGCAATGGAAAAAATATTTTTGTAGCAGGTAATGAAAAATCAAATAAGATCCGACTGACGGAATGCTGAAAGAAACTAAGCCGTTGTCAGATCCGGAAGTAGTTCCAGCGCAAAGTGTATTGCTCAAGGGGTTTTTCTAGAGA

Hap_91   GGGACGAGACCCAACTAATATGGTATGTAGCAATGGAAAAAATAGTTTTGTAGCAGGTAATGAAAATTCAAATAAGATCCGACTGACGCAATGTGGAAAGAAACTAAGCCGTTGTCAGACCCGGAAGTAGTTACAGCGCAAAGTGTAGCACTCAAGGGGTTTTTCTAGAGA

Hap_92   GGGACGAGACCGAGGTAATATGGTATGTAGCAGTGGAAAAAATATTTTTGTAGCAGGTAATGAAAAATCAAATAAGATCCGACTGACGGAATGCTGAAAGAAACTAAGCCGTTGTCAGATCCGGAAGTAGTTCCAGCGCAAAGTGTAGCACTCAAGGGGTTTTTCTAGAGA

Hap_93   GGGAAGACACACTAGTAGTATGGTATGTAGCAATGGAAAAAATAGTTTTGTAGCAGGTAATGAAAAATCAAATAAGATCCGACTGACGGAATGCGGGAAGAAACTAAGGCGTTGTCAGACCCGGAAGTAGTTACAGCGCAAAGTGTAGCGCTCAAGCGGTTTTTCTAGAGA

Hap_94   GGGACGAGACCCTAGTAGTATGGTATATTGGAATGGAAAAAATATTTTTGTAGCAGGTAATGAAAATTCAAATAAGATCTGACAGACGGAATGCTGGAAGAAACTAAGGCGTTGTCAGACCCGGAAGTAGTTACTGCGCAAAGTGTAGCGTTACAGCGGTTTTTCTAGAGA

Hap_95   GGGACGAGACCCAAGTAGTATGGTATGTAGCAATGGAAAAAATAGTTTTGTAGCCGGTAATGAAAAATCAAATAAGATCCGACTGACGCAATGCGGGAAGAAACTAAGGCGTTGTCAGACCCGGAAGTAGTTACTGCGCAAAGTGTAGCATTACAGGCGTTTTTCTAGAGA

Hap_96   GGGACGAGACCCAAGCAGTATGGCATGTAGCAATGGAAAAAATAGTTTTGTAGCAGGTAATGAAAATTCAAATAAGATCCGAGTGACGCAATGCGGGAAGAAACTAAGGCGTTGTCAGACCCGGAAGTAGTTACTGCGCAAAGTGTAGCGCTCAAGGGGTTTTTCTAGAGA

Hap_97   GGGACAACACCCTAGTAGTATGGGATGTAGCAATGGAAAAAATAGTTTTGTAGCAGGTAATGAAAATTCAAATAAGATCCGAGTGACGCAATGCGGAACGAAACTAAGCCGTTGTCAGACCCGAAAGTAGTTACTGCGCAAAGTGCAGTGCTCCAGGCGTTTTTCTAGAGA

Hap_98   GGGACGAGACCCTAGCAGTATGGGATGTAGCAATGGAAAAAATAGTTTTGTAGCAGGTAATGAAAATTCAAATAAGATCTGACAGACGCAATGTGGAAAGAAACTAAGCCGTTGTCAGACCCCGAAGTAGTTACAGCGCAAAGTGTAGCACTCCAGGGGTTTTTCTAGAGA

Hap_99   GGGACGAGACCCAAGCAGTATGGTGTGTAGGAATGGAAAAAGTAGTTTTGTAGCAGGTAATGAAAATTCAAATAAGATTCGAGTGACGCAATGCGGAACGAAACTAAGCCGTTGTCAGACCCCGAAGTAGTTACCGCGCAAAGTGTAGTGCTCAAGGGGTTTTTCTAGAGA

Hap_100  GGGACGAGACCCAAGCAGTATGGGATGTAGCAATGGAAAAAGTAGTTTTGTAGCAGGTAATGAAAAATCAAATAAGATCCGACTGACGGAATGCGGGAAGAAACTAAGGCGTTGTCAGACCCCGAAGTAGTTACAGCGCAAAATGTAGCGTTAAAGGTCTTTTTCTAGAGA

Hap_101  GGGACGAGACCCTAGCGGTATGGTATGTAGCAATGGAAAAAATAGTTTTGTAGCAGGTAATGAAAAATCATATAAGATCCGACTGACGCAATGCGGGAAGAAACTAAGGCGTTGTCAGACCCGGAAGTAGTTATAGCGCAAAATGTAGCGTTAAAGGTCTTTTTCTAGAGA

Hap_102  GGGACGAGACCCAAGCAGTATGGTATGTTGGAATAGAAAAAATATTTTTGTAGCAGGTAATGAAAATTCAAATAAGATCCGACTGACGCAATGCGGAACGAAACTAAGCCGTTGTCAGACCCGGAAGTTGTTATAGCGCAAAGTGTAGCACTCAAGCGGTTTTTCTAGAGA

Hap_103  GGGACGAGACCCAAGCAGTATGGTGTGTAGCAATGGAAAAAGTAGTTTTGTAGCAGGTAATGAAAAATCAAATAAGATCTGAGTGACGCAACTCGCAAAGAAACTAAGCCGTTGTCAGACCCCGAAGTAGTTACCGCGCAAAGTGTAGCGTTAAAGGTCTTTTTCTAGAGA

Hap_104  GGGACGAGACCCTAGCGGTATGGTATGTAGCAATGGAAAAAATAGTTTTGTAGCAGGTAATGAAAATTCAAATAAGATCTGACAGACGCAATGCGGAGAAAAACTAAGCCGTTGTCAGACCCGAAAGTAGTTACAGCGCAAAGTTTAGTGCTCAAGGGGTTTTTCTAGAGA

Hap_105  GGGACGAGACCCTAGCAGTATGGTATGTAGCAATGGAAAAAATATTTTTGTAGCAGGTAATGAAAATTCAAATAAGATCTGAGAGACGGAATGCTGAAAGAAACTAAGCCGTTGTCAGACCCCGAAGTAGTTACTGCGCAAAGTGTAGCGCTCAAGGGGTTTTTCTAGAGA

Hap_106  GGGACGAGACCCTAGCAGTATGGGATGTAGCAATGGAAAAAATAGTTTTGTAGCAGGTAATGAAAATTCAAATAAGATCTGAGTGACGCAATGCGCAAAGAAACTAAGCCGTTGTCAGACCCCGAAGTAGTTACAACGCAAAGTGTAGTGCTCAAGGGGTTTTTCTAGAGA

Hap_107  GGGACGAGACCCTAGCAGTATGGTATATTGGAATGGGAAAAATATTTTTGTAGCAGGTAATGAAAAATCAAATAAGATCTGAGTGACGCAACTCGCAAAGAAACTAAGCCGTTGTCAGACCCCGAAGTAGTTACCGCGCAAAGTGTAGCGCTCAAGGGGTTTTTCTAGAGA

Hap_108  GGGACGAGACCCTAGCAGTATGGTATGTTGGAATGGAAAAAATATTTTTGTAGCAGGTAATGAAAAATCATATAAGATCTGACTGACGCAACTCGCGAAGAAACTAAGGCGTTGTCAGATCCCGAAGTAGTTACCGCGCAAAATGTAGCGTTACAGGTCTTTTTCTAGAGA

Hap_109  GGGAAGACACCCTAGCGGTATGGTATGTAGCAATGGAAAAAATAGTTTTGTAGCAGGTAATGAAAAATCGAATAAGATCTGACTGACGCAATGCGCGAAGAAACTAAGCCGTTGTCAGACCCCGAAGTAGTTACAGCGCAAAATGTAGCGTTACAGGGGTTTTTCTAGAGA

Hap_110  GGGACGAGACCCTAGTAGTATAGTATGTAACAATGGAAAAAATAGTTTTGTTGCAGGTAATGAAAATTCAAATAAGATCTGAGTGACGCAACTCGCAAAGAAACTAAGCCGTTGTCAGACCCCGAAGTAGTTACAGCGCAAAGTGTAGCACTCCAGGGGTTTTTCTAGAGA

Hap_111  GGGACGAGACCCTAGCAGTATGGGATGTTGCAATGGAAAAAATAGTTTTGTAACAGGTAATGAAAAATCAAATAAGATCCGACTGACGGAATGCGGGAAGAAACTAAGGCGTTGTCAGACCCGGAAGTAGTTACAGCGCAAAGTGTAGCGCTCAAGGTCTTTTTCTAGAGA

Hap_112  GGGACGACACCCTAGTAGTATAGTAAGTTGCAATGGAAAAAGTAGTTTTGTAGCAGGTAATGAAAATTCAAATAAGATCTGAGTGACGCAACTCGCAAAGAAACTAAGCCGTTGTCAGACCCCGAAGTAGTTACTGCGCAAAATGTAGCGTTAAAGGTCTTTTTCTAGAGA

Hap_113  GGGACGAGACCCTAGCAGTATGGGATGTAGCAATGGAAAAAATAGTTTTGTAACAGGTAATGAAAATTCAAATAAGATCCGAGTGACGGAATGCGGAAAGAAACTAAACCGTTGTCAGACCCCGAAGTAGTTACAGCGCAAAGTGTAGTGCTCAAGCGGTTTTTCTAGAGA

Hap_114  GGGACGACACCGTAGTAGTATAGTATGTAACAATGGAAAAAATATTTTTGTAGCAGGTAATGAAAATTCAAATAAGATCTGAGTGACGCAACTCGCAAAGAAACTAAGCCGTTGTCAGACCCGGAAGTAGTTATAGCGCAAAATGTAGCGTTAAAGGTCTTTTTCTAGAGA

Hap_115  GGGACGAGACCCAAGCAGTATGGTATGTAGCAATGGAAAAAATAGTTTAGTAGCAGGTAATGAAAATTCAAATAAGATCCGAGTGACGCAATGCGGAACGAAACTAAGCCGTTGTCAGACCCCGAAGTAGTTACAGCGCAAAGTGTAGCATTACAGGCGTTTTTCTAGAGA

Hap_116  GGGACGAGACCCTAGTAGTATGGTATGTAGGAATAGAAAAAATAGTTTTGTAACAGGTAATGAAAAATCATATAAGATCCGACTGACGGAATGTGGAAAGAAACTAAGCCGTTGTCAGATCCGGAAGTAGTTACTGCGCAAAGTGTAGTGCTCAAGCGGTTTTTCTAGAGA

Hap_117  GGGACGAGACCCAAGCAGTATGGTATGTTGGAATAGAAAAAATATTTTTGTAGCAGATAATGAAAAATCAAATAAGATCTGAGTGACGCAACTCGCAAAGAAACTAAGCCGTTGTCAGACCCCGAAGTAGTTACCGCGCAAAGTGTAGTGCTCAAGGGGTTTTTCTAGAGA

Hap_118  GGGACGAGACCCAAGCAGTATGGTATGTTGGAATAGAAAAAATATTTTTGTAGCAGATAATGAAAAATCAAATAAGATCTGAGTGACGCAACTCGCAAAGAAACTAAGCCGTTGTCAGACCCCGAAGTAGTTACCGCGCAAAGTGTAGCGTTAAAGGTCTTTTTCTAGAGA

Hap_119  GGGACAACACCCTAGTAGTATAGTGTGTAGCAATGGAAAAAGTAGTTTTGTAGCAGGTAATGAAAATTCAAATAAGATCCGACTGACGGAATGCGCAAAGAAACTAAACCGTTGTCAGACCCCGAAGTAGTTACTGCGCAAAGTGTAGCGCTCAAGGGGTTTTTCTAGAGA

Hap_120  GGGACGAGACCCTAGTAGTATAGTATGTTGGAATAGAAAAAATATTTTTGTAGCAGGTAATGAAAATTCAAATAAGATCTGAGAGACGCAATGCGCAAAGAAACTAAGGCGTTGTCAGACCCCGAAGTAGTTACTGCGCAAAGTGTAGCATTACAGGCGTTTTTCTAGAGA

Hap_121  GGGACGAGACCCTAGTAGTATGGTATGTAGCAATGGAAAAAATAGTTTTGTAGCAGGTAATGAAAAATCAAATAAGATCCGACTGACGCAATGCGGGAAGAAACTAAGCCGTTGTCAGACCCGGAAGTAGTTACTGCGCAAAGTGTAGCGCTCAAGGGGTTTTTCTAGAGA

Hap_122  GGGACGAGACCCTAGCGGTATGGTATGTAGCAATGGAAAAAATAGTTTTGTAGCAGGTAATAAAAATTCAAATAAGATCCGAGTGACGCAATGCGGAACGAAACTAAGCCGTTGTCAGATCCGGAAGTAGTTACTGCGCAAAGTGTAGTGCTCAAGCGGTTTTTCTAGAGA

Hap_123  GGGAAGACACCCTAGCAGTATGGTATATTGGAATGGAAAAAATATTTTTGTAGCAGGTAATGAAAAATCAAATAGGATCCGACTGACGGAATGCGGAGAAAAACTAAGCCGTTGTCAGACCCGAAAGTAGTTACTGCGCAAAGTGTAGCATTACAGGCGTTTTTCTAGAGA

Hap_124  GGGACGAGACCCTAGCAGTATGGGATGTTGGAATGAAAAAAATATTTTTGTAGCAGGTAATGAAAAATCAAATAAGATCCGACTGACGGAATGCTGAAAGAAACTAAGCCGTTGTCAGACCCCGAAGTAGTTACTGCGCAAAATGTAGCGTTAAAGGGGTTTTTCTAGAGA

Hap_125  GGGACGAGACCCTAGTAGTATAGTATGTTGGAATAGAAAAAATAGTTTTGTAACAGGTAATGAAAAATCATATAAGATCCGACTGACGGAATGTGGAAAGAAACTAAGCCGTTGTCAGATCCGGAAGTAGTTACTGCGCAAAGTGTAGTGCTCAAGCGGTTTTTCTAGAGA

Hap_126  GGGACGAGACCCTAGTAGTATAGGATGTAGCAATGGAAAAAGTAGTTTTGTAGCAGGTAATGAAAAATCGAATAAGATCCGACTGACGCAATGCGGGAAGAAACTAAGGCGTTGTCAGACCCGGAAGTAGTTACCGCGCAAAGTGTAGTGCTCAAGGGGTTTTTCTAGAGA

Hap_127  GGGACGAGACCCTAGTAGTATAGTGTGTAGCAATGGAAAAAGTAGTTTTGTAGCAGGTAATGAAAATTCAAATAAGATTCGAGTGACGCAATGCGGAACGAAACTAAGCCGTTGTCAGAGACGGAAGTAGTTATAGCGCAAAGTGTAGCACTCAAGCGGTTTTTCTAGAGA

Hap_128  GGGACGAGACCCTAGTAGTATGGGATGTTGCAATAGAAAAAGTAGTTTTGTAGCAGGTAATGAAAAATCAAATAAGATCTGAGTGACGCAACTCGCAAAGAAACTAAGCCGTTGTCAGACCCGGAAGTAGTAACAGCGCAAGGTGTAGTGCTCAAGGGATTTTTCTAGAGA

Hap_129  GGGACGACACCCTAGTAGTATAGTATATAGCAATGGAAAAAATAGTTTTGTAGCATGTAATGAAAAATCAAATAAGATCCGACTGACGGAATGCGGAAAGAAACTAAGGCGTTGTCAGACCCCGAAGTAGTTACTGCGCAAAGTGTAGCGCTCAAGCGGTTTTTCTAGAGA

Hap_130  GGGACGAGACCCTAGTAGTATGGTATGTAGCAATGGAAAAAATAGTTTTGTAGCAGGTAATGAAAAATCAAATAAGATCCGACTGACGGAATGCGGGAAGAAACTAAGGCGTTGTCAGACCCGGAAGTAGTTACAGCGCAAAGTGTAGCGCTCAAGGTCTTTTTCTAGAGA

Hap_131  GGGACGAGACCCTAGTAGTATGGTATGTAGCAATGGAAAAAATAGTTTTGTAGCAGGTAATGAAAAATCGAATAAGATCCGACTGACGCAATGCGGGAAGAAACTAAGCCGTTGTCAGACCCGGAAGTAGTTACTGCGCAAAGTGTAGCATTACAGGTCTTTTTCTAGAGA

Hap_132  GGGAAGACACCCTAGTAGTATAGTATGTTGGAATAGAAAAAATATTTTTGTAGCAGGTAATGAAAATTCAAATAAGATCTGAGAGACGCAACTCGCAAAGAAACTAAGGCGTTGTCAGACCCGGAAGTAGTTACTGCGCAAAGTGTAGCGTTAAAGGTCTTTTTCTAGAGA

Hap_133  GGGACGAGACCCTAGCAGTATGGGATGTTGCAATGGAAAAAGTAGTTTTGTAGCAGGTAATGAAAGATCAAATAAGATCCAACTGACGGAATGCGGAAAGAAACTAAGCCGTTGTAAGACCCCGAAGTAGTTACTGCGCAAAGTGTAGCATTACAGGTCTTTTTCTAGAGA

Hap_134  GGGACGAGACCCTAGCGGTATGGTATGTAGCAATGGAAAAAATAGTTTTGTAGCAGGTAATGAAAATTCAAATAAGATCCGAGTGACGCAATGCGGAACGAAACTAAGCCGTTGTCAGACCCGAAAGTAGTTACTGCGAAAAGTGCAGTGCTCCAGGCGTTTTTCTAGAGA

Hap_135  GGGACGAGACCCAAGTAGTATGGGATGTTGCAATAGAAAAAGTAGTTTTGTAGCAGGTAATGAAAAATCAAATAAGATCTGAGTGACGCAACTCGCAAAGAAACTAAGCCGTTGTCAGACCCGGAAGTAGTAACAGCGCAAGGTGTAGTGCTCAAGGGATTTTTCTAGAGA

Hap_136  GGGACGAGACCCTAGCAGTATGGGATGTTGGAATAGAAAAAATATTTTTGTAGCAGATAATGAAAAATCAAATAAGATCTGAGTGACGCAACTCGCAAAGAAACTAAGCCGTTGTCAGACCCCGAAGTAGTTACCGCGCAAAGTGTATTGTTCAAGGGCTTTTTCTAGAGA

Hap_137  GGGACGAGACCCTAGTAGTATAGTATGTTGGAATAGAAAAAATAGTTTTGTTGCAGGTAATGAAAATTCAAATAAGATCTGAGAGACGCAATGCGCAAAGAAACTAAGGCGTTGTCAGACCCCGAAGTAATTACTGCGCAAAGTGTAGCATTACAGGCGTTTTTCTAGAGA

Hap_138  GGGACGAGACCCTAGTAGTATGGTATGTAGCAATGGAAAAAATAGTTTTGTAGCCGGTAATGAAAAATCAAATAAGATCCGACTGACGCAATGCGGGAAGAAACTAAGGCGTTGTCAGACCCGGAAGTAGTTACTGCGCAAAGTGTAGCATTACAGGCGTTTTTCTAGAGA

Hap_139  GGGACGAGACCCTAGTAGTATGGTATGTAGCAATGGAAAAAGTAGTTTTGTAGCAGGTAATGAAAATTCAAATAAGATCTGAGTGCCGCAACTCGCAAAGAAACTAAGCCGTTGTCAGACCCCGAAGTAGTTACAGCGCAAAGTGTAGCACTCCAGGGGTTTTTCTAGAGA

Hap_140  GGGACAACACCCTAGTAGTATAGTGTGTAGCAATGGAAAAAGTAGTTTTGTAGCAGGTAATGAAAAATCAAATAAGATCTGAGTGACGCAACTCGCAAAGAAACTAAGCCGTTGTCAGACCCCGAAGTAGTTACCGCGCAAAATGTAGCGTTAAAGGTCTTTTTCTAGAGA

Hap_141  GGGACGAGACCCTAGCAGTATGGGATGTTGCAATGGAAAAAGTAGTTTTGTAGCAGGTAATGAAAATTCAAATAAGATCTGAGTGACGCAACTCGCAAAGAAACTAAGCCGTTGTCAGACCCCGAAGTAGTTACCGCGCAAAATGTAGCGTTAAAGGTCTTTTTCTAGAGA

Hap_142  GGGACGAGACCCAAGCAGTATGGTATGTTGGAATAGAAAAAATATTTTTGTAGCAGGTAATGAAAATTCAAATAAGATCCGACTGACGCAATGTGGAAAGAAACTAAGCCGTTGTCAGACCCCGAAGTAGTTACAGCGCAAAGTGTATTGTTCAAGGGCTTTTTCTAGAGA

Hap_143  GGGACTACACCCTAGTAGTATGGGAAGTAGCAATGGAAAAAGTAGTTTTGTAGCAGGTAATGAAAATTCAAATAAGATCCGACTGACGCAATGCGGAACGAAACTAAGCCGTTGTCAGACCCGGAAGTAGTTATAGCGCAAAGTGTAGCACTCAAGCGGTTTTTCTAGAGA

Hap_144  GGGACTAGACCCAAGCAGTATGGGATGTAGCAATGGAAAAAGTAGTTTTGTAGCAGGTAATGAAAAATCAAATAAGATCTGAGTGACGCAACTCGCAAAGAAACTAAGCCGTTGTCAGACCCCGAAGTAGTTACTGCGCAAAGTGTAGCGCTCAAGGGGTTTTTCTAGAGA

Hap_145  GGGACGAGAGCCTAGTAGTATAGTGTGTAGCAATGGAAAAAGTAGTTTTGTAGCAGGTAATGAAAAATCAAATAAGATCCGACTGACGCAATGCGGGAAGAAACTAATGCGTTGTCATCCCCGGAAGTAGTAACAGCGCAAAGTGTAGCACTCCAGGGGATTTTCTAGAGA

Hap_146  GGGACGAGACCCTAGCAGTATGGTATGTTGGAATGGAAAAAATATTTTTGTAGCAGGTAATAAAAAATCAAATAGGATCCGACTGACGGAATGTGGAAAGAAACTAAGCCGTTGTCAGACCCGAAAGTAGTAACTGCGCAAAGTGTAGCACTCCAGGGGTTTTTCTAGAGA

Hap_147  GGGACGAGACCCTAGTAGTATGGGATGTTGCAATAGAAAAAGTAGTTTTGTAGCAGGTAATGAAAATTCAAATAAGATTCGACTGACGCAATGTGGAAAGAAACTAAGCCGTTGTCAGACCCCGAAGTAGTTACAGCGCAAAGTGTATTGTTCAAGGGCTTTTTCTAGAGA

Hap_148  GGGACGAGACCCTAGCAGTATGGTATATTGGAATAGAAAAAATATTTTTGTAGCAGGTAATGAAAATTCAAATAAGATCCGACTGACGCAATGTGGAACGAAACTAAGCCGTTGTCAGACCTGGAAGTAGTAACAGCGCAAAGTGTAGCACTCCAGGGGTTTTTCTAGAGA

Hap_149  GGGACGAGACCCTAGTAGTATGGTATGTAGCAATGGATAAAATAGTTTTGTAGCAGGTAATGAAAAATAAAATAAGATCCGACTGACGCAATGCGGGAAGAAACTAAGGCGTTGTCAGACCCGGAAGTAGTTACAGCGCAAAGTGTAGTGCTCAAGCGGTTTTTCTAGAGA

Hap_150  GGGAAGACACCCAAGCAGTATGGGATGTTGGAATAGAAAAAATATTTTTGTAGCAGGTAATGAAAAATCAAATAAGATCTGAGTGACGCAACTCGCAAAGAAACTAAGCCGTTGTCAGACCCCGAAGTAGTTACCGCGCAAAGTGTAGCGCTCAAGGGGTTTTTCTAGAGA

Hap_151  GGGACGAGACCCTAGTAGTATAGTGTGTAGCAATGGAAAAAGTAGTTTTGTAGCAGGTAATAAAAAATCAAATAGGATCCGACTGACGGAATGCGGAGAAAAACTAAGCCGTTGTCAGACCCGAAAGTAGTTATAGCGCAAAATGTAGCGTTAAAGGGGTTTTTCTAGAGA

Hap_152  GGGACGAGACCCTAGTAGTATAGTGTGTAGCAATAGAAAAAATATTTTTGTAGCAGGTAATGAAAATTCAAATAAGATCCGACTGACGCAATGCGGAACGAAACTAAACCGTTGTCAGACCCGGAAGTAGTTACAGCGCAAAGTGTATTGCTCAAGCGGTTTTTCTAGAGA

Hap_153  GGGACGAGACCCTAGTAGTATGGGATGTTGCAATAGAAAAAGTAGTTTTGTAGCAGGTAATGAAAAATCAAATAAGATCTGAGTGACGCAACTCGCAAAGAAACTAAGCCGTTGTCAGACCCCGAAGTAGTTACCGCGCAAAGTGTAGTGCTCAAGGGGTTTTTCTAGAGA

Hap_154  GGGACGAGACCCTAGTAGTATGGGATGTTGCAATAGAAAAAGTAGTTTTGTAGCAGGTAATGAAAATTCAAATAAGATCTGAGAGACGGAATGTGGAAAGAAACTAAGCCGTTGTCAGACCCCGAAGTAGTTACTGCGCAAAGTGTAGCGCTCAAGGGGTTTTTCTAGAGA

Hap_155  GGGACGACACCGAAGTAGTATAGTGTGTAACAATGGAAAAAGTAGTTTTGTAGCAGGTAATGAAAATTCAAATAAGATCTGAGTGACGCAACTCGCAAAGAAACTAAGCCGTTGTCAGACCCCGAAGTAGTTACTGCGCAAAGTGTAGCGCTCAAGGGGTTTTTCTAGAGA

Hap_156  GGGACGAGACCCTAGCGGTATGGGATGTTGGAATAGAAAAAATATTTTTGTAGCAGGTAATGAAAATTCAAATAAGATCCGAGAGACGGAATGCTGAAAGAAACTAAGCCGTTGTCAGATCCGGAAGTAGTTACTGCGCAAAGTGTAGCGCTCAAGGGGTTTTTCTAGAGA

Hap_157  GGGACGAGACCCAAGCAGTATGGGATGTAGCAATGGAAAAAATAGTTTTGTAGCAGGTAATAAAAAATCAAATAAGATCCGACTGACGCAATGCGGGAAGAAACTAAGGCGTTGTCAGACCCGGAAGTAGTTACAGCGCAAAATGTAGCGTTAAAGGGGTTTTTCTAGAGA

Hap_158  GGGACGGCACACTAGTAGTATGGGATGTAACAATGGAAAAAAGAGTTTTGTAGCAGGTAATGAAAAATCAAATAAGATCCGACTGACGGAATGCGGAGAAAAACTAAGCCGTTGTCAGACCCCGAAGTAGTTACAGCGCAAAGTGTATTGTTCAAGGGGTTTTTCTAGAGA

Hap_159  GGGAAGACACCCTAGTAGTATGGGATGTAGCAATGGAAATAATAGTTTTGTAGCAGGTAATAAAAAATCAAATAAGATCCGACTGACGCAATGTGGAAAGAAACTAAGCCGTTGTCAGACCCCGAAGTAGTTACAGCGCAAAGTGTATTGTTCAAGGGGTTTTTCTAGAGA

Hap_160  GGGACGAGACCCTAGTAGTATGGTATGTAGCAATGGATAAAATAGTTTTGTAGCAGGTAATGAAAATTCAAATAAGATTCGAGTGACGCAATGCGGAACGAAACTAAACCGTTGTCAGACCCGAAAGTAGTAACAGCGCAAAGTGTAGCATTACAGGGGTTTTTCTAGAGA

Hap_161  GGGACGAGACCCTAGTAGTATGGGATGTTGCAATGGAAAAAAAAGTTTTGTAGCAGGTAATGAAAAATCAAATAAGATCCGACTGACGCAATGAGGAAAGAAACTAAGGCGTTGTCAGACCCGGAAGTAGTTACAGCGCAAAATGTAGCGTTAAAGGGGTTTTTCTAGAGA

Hap_162  GGGACGAGACCCTAGCAGTATGGTATATAGCAATGGAAAAAGTAGTTTTGTAGCAGGTAATGAAAATTCAAATAAGATCCGAGTGACGCAATGCGGAAAGAAACTAAGCCGTTGTCAGACCCCGAAGTAGTTACCGCGCAAAGTGTAGTGCTCAAGGGGTTTTTCTAGAGA

Hap_163  GGGACGACACCGTAGTAGTATAGTATGTAACAATGGAAAAAATATTTTTGTAGCATGTAATGAAAAATCAAATAAGATCCGACTGACGGAATGCGGAAAGAAACTAAGGCGTTGTCAGACCCGAAAGTAGTAACAGCGCAAAGTGTAGTGCTCAAGGGATTTTTCTAGAGA

Hap_164  GGGACGAGACCCTAGCAGTATGGTATATTGGAATGGAAAAAATATTTTTGTAGCAGGTAATGAAAATTCAAATAAGATCCGACTGACGGAATGCGCAAAGAAACTAAACCGTTGTCAGACCCGAAAGTAGTTACTGCGCAAAGTGTAGCGCTCAAGGGGTTTTTCTAGAGA

Hap_165  GGGACTACACACTAGTAGTATGGGATGTAGCAATGGAAAAAGTAGTTTTGTAGCAGGTAATGAAAATTCAAATAAGATCCGACTGACGCAATGCGCAAAGAAACTAAACCGTTGTCAGACCCGAAAGTAGTAACAGCGCAAAGTGTAGTGCTCAAGGGATTTTTCTAGAGA

Hap_166  GGGACGAGACCCTAGCAGTATGGTATATTGGAATGGAAAAAATATTTTTGTAGCAGGTAATGAAAAATCAAATAAGATCCGACTGACGGAATGCGGAAAGAAACTAAACCGTTGTCAGACCCGAAAGTAGTAACAGCGCAAAGTGTAGTGCTCAAGGGATTTTTCTAGAGA

Hap_167  GGGACGAGACCCTAGTAGTATGGTATGTAGCAATGGAAAAAATAGTTTTGTAGCAGGTAATGAAAAATCGAATAAGATCCGACTGACGCAATGCGGGAAGAAACTAAGGCGTTGTCAGACCCGGAAGTAGTTACAGCGCAAAATGTAGCGTTAAAGGGGTTTTTCTAGAGA

Hap_168  GGGACGACACCGTAGTAGTATAGTATGTAACAATGGAAAAAATATTTTTGTAGCATGTAATGAAAAATCAAATAAGATCCGACTGACGGAATGCGGAAAGAAACTAAGGCGTTGTCAGACCCCGAAGTAGTTACTGCGCAAAGTGTAGCGCTCAAGCGGTTTTTCTAGAGA

Hap_169  GGGACGAGACCCAAGCAGTATGGTGTGTAGCAATGGAAAAAGTAGTTTTGTAGCAGGTAATGAAAATTCAAATAAGATTCGAGTGACGCAATGCGGAACGAAACTAAGCCGTTGTCAGACCCGGAAGTAGTTATAGCGCAAAGTGTAGCACTCAAGCGGTTTTTCTAGAGA

Hap_170  GGGACGAGACCCTAGTAGTATAGTATATAGCAATGGAAAAAATAGTTTTGTAGCAGGTAATGAAAAATCAAATAAGATCCGACTGACGGAATGCGGGAAGAAACTAAGGCGTTGTCAGACCCGGAAGTAGTTACAGCGCAAAGTGTAGCACTCCAGGGGTTTTTCTAGAGA

Hap_171  GGGACGGCACACTAGTAGTATGGGATGTAACAATGGAAAAAAGAGTTTTGTAGCAGGTAATGAAAATTCAAATAAGATTCGAGTGACGCAATGCGGAACGAAACTAAGCCGTTGTCAGACCCGGAAGTAGTTACTGCGCAAAGTGTAGTGCTCAAGGGATTTTTCTAGAGA

Hap_172  GGGAAGACACCCTAGCGGTATGGTATGTAGCAATGGAAAAAATAGTTTTGTAGCAGGTAATGAAAAATCAAATAAGATCTGAGTGATGCAACTCGCAAAGAAACTAAGCCGTTGTCAGACCCCGAAGTAGTTACTGCGCAAAGTGTAGCGCTCAAGGGGTTTTTCTAGAGA

Hap_173  GGGACGGCACCCTAGTAGTATGGGATGTTGCAATAGAAAAAGTAGTTTTGTAGCAGGTAACGAAAAATCAAATAAGATCCGACTGACGGAATGCTGAAAGAAACTAAACCGTTGTCAGACCCGGAAGTAGTAACAGCGCAAAGTGTAGTGCTCAAGGGATTTTTCTAGAGA

Hap_174  GGGACGAGACCCAAGCAGTATGGTGTGTAGCAATGGAAAAAGTAGTTTTGTAGCAGGTAATGAAAATTCAAATAAGATTCGAGTGACGCAATGCGGAACGAAACTAAGCCGTTGTCAGACCCGGAAGTAGTTACTGCGCAAAGTGTAGCATTAAAGCGGTTTTTCTAGAGA

Hap_175  GGGACGAGACCCAAGCAGTATGGTATATTGGAATAGAAAAAATATTTTTGTAGCAGGTAATGAAAATTCAAATAAGATCCGACTGACGGAATGCGGGAAGAAACTAAGCCGTTGTCAGACCCGGAAGTAATTACTGCGCAAAGTGTAGCATTAAAGCGGTTTTTCTAGAGA

Hap_176  GGGACGAGACCCAAGCAGTATGGTATATTGCAATGGAAAAAGTAGTTTTGTAGCAGGTAATGAAAAATCAAATAAGATCTGAGTGACGCAACTCGCAAAGAAACTAAACCGTTGTCAGACCCGAAAGTAGTAACAGCGCAAAGTGTAGTGCTCAAGGGATTTTTCTAGAGA

Hap_177  GGGACGGCACACTAGTAGTATGGGATGTAGCAATGGAAAAAATATTTTTGTAGCAGGTAATGAAAAATCAACTAAGATCCGACTGACGGAATGCGGAGAAAAACTAAGCCGTTGTCAGACCCGAAAGTAGTAACTGCGCAAAGTGTAGCACTCCAGGGGTTTTTCTAGAGA

Hap_178  GGGACGAGACCCTAGCAGTATGGTATATTGGAATAGAAAAAATATTTTTGTAGCAGGTAATGAAAAATCAAATAAGATCCGACTGACGGAATGCGGGAAGAAACTAAGCCGTTGTCAGACCCGGAAGTAGTTACCGCGCAAAGTGTAGCGCTCAAGGGGTTTTTCTAGAGA

Hap_179  GGGACGAGACCCTAGCGGTATGGTATATTGGAATAGAAAAAATATTTTTGTAGCAGGTAATGAAAAATCAAATAAGATCTGAGTGACGCAACTCGCAAAGAAACTAAGCCGTTGTCAGACCCCGAAGTAGTAACAGCGCAAAGTGTAGTGCTCAAGGGATTTTTCTAGAGA

Hap_180  GGGACGACACCGTAGTAGTATAGTATGTAACAATGGAAAAAATATTTTTGTAGCATGTAATGAAAATTCAAATAAGATTCGAGTGACGCAATGCGGAAAGAAACTAAACCGTTGTCAGACCCGGAAGTAGTTACTGCGCAAAGTGTAGCACTCAAGGGATTTTTCTAGAGA

Hap_181  GGGACGAGACTCTAGTAGTATAGTGTGTAGCAATGGAAAAAGTAGTTTTGTAGCAGGTAATGAAAAATCAAATAAGATCTGAGTGACGCAACTCGCAAAGAAACTAAGCCGTTGTCAGACCCCGAAGTAGTTACTGCGCAAAGTGTAGCGCTCAAGGGGTTTTTCTAGAGA

Hap_182  GGGACGACACCCTAGCGGTATGGTATGTAGCAATGGAAAAAATAGTTTTGTAGCAGGTAATGAAAAATCAAATAAGATTCGAGTGACGCAATGCGGAACGAAACTAAGCCGTTGTCAGACCCGGAAGTAGTTACTGCGCAAAGTGTAGCGCTCAAGCGGTTTTTCTAGAGA

Hap_183  GGGACGGCACACTAGTAGTATGGGATGTAGCAATGGAAAAAGTAGTTTTGTAGCAGGTAATGAAAATTCAAATAAGATCCGACTGACGCAATGCGCAAAGAAACTAAACCGTTGTCAGACCCGAAAGTAGTAACAGCGCAAAGTGTAGTGCTCAAGGGATTTTTCTAGAGA

Hap_184  GGGACGAGACCCTAGTAGTATGGTATGTAGCAATGGAAAAAATAGTTTTGTAGCAGGTAATGAAAAATCGAATAAGATCCGACTGACGCAATGCGGGAAGAAACTAAGGCGTTGTCAGACCCGGAAGTAGTAACAGCGCAAAGTGTAGCGTTAAAGGGGTTTTTCTAGAGA

Hap_185  GGGACGAGACTCAAGCAGTATAGTATATAGCAATGGAAAAAGTAGTTTTGTAGCAGGTAATGAAAAATCGAATAAGATCCGACTGACGCAATGCGGGAAGAAACTAAGGCGTTGTCAGACCCGGAAGTAGTTACAGCGCAAAATGTAGCGTTAAAGGGGTTTTTCTAGAGA

Hap_186  GGGACGAGACCCAAGCAGTATGGTATGTTGGAATGGAAAAAATATTTTTGTAGCAGGTAATGAAAATTCAAATAAGATCTGAGAGACGGAATGCTGAAAGAAACTAAACCGTTGTCAGACCCGAAAGTAGTTACTGCGCAAAGTGTAGTGCTCAAGGGATTTTTCTAGAGA

Hap_187  GGGACTACACCGTAGTAGTATAGTATGTAACAATGGAAAAAATATTTTTGTAGCAGGTAATGAAAATTAAAATAAGATCTGAGTGACGCAATGCGGAAAGAAACTAAGCCGTTGTCAGACCCGAAAGTAGTAACAGCGCAAAGTGTAGTGCTCAAGGGATTTTTCTAGAGA

Hap_188  GGGAAGACACCCTAGTAGTATAGTGTATAGCAATGGAAAAAAAAGTTTTGTAGCAGGTAATGAAAAATCAACTAAGATCCGACTGACGGAATGCGGAAAGAAACTAAGGCGTTGTCAGACCCGAAAGTAGTAACTGCGCAAAGTGTAGCACTCCAGGGGTTTTTCTAGAGA

Hap_189  GGGACGAGACCCTAGCAGTATGGTATATTGGAATAGAAAAAATATTTTTGTAGCAGGTAATGAAAATTCAAATAAGATCCGACTGACGCAATGTGGAACGAAACTAAGGCGTTGTCAGACCCGGAAGTAGTTACTGCGCAAAGTGTAGCGCTCAAGGGGTTTTTCTAGAGA

Hap_190  GGGACGAGACTCTAGTAGTATAGTATGTAGCAATGGAAAAAATATTTTTGTAGCAGGTAATGAAAAATCAAATAAGATCCGACTGACGGAATGTGGAAAGAAACTAAACCGTTGTCAGACCCGAAAGTAGTAACAGCGCAAAGTGTAGTGCTCAAGGGATTTTTCTAGAGA

Hap_191  GGGAAGACACACTAGTAGTATAGTGTGTAGCAATGGAAAAAGTAGTTTTGTAGCAGGTAATGAAAAATCAAATAAGATCCGACTGACGCAATGCGGGAAGAAACTAAGGCGTTGTCAGACCCGAAAGTAGTAACAGCGCAAAGTGTAGTGCTCAAGGGATTTTTCTAGAGA

Hap_192  GGGAAGACACACTAGTAGTATGGGATGTTGCAATAGAAAAAGTAGTTTTGTAGCAGGTAATGAAAAATCAAATAAGATCTGAGTGACGCAACTCGCAAAGAAACTAAGCCGTTGTCAGACCCCGAAGTAGTTACCGCGCAAAGTGTAGCGCTCCAGGGGTTTTTCTAGAGA

Hap_193  GGGACTACACCGTAGTAGTATAGTATGTAACAATGGAAAAAATATTTTTGTAGCAGGTAATGAAAATTAAAATAAGATCTGAGTGACGCAATGCGGGAAGAAACTAAGGCGTTGTCAGACCCCGAAGTAGTTACAGCGCAAAGTGTAGTGCTCAAGGGATTTTTCTAGAGA

Hap_194  GGGACGAGAGCCTAGTAGTATAGTGTGTAGCAATGGAAAAAGTAGTTTTGTAGCAGGTAATGAAAAATCAAATAAGATCCGACTGACGCAATGCGGAAAGAAACTAAGCCGTTGTCAGACCCGGAAGTAGTTACCGCGCAAAGTGTAGCGCTCAAGCGGTTTTTCTAGAGA

Hap_195  GGGACGAGACCCTAGCAGTATGGTATATTGGAATGGGAAAAATATTTTTGTAGCAGGTAATGAAAATTCAACTAAGATCTGAGAGACGCAACTCGCAAAGAAACTAAGGCGTTGTCAGATCCCGAAGTAGTTACCGCGCAAAGTGTAGCACTCAAGGGATTTTTCTAGAGA

Hap_196  GGGACGACACCGTAGTAGTATAGTGTGTAGCAATGGAAAAAATATTTTTGTAGCATGTAATGAAAAATCAAATAAGATCCGACTGACGGAATGCGCAAAGAAACTAAAGCGTTGTCAGACCCCAAAGTAGTAACTGCGCAAAGTGTAGTGCTCAAGGGATTTTTCTAGAGA

Hap_197  GGGACGACACCGTAGTAGTATAGTATGTAACAATGGAAAAAATATTTTTGTAGCATGTAATGAAAAATCAAATAAGATCTGAGTGACGCAACTCGCAAAGAAACTAAGCCGTTGTCAGACCCCGAAGTAGTTACCGCGCAAAGTGTAGTGCTCAAGGGATTTTTCTAGAGA

Hap_198  GGGACGAGACCCTAGCGGTATGATATATTGGAATGGGAAAAATATTTTTGTAGCAGGTAATGAAAATTCAAATAAGATTCGAGTGACGCAATGCGGAACGAAACTAAGCCGTTGTCAGACCCGGAAGTAGTTACCGCGCAAAGTGTAGCGCTCAAGCGGTTTTTCTAGAGA

Hap_199  GGGACGACACCGTAGTAGTATAGTATGTAACAATGGAAAAAATATTTTTGTAGCAGGTAATGAAAATTCAAATAAGATCTGAGAGACGGAATGCGCAAAGAAACTAAACCGTTGTCAGACCCGAAAGTAGTAACAGCGCAAAGTGTAGTGCTCAAGGGATTTTTCTAGAGA

Hap_200  GGGACGAGACCCTAGCAGTATGGTATATTGGAATAGAAAAAATATTTTTGTAGCAGGTAATGAAAATTCAAATAAGATCCGACTGACGCAATGTGGAACGAAACTAAGCCGTTGTCAGACCCCGAAGTAGTTACTGCGCAAAGTGTAGCGCTCAAGCGGTTTTTCTAGAGA

Hap_201  GGGACGAGACTCTAGTAGTATAGTATGTAGCAATGGAAAAAATATTTTTGTAGCAGGTAATGAAAAATAAAATAAGATCCGACTGACGCAATGCGGGAAGAAACTAAGGCGTTGTCAGACCCCGAAGTAGTTACAGCGCAAAGTGTAGCGCTCAAGGGGTTTTTCTAGAGA

Hap_202  GGGACTACACCGTAGTAGTATAGTATGTAACAATGGAAAAAATATTTTTGTAGCAGGTAATGAAAATTAAAATAAGATCTGAGTGACGCAATGCGGAAAGAAACTAAGCCGTTGTCAGATCCGGAAGTAGTTACAGCGCAAAGTGTAGCACTCCAGGGGATTTTCTAGAGA

Hap_203  GGGACGAGACTCTAGTAGTATAGTATGTAGCAATGGAAAAAATATTTTTGTAGCAGGTAATGAAAATTCAAATAAGATCTGAGAGACGCAATGTGGAAAGAAACTAAGCCGTTGTCAGACCCGGAAGTAGTAACAGCGCAAAGTGTAGCACTCCAGGGGATTTTCTAGAGA

Hap_204  GGGACTACACCCTAGTAGTATAGTATGAAACAATGGAAAAAGTAGTTTTGTAGCAGGTAATGAAAAATCAAATAGGATCCGACTGACGGAATGCGGAGAAAAACTAAGCCGTTGTCAGACCCGAAAGTAGTAACAGCGCAAAGTGTAGCATTACAGGGGTTTTTCTAGAGA

Hap_205  GGGACGAGACACTAGTAGTATGGGATGTTGCAATAGAAAAAGTAGTTTTGTAGCAGGTAATGAAAAATCAAATAAGATCTGAGTGACGCAACTCGCAAAGAAACTAAGCCGTTGTCAGACCCCGAAGTAGTTACCGCGCAAAGTGTAGCGCTCCAGGGGTTTTTCTAGAGA

Hap_206  GGGACGACGCCCTAGTAGTATAGTGTGTAGCAATGGAAAAAAAAGTTTTGTAGCAGGTAATGAAAAATCAACTAAGATCCGACTGACGGAATGCGGAAAGAAACTAAGGCGTTGTCAGACCCGAAAGTAGTAACTGCGCAAAGTGTAGCGCTCAAGGGGTTTTTCTAGAGA

Hap_207  GGGACGAGACCCAAGCAGTATGGGATGTTGGAATAGAAAAAATATTTTTGTAGCAGGTAATGAAAATTCAAATAAGATCTGAGAGACGCAACTCGCAAAGAAACTAAGGCGTTGTCAGACCCGGAAGTAGTTACTGCGCAAAGTGTAGCACTCAAGGGATTTTTCTAGAGA

Hap_208  GGGACGACACCCTAGTAGTATAGTAAGTAGCAATGGAAAAAATATTTTTGTAGCAGGTAATGAAAATTCAAATAAGATCCGACTGACGGAATGCGCAAAGAAACTAAACCGTTGTCAGACCCGAAAGTAGTAACAGCGCAAAGTGTAGTGCTCAAGGGATTTTTCTAGAGA

Hap_209  GGGACGAGACCCTAGTAGTATAGTGTGTAGCAATGGAAAAAGTAGTTTTGTAGCAGGTAATGAAAAATCAAATAAGATCCGACTGACGGAATGCGGGAAGAAACTAAGCCGTTGTCAGACCCGGAAGTAGTTACCGCGCAAAGTGTAGCATTAAAGGGGTTTTTCTAGAGA

Hap_210  GGGACGACACCGTAGTAGTATAGTATGTAACAATGGAAAAAATATTTTTGTAGCAGGTAACGAAAAATCAAATAAGATCCGACTGACGGAATGCTGAAAGAAACTAAGCCATTGTCAGATCCGGAAGTAGTAACAGCGCAAAGTGTAGTGCTCAAGGGATTTTTCTAGAGA

Hap_211  GGGACGAGACACTAGTAGTATGGGATGTAGCAATGGAAAAAATAGTTTTGTAGCAGGTAATGAAAAATCAAATAAGATCTGAGTGACGCAATGCGGAACGAAACTAAGCCGTTGTCAGACCCCGAAGTAGTTACAGCGCAAAGTGTAGTGCTCAAGCGGTTTTTCTAGAGA

Hap_212  GGGACGGCACACTAGTAGTATGGGATGTAGCAATGGAAAAAATAGTTTTGTAGCAGGTAATAAAAAATCAAATAAGATCCGACTGACGGAATGTGGAAAGAAACTAAGCCGTTGTCAGACCCGAAAGTAGTAACTGCGCAAAGTGTAGCATTACAGGGGTTTTTCTAGAGA

Hap_213  GGGACGAGACCCTAGCGGTATGGTATATTGGAATGGGAAAAATATTTTTGTAGCAGGTAATGAAAATTCAAATAAGATTCGAGTGACGCAATGCGGAACGAAACTAAGCCGTTGTCAGACCCGGAAGTAGTTACCGCGCAAAGTGTAGCGCTCAAGGGGTTTTTCTAGAGA

Hap_214  GGGACGAGACCCTAGCAGTATGGTATATTGGAATGGAAAAAATATTTTTGTAGCAGGTAATGAAAATTCAAATAAGATCTGAGAGACGCAACTCGCAAAGAAACTAAGGCGTTGTCAGACCCCGAAGTAGTTACTGCGCAAAGTGTAGCGCTCAAGCGGTTTTTCTAGAGA

Hap_215  GGGACGAGACCCTAGCAGTATGGTATATTGGAATGGGAAAAATATTTTTGTAGCAGGTAATGAAAATTCAAATAAAATCCGACTGACGGAATGCTGAAAGAAACTAAGCCGTTGTCAGACCCCGAAGTAGTTACTGCGCAAAATGTAGCGTTAAAGGGGTTTTTCTAGAGA

Hap_216  GGGACGAGAGCCTAGTAGTATGGTATATAGCAATGGAAAAAGTAGTTTTGTAGCAGGTAATGAAAATTCAAATAAGATTCGAGTGACGCAATGCGGAACGAAACTAAGCCGTTGTCAGACCCCGAAGTAGTTACAGCGCAAAGTGTAGTGCTCAAGGGGTTTTTCTAGAGA

Hap_217  GGGACGAGACCCTAGCGGTATGGTATGTAACAATGGAAAAAGTAGTTTTGTAGCAGGTAATGAAAATTCAAATAAGATTCGAGTGACGCAATGCGGAACGAAACTAAGCCGTTGTCAGACCCCGAAGTAGTTACTGCGCAAAGTGTAGCACTCAAGGGATTTTTCTAGAGA

Hap_218  GGGACGAGACCCTAGCAGTATGGTATATTGGAATGGGAAAAATATTTTTGTAGCAGGTAATGAAAAATCAAATAAGATCTGAGTGACGCAACTCGCAAAGAAACTAAGCCGTTGTCAGACCCCGAAGTAGTTACTGCGCAAAGTGTAGTGCTCAAGGGATTTTTCTAGAGA

Hap_219  GGGACGAGACCCTAGCAGTATGGTATATTGGAATAGAAAAAATATTTTTGTAGCAGGTAATGAAAATTCAAATAAGATCTGAGAGACGCAACTCGCAAAGAAACTAAGCCGTTGTCAGACCCCGAAGTAGTAACAGCGCAAAGTGTAGCACTCAAGCGGTTTTTCTAGAGA

Hap_220  GGGACGAGACACTAGTAGTATGGGATGTAGCAATGGAAAAAATAGTTTTGTAGCAGGTAATGAAAATTAAAATAAGATCTGAGTGACGCAATGCGGAAAGAAACTAAGCCGTTGTCAGACCCCGAAGTAGTAACAGCGCAAAGTGTAGTGCTCAAGGGATTTTTCTAGAGA

Hap_221  GGGACGGCACCCTAGCAGTATGGTATATTGGAATGGGAAAAATATTTTTGTAGCAGGTAATGAAAAATCAAATAAGATCTGAGTGACGCAACTCGCAAAGAAACTAAGCCGTTGTCAGACCCCGAAGTAGTTACCGCGCAAAGTGTAGCGCTCAAGGGGTTTTTCTAGAGA

Hap_222  GGGACGAGACCCAAGCAGTATGGTGTGTAGCAATGGAAAAAGTAGTTTTGTAGCAGGTAATGAAAATTCAAATAAGATTCGAGTGACGCAATGCGGAACGAAACTAAGCCGTTGTCAGACCCCGAAGTAGTTACCGCGCAAAGTGTATTGCTCAAGCGGTTTTTCTAGAGA

Hap_223  GGGACGAGACCCTAGCGGTATGGTATATTGGAATAGAAAAAATATTTTTGTAGCAGGTAATGAAAAATCAAATAAGATCTGAGTGATGCAACTCGCAAAGAAACTAAGCCGTTGTCAGATCCGGAAGTAGATACTGCGCAAAGTGTAGCATTAAAGCGGTTTTTCTAGAGA

Hap_224  GGGACGAGACCCTAGTAGTATGGGATGTTGCAATAGAAAAAGTAGTTTTGTAGCAGGTAACGAAAAATCAAATAAGATCTGAGTGATGCAACTCGCAAAGAAACTAAGCCGTTGTCAGACCCCGAAGTAGTTACTGCGCAAAGTGTAGCGCTCAAGCGGTTTTTCTAGAGA

Hap_225  GGGACGACACCGTAGTAGTATAGTATGTAACAATGGAAAAAATATTTTTGTAGCATGTAATGAAAAATCAAATAAGATCCGACTGACGGAATGTGGAAAGAAACTAAGCCGTTGTCAGACCCGGAAGTAGTAACAGCGCAAAGTGTAGTGCTCAAGGGATTTTTCTAGAGA

Hap_226  GGGACTACACCCTAGTAGTATGGTATGTAGCAATGGAAAAAATAGTTTTGTAGCAGGTAACGAAAAATCAAATAAGATCCGACTGACGGAATGCTGAAAGAAACTAAGCCGTTGTCAGACCCGGAAGTAGTTACAGCGCAAAGTGTAGCACTCCAGGGGTTTTTCTAGAGA

Hap_227  GGGAAGAGACCCTAGCAGTATGGTATGTAACAATAGAAAAAATATTTTTGTAGCAGGTAATGAAAAATCAAATAAGATCCGACTGACGGAATGCGGGAAGAAACTAAGCCGTTGTCAGACCCGGAAGTAGTTACCGCGCAAAGTGTAGCGCTCAAGGGGTTTTTCTAGAGA

Hap_228  GGGACGACACCGTAGTAGTATAGTATGTAACAATGGAAAAAATATTTTTGTAGAAGGTAACGAAAAATCAAATAAGATCCGACTGACGGAATGCTGAAAGAAACTAAACCGTTGTCAGACCCGAAAGTAGTAACAGCGCAAAGTGTAGTGCTCAAGGGATTTTTCTAGAGA

Hap_229  GGGAAGACACCCTAGTAGTATAGTGTGTAGCAATGGAAAAAGTAGTTTTGTAGCAGGTAATGAAAAATCAAATAAGATCTGAGTGACGCAACTCGCAAAGAAACTAAACCGTTGTCAGACCCGAAAGTAGTAACAGCGCAAAGTGTAGTGCTCAAGGGATTTTTCTAGAGA

Hap_230  GGGACGAGACCCTAGTAGTATGGGATGTTGCAATAGAAAAAGTAGTTTTGTAGCAGGTAATGAAAAATCAAATAAGATCTGAGTGACGCAACTCGCAAAGAAACTAAGCCGTTGTCAGACCCCGAAGTAGTAACAGCGCAAAGTGTAGTGCTCAAGGGATTTTTCTAGAGA

Hap_231  GGGACGAGACCCTAGCGGTATGGTATATTGGAATAGAAAAAATATTTTTGTAGCAGGTAATGAAAATTCAAATAAGATCCGACTGACGCAATGCGGGAAGAAACTAAGGCGTTGTCAGATCCGGAAGTAGTAACAGCGCAAAGTGTAGTGCTCAAGGGATTTTTCTAGAGA

Hap_232  GGGACGAGACCCTAGCGGTATGGTATGTAACAATGGAAAAAGTAGTTTTGTAGCAGGTAATGAAAATTCAAATAAGATTCGAGTGACGCAATGCGGAACGAAACTAAGCCGTTGTCAGACCCGGAAGTAATTATTGCGCAAAGTGTAGCATTCAAGCGGTTTTTCTAGAGA

Hap_233  GGGACGAGACCCTAGCAGTATGGTATATTGGAATAGAAAAAATATTTTTGTAGCAGGTAATGAAAAATCAAATAAGATCCGACTGACGGAATGCGGGAAGAAACTAAGCCGTTGTCAGACCCGGAAGTAGTTACCGCGCAAAGTGTAGCATTAAAGGGGTTTTTCTAGAGA

Hap_234  GGGACGGCACCCAAGCAGTATGGGATGTTGGCATAGAAAAAATATTTTTGTAGCAGGTAATGAAAATTCAAATAAGATCTGAGAGACGCAACTCGCAAAGAAACTAAGCCGTTGTCAGACCCCGAAGTAATTACTGCGCAAAGTGTAGCATTCAAGGGGTTTTTCTAGAGA

Hap_235  GGGACGACACCGTAGTAGTATAGTATGTAACAATGGAAAAAATATTTTTGTAGCATGTAATGAAAAATCAAATAAGATCCGACTGACGGAATGCGGGAAGAAACTAAGCCGTTGTCAGACCCCGAAGTAGTTACCGCGCAAAGTGTAGCATTAAAGGGGTTTTTCTAGAGA

Hap_236  GGGAAGACACCCAAGCAGTATGGGATGTTGGAATAGAAAAAATATTTTTGTAGCAGGTAATGAAAAATCAAATAAGATCTGAGTGACGCAACTCGCAAAGAAACTAAGCCGTTGTCAGACCCCGAAGTAGTAACAGCGCAAAGTGTAGTGCTCAAGGGATTTTTCTAGAGA

Hap_237  GGGACGAGACCCTAGTAGTATGGTATATAGCAATGGAAAAAATAGTTTTGTAGCAGGTAATGAAAAATCAAATAAGATCCGACTGACGCAATGCGGGAAGAAACTAAGGCGTTGTCAGACCCGGAAGTAGTTACTGCGCAAAGTGTAGCGCTCAAGGGGTTTTTCTAGAGA

Hap_238  GGGACGAGACCCTAGTAGTATGGGATGTTGCAATAGAAAAAGTAGTTTTGTAGCAGGTAATGAAAAATCAAATAAGATCTGAGTGACGCAACTCGCAAAGAAACTAAGCCGTTGTCAGACCCGAAAGTAGTAACTGCGCAAAGTGTAGCACTCCAGGGGTTTTTCTAGAGA

Hap_239  GGGAAGACACCCTAGCAGTATGGGATGTAGCAATGGAAAAAGTAGTTTTGTAGCAGGTAATGAAAAATCAAATAAGATCTGAGTGACGCAACTCGCAAAGAAACTAAGGCGTTGTCAGACCCCGAAGTAGTTACTGCGCAAAGTGTAGCACTCAAGGGATTTTTCTAGAGA

Hap_240  GGGACGAGACCCTAGTAGTATGGGATGTTGCAATAGAAAAAGTAGTTTTGTAGCAGGTAATGAAAATTCAAATAAGATCCGACTGACGGAATGCGCAAAGAAACTAAACCGTTGTCAGACCCGAAAGTAGTTACTGCGCAAAGTGTAGCGCTCAAGGGATTTTTCTAGAGA

Hap_241  GGGACGAGACCCTAGTAGTATGGTATGTAGCAATGGAAAAAATAGTTTTGTAGCAGGTAATGAAAATTCAAATAAGATCCGAGTGACGCAATGCGGAACGAAACTAAGCCGTTGTCAGACCCGAAAGTAGTTACTGCGCAAAGTGCAGTGCTCCAGGCGTTTTTCTAGAGA

Hap_242  GGGACGAGACACTAGTAGTATGGGATGTAGCAATGGAAAAAATAGTTTTGTAGCAGGTAATAAAAAATCAAATAAGATCCGACTGACGCAATGTGGAAAGAAACTAAGCCGTTGTCAGACCCCGAAGTAGTAACAGCGCAAAGTGTAGTGCTCAAGGGATTTTTCTAGAGA

Hap_243  GGGACGAGACCCAAGCAGTATGGTATGTAGCAATGGAAAAAGTAGTTTTGTAGCAGGTAATGAAAATTCAAATAAGATCCGAGTGACGCAATGTGGAAAGAAACTAAGCCGTTGTCAGACCCCGAAGTAGTTACAGCGCAAAGTGTATTGTTCAAGGGCTTTTTCTAGAGA

Hap_244  GGGACGACACCCTAGTAGTATAGTAAGTAGCAATGGAAAAAATATTTTTGTAGCAGGTAATGAAAATTAAAATAAGATCTGAGTGACGCAATGCGGAAAGAAACTAAGCCGTTGTCAGACCCGAAAGTAGTAACAGCGCAAAGTGTAGTGCTCAAGGGATTTTTCTAGAGA

Hap_245  GGGACGACACCCTAGTAGTATAGTAAGTAGCAATGGAAAAAGTAGTTTTGTAGCAGGTAATGAAAATTCAAATAAGATCTGAGAGACGCAACTCGCAAAGAAACTAAGCCGTTGTCAGACCCCGAAGTAGTAACAGCGCAAAGTGTAGCGCTCAAGCGGTTTTTCTAGAGA

Hap_246  GGGAAGACACCCTAGCAGTATGGTATATTGGAATAGAAAAAATATTTTTGTAGCAGGTAATGAAAAATCAAATAAGATCTGAGTGATGCAACTCGCAAAGAAACTAAGCCGTTGTCAGACCCCGAAGTAGTTACTGCGCAAAGTGTAGCGCTCAAGCGGTTTTTCTAGAGA

Hap_247  GGGACTACACCGTAGTAGTATAGTATGTAACAATGGAAAAAATATTTTTGTAGCAGGTAATGAAAATTAAAATAAGATCTGAGTGACGCAATGCGGAAAGAAACTAAGCCGTTGTCAGACCCCGAAGTAGTTACCGCGCAAAGTGTATTGCTCAAGCGGTTTTTCTAGAGA

Hap_248  GGGACGGCACACTAGTAGTATGGGATGTAGCAATGGAAAAAATAGTTTTGTAGCAGGTAATAAAAAATCAAATAAGATCCGACTGACGCAATGTGGAAAGAAACTAAGCCGTTGTCAGACCCCGAAGTAGTAACAGCGCAAAGTGTATTGTTCAAGGGGTTTTTCTAGAGA

Hap_249  GGGACGAGACTCTAGTAGTATAGTATGTAGCAATGGAAAAAATATTTTTGTAGCAGGTAATGAAAATTCAAATAAGATTCGAGTGACGCAATGCGGAACGAAACTAAGCCGTTGTCAGACCCGGAAGTAGTTACTGCGCAAAGTGTAGCATTAAAGGGATTTTTCTAGAGA

Hap_250  GGGACGAGACCCTAGCAGTATGGTATATTGGAATGGGAAAAATATTTTTGTAGCAGGTAATGAAAATTCAAATAAGATTCGAGTGACGCAATGCGGAACGAAACTAAGCCGTTGTCAGACCCCGAAGTAGTTACTGCGCAAAGTGTAGCGCTCAAGCGGTTTTTCTAGAGA

Hap_251  GGGACGAGACCCTAGTAGTATGGTATGTAGCAATGGAAAAAATAGCTTTGTAGCAGGTAATGAAAAATCGAATAAGATCCGACTGACGCAATGCGGGAAGAAACTAAGGCGTTGTCAGACCCGGAAGTAGTTACAGCGCAAAATGTAGCGTTAAAGGGGTTTTTCTAGAGA

Hap_252  GGGACGAGACCCTAGTAGTATAGTATATAGCAATGGAAAAAGTAGTTTTGTAGCAGGTAATGAAAATTCAAATAAGATCTGAGTGACGCAATGCGGAACGAAACTAAGCCGTTGTCAGACCCGGAAGTAGTTATAGCGCAAAGTGTAGCACTCAAGCGGTTTTTCTAGAGA

Hap_253  GGGACGAGACCCTAGTAGTATGGGATGTTGCAATAGAAAAAGTAGTATTGTAGCAGGTAATGAAAAATCAAATAAGATCTGAGTGACGCAACTCGCAAAGAAACTAAGCCGTTGTCAGACCCCGAAGTAGTTACCGCGCAAAGTGTAGCACTCCAGGGGTTTTTCTAGAGA

Hap_254  GGGACGAGACCCTAGCAGTATGGTATATTGGAATGGGAAAAATATTTTTGTAGCAGGTAATGAAAATTCAAATAAGATCTGAGAGACGGAATGTGCAAAGAAACTAAGCCGTTGTCAGACCCCGAAGTAGTTACCGCGCAAAGTGTAGCATTAAAGGGGTTTTTCTAGAGA

Hap_255  GGGACGAGACCCTAGTAGTATGGGATGTTGCAATAGAAAAAGTAGTTTTGTAGCAGGTAATGAAAAATCAAATAAGATCTGAGTGACGCAACTCGCAAAGAAACTAAGCCGTTGTCAGACCCCGAAGTAGTTACTGCGCAAAGTGTAGCGCTCAAGGGGTTTTTCTAGAGA

Hap_256  GGGACGAGACCCAAGCAGTATGGTATATTGGAATAGAAAAAATATTTTTGTAGCAGGTAATGAAAAATCAAATAAGATCCGACTGACGGAATGCGGGAAGAAACTAAGCCGTTGTCAGACCCGGAAGTAGTTACCGCGCAAAGTGTAGCATTAAAGGGGTTTTTCTAGAGA

Hap_257  GGGACGAGACCCTAGTAGTATGGGATGTTGCAATAGAAAAAGTAGTTTTGTAGCAGGTAATGAAAAATCAAATAAGATCTGAGTGACGCAACTCGCAAAGAAACTAAGCCGTTGTCAGACCCCGAAGTAGTTACCGCGCAAAGTGTAGCGCTCCAGGGGTTTTTCTAGAGA

Hap_258  GGGACGAGACCCTAGCAGTATGGTATATTGGAATGGGAAAAATATTTTTGTAGCAGGTAATGAAAATTCAAATAAGATCTGAGAGACGGAATGCGGAAAGAAACTAAGCCGTTGTCAGACCCCGAAGTAGTAACAGCGCAAAGTGTAGTGCTCAAGGGATTTTTCTAGAGA

Hap_259  GGGAAGACACACTAGTAGTATGGGATGTAGCAATGGAAAAAATAGTTTTGTAGCAGGTAATAAAAAATCAAATAAGATCCGACTGACGGAATGCGGAGAAAAACTAAGCCGTTGTCAGACCCCGAAGTAGTAACAGCGCAAAGTGTAGTGCTCAAGGGATTTTTCTAGAGA

Hap_260  GGGACGAGACACTAGTAGTATGGGATGTAGCAATGGAAAAAATAGTTTTGTAGCAGGTAATGAAAATTCAAATAAGATTCGAGTGACGCAATGCGCAAAGAAACTAAACCGTTGTCAGACCCGGAAGTAGTAACAGCGCAAAGTGTAGTGCTCAAGGGATTTTTCTAGAGA

Hap_261  GGGACGAGACCCAAGCAGTATGGTATGTTGGAATAGAAAAAATATTTTTGTAGCAGGTAATGAAAATTCGAATAAGATCTGAGTGACGCAATGCGCAAAGAAACTAAGCCGTTGTCAGACCCCGAAGCAGTTACTGCGCAAAGTGTAGCATTACAGGGGTTTTTCTAGAGA

Hap_262  GGGACGAGACCCTAGTAGTATAGTATATAGCAATGGAAAAAGTAGTTTTGTAGCAGGTAATGAAAATTCAAATAAGATCTGACAGACGGAATGTGGAAAGAAACTAAGCCGTTGTCAGACCCGAAAGTAGTAACAGCGCAAAGTGTAGTGCTCAAGGGATTTTTCTAGAGA

Hap_263  GGGACGAGACTCAAGCAGTATAGTATATAGCAATGGAAAAAGTAGTTTTGTAGCAGGTAATGAAAAATCAAATAAGATCTGAGTGACGCAATGCGGAAAGAAACTAAGCCGTTGTCAGACCCCGAAGTAGTTACCGCGCAAAGTGTAGCACTCCAGGGGTTTTTCTAGAGA

Hap_264  GGGACGAGACACTAGTAGTATAGTATGTAGCAATGGAAAAAATATTTTTGTAGCAGGTAATGAAAATTCAAATAAGATCTGAGAGACGCAATGTGGAAAGAAACTAAGCCGTTGTCAGACCCGAAAGTAGTAACAGCGCAAAGTGTAGTGCTCAAGGGATTTTTCTAGAGA

Hap_265  GGGACGAGACTCTAGTAGTATAGTATGTAGCAATGGAAAAAATATTTTTGTAGCAGGTAATGAAAAATAAAATAAGATCCGACTGACGCAATGCGGGAAGAAACTAAGCCGTTGTCAGACCCGGAAGTAGTTACAGCGCAAAGTGTAGCGCTCAAGGGGTTTTTCTAGAGA

Hap_266  GGGACGAGAGACTAGTAGTATGGGATGTAGCAATGGAAAAAGTAGTTTTGTAGCAGGTAATGAAAATTCAAATAAGATTCGAGTGACGCAATGCGCAAAGAAACTAAACCGTTGTCAGACCCGAAAGTAGTAACAGCGCAAAGTGTAGTGCTCAAGGGATTTTTCTAGAGA

Hap_267  GGGACGAGACCCAAGCAGTATGGTGTGTAGCAATGGAAAAAGTAGTTTTGTAGCAGGTAATGAAAATTCAAATAAGATTCGAGTGACGCAATGCGGAACGAAACTAAGCCGTTGTCAGACCTGGAAGTAGTTACTGCGCAAAGTGTAGCATTACAGGGGTTTTTCTAGAGA

Hap_268  GGGACGGCACCCAAGCAGTATGGTATATTGGAATGGAAAAAATATTTTTGTAGCAGGTAATGAAAAATCAAATAAGATCCGACTGACGGAATGCGGAAAGAAACTAAGCCGTTGTCAGACCCGAAAGTAGTAACAGCGCAAAGTGTAGTGCTCAAGGGATTTTTCTAGAGA

Hap_269  GGGACGAGACCCTAGCAGTATGGTATATTGGAATAGAAAAAATATTTTTGTAGCAGGTAACGAAAAATCAAATAAGATCTGAGTGACGCAACTCGCAAAGAAACTAAGCCGTTGTCAGACCCCGAAGTAGTTACCGCGCAAAGTGTAGCGCTCAAGCGGTTTTCCTAGAGA

Hap_270  GGGACGAGACCCTAGCAGTATGGTATATTGGAATGGGAAAAATATTTTTGTAGCAGGTAATGAAAAATCAAATAAGATCCGACTGACGCAATGCGGGAAGAAACTAATGCGTTGTCAGACCCGGAAGTAGTAACAGCGCAAAGTGTAGCACTCCAGGGGATTTTCTAGAGA

Hap_271  GGGAAGACACCCAAGCAGTATGGGATGTTGGAATAGAAAAAATATTTTTGTAGCAGGTAATGAAAAATCAACTAAGATCCGACTGACGGAATGCGGAGAAAAACTAAGCCGTTGTCAGACCCGAAAGTAGTAACTGCGCAAAGTGTAGCACTCCAGGGGTTTTTCTAGAGA

Hap_272  GGGACGACACCGTAGTAGTATAGTATGTAACAATGGAAAAAATATTTTTGTAGCATGTAATGAAAAATCAAATAAGATCCGACTGACGGAATGCGGAAAGAAACTAAGCCGTTGTCAGACCCGGAAGTAGTTACTGCGCAAAGTGTAGCATTACAGGTCTTTTTCTAGAGA

Hap_273  GGGACGAGACCCAAGCAGTATGGGATGTTGGAATAGAAAAAATATTTTTGTAGCAGATAATGAAAAATCAAATAAGATCTGAGTGACGCAACTCGCAAAGAAACTAAGCCGTTGTCAGACCCCGAAGTAGTTACCGCGCAAAGTGTATTGTTCAAGGGCTTTTTCTAGAGA

Hap_274  GGGAAGACACCCTAGCAGTATGGTATATTGGAATAGAAAAAATAGTTTTGTAGCAGGTAATAAAAAATCAAATAAGATCTGAGTGACGCAACTCGCAAAGAAACTAAGCCGTTGTCAGACCCCGAAGTAGTTACCGCGCAAAGTGTAGCGCTCAAGCGGTTTTTCTAGAGA

Hap_275  GGGACGAGACCCAAGCAGTATGGTGTGTAGCAATGGAAAAAGTAGTTTTGTAGCAGGTAATGAAAATTCAAATAAGATTCGAGTGACGCAATGCGGAACGAAACTAAGCCGTTGTCAGACCCGGAAGTAGTAACAGCGCAAAGTGTAGTGCTCAAGGGATTTTTCTAGAGA

Hap_276  GGGAAGACACCCTAGCGGTATGGTATGTAACAATGGAAAACATAGTTTTGTAGCAGGTAATGAAAATTCAAATAAGATCTGAGAGACGGAATGCGGAGAAAAACTAAGCCGTTGTCAGACCCCGAAGTAGTTACCGCGCAAAGTGTAGCGCTCAAGGGGTTTTTCTAGAGA

Hap_277  GGGACGACACCGTAGTAGTATAGTATGTAACAATGGAAAAAATATTTTTGTAGCATGTAATGAAAATTCAAATAAGATCTGAGAGACGCAACTCGCAAAGAAACTAAGGCGTTGTCAGACCCCGAAGTAGTTACAGCGCAAAGTGTAGTGCTCAAGGGATTTTTCTAGAGA

Hap_278  GGGACGAGACCCTAGTAGTATGGGATGTTGCAATAGAAAAAGTAGTTTTGTAGCAGGTAATAAAAAATCAAATAAGATCCGACTGACGCAATGTGGAAAGAAACTAAGCCGTTGTCAGACCCCGAAGTAGTTACAGCGCAAAGTGTATTGTTCAAGGGCTTTTTCTAGAGA

Hap_279  GGGAAGACACACTAGTAGTATAGGATGTAGCAATGGAAAAAGTAGTTTTGTAGCAGGTAATGAAAATTCAAATAAGATCCGACTGACGCAATGCGGGAAGAAACTAAGGCGTTGTCAGACCCCGAAGTAGTTACAGCGCAAAGTGTAGTGCTCAAGCGGTTTTTCTAGAGA

Hap_280  GGGACGAGACTCAAGCAGTATAGGATGTAGCAATGGAAAAAATAGTTTTGTAGCAGGTAATGAAAAATCAAATAAGATCCGACTGACGCAATGCGGGAAGAAACTAATGCGTTGTCAGACCCGGAAGTAGTTACAGCGCAAAGTGTAGCACTCCAGGGGATTTTCTAGAGA

Hap_281  GGGACGAGACTCAAGCAGTATGGGATGTAGCAATGGAAAAAGTAGTTTTGTAGCAGGTAATGAAAAATCAAATAAGATCTGAGTGACGCAACTCGCAAAGAAACTAAGCCGTTGTCAGACCCCGAAGTAGTTACCGCGCAAAGTGTAGCATTAAAGCGGTTTTTCTAGAGA

Hap_282  GGGACGAGACTCAAGCAGTATAGTATATAGCAATGGAAAAAGTAGTTTTGTAGCAGGTAATGAAAAATCAAATAAGATCTGAGTGACGCAATGCGGAAAGAAACTAAGCCGTTGTCAGACCCCGAAGTAGTTACCGCGCAAAGTGTAGCACTCAAGCGGTTTTTCTAGAGA

Hap_283  GGGACGACACCGAAGTAGTATAGTGTGTAACAATGGAAAAAGTAGTTTTGTAGCAGGTAATGAAAATTCAAATAAGATTCGAGTGACGCAATGCGGAACGAAACTAAGCCGTTGTCAGACCCGGAAGTAGTAACAGCGCAAAGTGTAGTGCTCAAGGGATTTTTCTAGAGA

Hap_284  GGGACGACACCGTAGTAGTATAGTATATAGCAATGGAAAAAATATTTTTGTAGCAGGTAACGAAAAATCAAATAAGATCCGACTGACGGAATGCTGAAAGAAACTAAGCCATTGTCAGATCCGGAAGTAGTTACTGCGCAAAGTGTAGTGCTCAAGGGATTTTTCTAGAGA

Hap_285  GGGACGACACCGTAGTAGTATAGTATGTAACAATGGAAAAAATATTTTTGTAGCATGTAATGAAAAATCGAATAAGATCCGACTGACGCAATGCGGGAAGAAACTAAGGCGTTGTCAGACCCGGAAGTAGTTACAGCGCAAAATGTAGCGTTAAAGGGGTTTTTCTAGAGA

Hap_286  GGGAAGACACCGTAGTAGTATAGTATGTAACAATGGAAAAAATATTTTTGTAGCAGGTAATGAAAAATCAAATAAGATCCGACTGACGGAATGTGGAAAGAAACTAAGCCGTTGTCAGACCCCGAAGTAGTTACAGCGCAAAGTGTATTGTTCAAGGGCTTTTTCTAGAGA

Hap_287  GGGACGAGACCCAAGCAGTATGGGATGTAGCAATGGAAAAAGTAGTTTTGTAGCAGGTAATGAAAAATCAAATAAGATCCGACTGACGCAATGCGGGAAGAAACTAAGGCGTTGTCAGACCCGGAAGTAGTTACTGCGCAAAGTGTAGCGCTCAAGGGGTTTTTCTAGAGA

Hap_288  GGGACGAGACCCTAGCGGTATGGGATGTTGGAATAGAAAAAATATTTTTGTAGCAGGTAATGAAAATTCAAATAAGATCCGAGAGACGGAATGCTGAAAGAAACTAAGCCGTTGTCAGATCCGGAAGTAGTTACAGCGCAAAGTGTAGCGCTCAAGGGGTTTTTCTAGAGA

Hap_289  GGGAAGACACCCTAGTAGTATGGTATATTGCAATAGAAAAAATATTTTTGTAGCATGTAATGAAAAATCAAATAAGATCCGACTGACGGAATGTGGAAAGAAACTAAGCCGTTGTCAGACCCCGAAGTAGTTATAGCGCAAAGTGTAGCGCTCAAGGGCTTTTTCTAGAGA

Hap_290  GGGACGAGACACAAGCAGTATGGGATGTTGGAATAGAAAAAATATTTTTGTAGCAGGTAATGAAAAATCAACTAAGATCCGACTGACGGAATGCGGAGAAAAACTAAGCCGTTGTCAGACCCGAAAGTAGTAACTGCGCAAAGTGTAGCACTCCAGGGGTTTTTCTAGAGA

Hap_291  GGGACGAGACCCAAGCAGTATGGTATGTTGGAATGGAAAAAATATTTTTGTAGCAGGTAATGAAAATTCAAATAAGATCTGAGAGACGGAATGCGGAAAGAAACTAAGCCGTTGTCAGACCCCGAAGTAGTAACAGCGCAAAGTGTAGCGCTCAAGGGGTTTTTCTAGAGA

Hap_292  GGGACGAGACCCAAGCAGTATGGGATGTTGGAATAGAAAAAATATTTTTGTAGCAGGTAATGAAAATTCAAATAAGATCTGAGAGACGCAACTCGCAAAGAAACTAAGGCGTTGTCAGATCCGGAAGTAGTTACTGCGCAAAGTGTAGCATTACAGGGGTTTTTCTAGAGA

Hap_293  GGGACGACACCGTAGTAGTATAGTATGTAACAATGGAAAAAATATTTTTGTAGCATGTAATGAAAAATCAAATAAGATCCGACTGACGGAATGCGGAAAGAAACTAAACCGTTGTCAGACCCCGAAGTAGTTACAGCGCAAAGTGTAGTGCTCAAGGGGTTTTTCTAGAGA

Hap_294  GGGAAGACACCCTAGTAGTATGGTATATAGCAATGGAAAAAATAGTTTTGTAGCAGGTAATGAAAAATCAAATAAGATCTGAGTGACGCAACTCGCAAAGAAACTAAGCCGTTGTCAGACCCCGAAGTAGTTACCGCGCAAAGTGTATTGCTCAAGGGGTTTTTCTAGAGA

Hap_295  GGGACGAGACCCTAGCAGTATGGTATATAGGAATGGAAAAAGTAGTTTTGTAGCAGGTAATGAAAAATCAAATAAGATCCGACTGACGCAATGTGGAAAGAAACTAAGCCGTTGTCAGACCCGGAAGTAGTTACAGCGCAAAGTGTAGCGCTCAAGGGGTTTTTCTAGAGA

Hap_296  GGGACGAGACCCTAGCAGTATGGGATGTTGGAATAGAAAAAATATTTTTGTAGCAGGTAATGAAAAATCAAATAAGATCCGACTGACGGAATGCGGGAAGAAACTAAGCCGTTGTCAGACCCGGAAGTAGTTACCGCGCAAAGTGTAGCATTAAAGGGGTTTTTCTAGAGA

Hap_297  GGGACGGCACCCTAGTAGTATGGGATGTTGCAATAGAAAAAGTAGTTTTGTAGCAGGTAATGAAAAATCAAATAAGATCTGAGTGACGCAACTCGCAAAGAAACTAAGCCGTTGTCAGACCCGAAAGTAGTAACTGCGCAAAGTGTAGCACTCCAGGGGTTTTTCTAGAGA

Hap_298  GGGACGAGACCCTAGCAGTATGGTATATTGGAATAGAAAAAATATTTTTGTAGCAGGTAATGAAAAATCAAATAAGATCCGACTGACGGAATGCGGGAAGAAACTAAGCCGTTGTCAGACCCGGAAGTAATTACTGCGCAAAGTGTAGCATTAAAGCGGTTTTTCTAGAGA

Hap_299  GGGACTACACCCTAGTAGTATGGTATGTAGCAATGGAAAAAATAGTTTTGTAGCAGGTAACGAAAAATCAAATAAGATCCGACTGACGGAATGCTGAAAGAAACTAAACCGTTGTCAGACCCGAAAGTAGTAACAGCGCAAAGTGTAGTGCTCAAGGGATTTTTCTAGAGA

Hap_300  GGGACGGCACCCTAGTAGTATGGGATGTAGCAATGGAAAAAATAGTTTTGTAGCAGGTAATAAAAAATCAAATAAGATCCGACTGACGCAATGTGGAAAGAAACTAAGGCGTTGTCAGACCCGAAAGTAGTAACTGCGCAAAGTGTAGTGCTCAAGGAGTTTTTCTAGAGA

Hap_301  GGGACGAGACCCTAGCAGTATGGGATGTTGGAATAGAAAAAATATTTTTGTAGCAGGTAATGAAAAATCAAATAAGATCCGACTGACGGAATGCGGGAAGAAACTAAGCCGTTGTCAGACCCGGAAGTAATTACTGCGCAAAGTGTAGCGCTCAAGCGGTTTTTCTAGAGA

Hap_302  GGGACGAGAGCGTAGTAGTATAGTATGTAACAATGGAAAAAATATTTTTGTAGCAGGTAATGAAAATTAAAATAAGATCTGAGTGACGCAATGTGGAAAGAAACTAAGGCGTTGTCAGACCCGAAAGTAGTAACTGCGCAAAGTGTAGCACTCCAGGGGATTTTCTAGAGA

Hap_303  GGGACGGCACCCTAGTAGTATAGTGTGTAGCAATGGAAAAAATATTTTTGTAGCAGGTAATAAAAAATCAAATAAGATCCGACTGACGGAATGCGGGAAGAAACTAAGGCGTTGTCAGACCCGGAAGTAGATACTGCGCAAAGTGTAGCATTAAAGCGGTTTTTCTAGAGA

Hap_304  GGGACGAGACTCAAGCAGTATAGTATGTTGGAATAGAAAAAATATTTTTGTAGCAGGTAATGAAAAATCAAATAAGATCCGACTGACGGAATGCGGGAAGAAACTAAGCCGTTGTCAGACCCGGAAGTAATTACTGCGCAAAGTGTAGCACTCAAGGGATTTTTCTAGAGA

Hap_305  GGGACGAGACCCAAGCAGTATGGTATATTGGAATGGAAAAAATATTTTTGTAGCAGGTAATGAAAAATCAACTAAGATCCGACTGACGGAATGCGGAGAAAAACTAAGCCGTTGTCAGACCCGAAAGTAGTAACTGCGCAAAGTGTAGCACTCAAGGGATTTTTCTAGAGA

Hap_306  GGGACGAGACCCTAGTAGTATAGTGTGTAGCAATGGAAAAAGTAGTTTTGTAGCAGGTAATGAAAAATCAAATAAGATCTGACTGACGCAATGTGGAAAGAAACTAAGCCGTTGTCAGACCCGAAAGTAGTAACAGCGCAAAGTGTAGTGCTCAAGGGATTTTTCTAGAGA

Hap_307  GGGACGAGACCCTAGTAGTATGGTATATAGCAATGGAAAAAGTAGTTTTGTAGCAGGTAATGAAAATTCAAATAAGATCCGACTGACGCAATGCGGAACGAAACTAAGCCGTTGTCAGACCCGGAAGTAGTTACTGCGCAAAGTGTAGCATTAAAGCGGTTTTTCTAGAGA

Hap_308  GGGACGAGACTCAAGCAGTATGGGATGTAGCAATGGAAAAAGTAGTTTTGTAGCAGGTAATGAAAATTAAAATAAGATCTGAGTGACGCAATGCGGAAAGAAACTAAGCCGTTGTCAGACCCGGAAGTAGTAACAGCGCAAAGTGTAGCACTCCAGGGGATTTTCTAGAGA

Hap_309  GGGACGAGAGCCTAGTAGTATGGGATGTAGCAATGGAAAAAATAGTTTTGTAGCAGGTAATGAAAAATCAAATAAGATCCGACTGACGCAATGCGGGAAGAAACTAATGCGTTGTCAGACCCGGAAGTAGTTACAGCGCAAAGTGTAGCACTCCAGGGGATTTTCTAGAGA

Hap_310  GGGACTACACCGTAGTAGTATAGTATGTAACAATGGAAAAAATATTTTTGTAGCAGGTAATGAAAATTAAAATAAGATCTGAGTGACGCAATGCGGAAAGAAACTAAGCCGTTGTCAGACCCGAAAGTAGTAACTGCGCAAAGTGTAGCACTCCAGGGGTTTTTCTAGAGA

Hap_311  GGGAAGACACCCTAGTAGTATAGTGTGTAGCAATGGAAAAAAAAGTTTTGTAGCAGGTAATGAAAAATCAACTAAGATCCGACTGACGGAATGCGGAAAGAAACTAAGGCGTTGTCAGACCCGAAAGTAGTAACTGCGCAAAGTGTAGCACTCCAGGGGTTTTTCTAGAGA

Hap_312  GGGAAGACACCCTAGTAGTATGGTGTGTAGCAATGGAAAAAAAAGTTTTGTAGCAGGTAATGAAAAATCAACTAAGATCCGACTGACGGAATGCGGAAAGAAACTAAGGCGTTGTCAGACCCGAAAGTAGTAACTGCGCAAAGTGTAGCACTCAAGGGGTTTTTCTAGAGA

Hap_313  GGGACGAGACCCAAGCAGTATGGGATGTTGGAATGGAAAAAATATTTTTGTAGCATGTAATGAAAAATCAAATAAGATCCGACTGACGGAATGCGGAAAGAAACTAAGGCGTTGTCAGACCCCGAAGTAGTTACTGCGCAAAGTGTAGCGCTCAAGCGGTTTTTCTAGAGA

Hap_314  GGGACGAGACCCTAGTAGTATGGTATATAGCAATGGAAAAAGTAGTTTTGTAGCAGGTAATGAAAATTCAAATAAGATTCGAGTGACGCAATGCGGAACGAAACTAAGCCGTTGTCAGACCCCGAAGTAGTTACAGCGCAAAGTGTATTGTTCAAGGGGTTTTTCTAGAGA

Hap_315  GGGACGAGACCCTAGCGGTATGGTATATTGGAATGGGAAAAATATTTTTGTAGCAGGTAATGAAAAATCGAATAAGATCCGACTGACGCAATGCGGGAAGAAACTAAGCCGTTGTCAGACCCGGAAGTAGTTACTGCGCAAAGTGTAGCATTACAGGTCTTTTTCTAGAGA

Hap_316  GGGACGAGACCCTAGCAGTATGGTATATTGGAATGGGAAAAATATTTTTGTAGCAGGTAATGAAAAATCAAATAAGATCTGAGTGACGCAATGTGGAAAGAAACTAAGCCGTTGTCAGACCCGAAAGTAGTAACAGCGCAAAGTGTAGCACTCCAGGGGATTTTCTAGAGA

Hap_317  GGGACGAGACCCTAGCAGTATGGTATATTGGAATAGAAAAAATATTTTTGTAGCAGGTAATGAAAATTCAAATAAGATCCGACTGACGCAATGTGGAACGAAACTAAGCCGTTGTCAGACCCGAAAGTAGTAACTGCGCAAAGTGTAGCACTCCAGGGGTTTTTCTAGAGA

Hap_318  GGGACGAGACCCTAGCAGTATGGTATATTGGAATAGAAAAAATATTTTTGTAGCAGGTAATGAAAATTCAAATAAGATCTGAGAGACGGAATGCTGAAAGAAACTAAGCCGTTGTCAGACCCCGAAGTAGTTACTGCGCAAAGTGTAGCGCTCAAGGGGTTTTTCTAGAGA

Hap_319  GGGACGAGACCCTAGTAGTATGGGATGTTGCAATAGAAAAAGTAGTTTTGTAGCAGGTAATGAAAAATCAAATAAGATCTGAGTGACGCAACTCGCAAAGAAACTAAGCCGTTGTCAGACCCCGAAGTAGTTACCGCGCAAAGTGTAGCGCTCAAGGGGTTTTTCTAGAGA

Hap_320  GGGACGACACCCTAGTAGTATAGTAAGTAGCAATGGAAAAAGTAGTTTTGTAGCAGGTAATGAAAATTCAAATAAGATCCGACTGACGCAATGCGGAACGAAACTAAGCCGTTGTCAGACCCGGAAGTAGTAACAGCGCAAAGTGTAGTGCTCAAGGGATTTTTCTAGAGA

Hap_321  GGGACGAGACTCAAGCAGTATAGTGTGTAGCAATGGAAAAAGTAGTTTTGTAGCAGGTAATGAAAAATCAAATAAGATCCGACTGACGCAATGCGGGAAGAAACTAATGCGTTGTCAGACCCGGAAGTAGTTACAGCGCAAAGTGTATTGTTCCAGGGGATTTTCTAGAGA

Hap_322  GGGACGAGACCCTAGTAGTATGGGATGTTGCAATAGAAAAAGTAGTTTTGTAGCAGGTAATGAAAAATCAAATAAGATCTGAGTGACGCAACTCGCAAAGAAACTAAGCCGTTGTCAGACCCGAAAGTAGTAACAGCGCAAAGTGTAGTGCTCAAGGGATTTTTCTAGAGA

Hap_323  GGGACTACACCGTAGTAGTATAGTATGTAACAATGGAAAAAATATTTTTGTAGCAGGTAATGAAAATTAAAATAAGATCTGAGTGACGCAATGCGGAAAGAAACTAAGCCGTTGTCAGACCCGGAAGTAGTTACAGCGCAAAGTGTAGCACTCCAGGGGATTTTCTAGAGA

Hap_324  GGGACGACACCGTAGTAGTATAGTATGTAACAATGGAAAAAATATTTTTGTAGCATGTAATGAAAAATCAAATAAGATCCGACTGACGGAATGCGGAAAGAAACTAAGGCGTTGTCAGACCCCGAAGTAGTTACTGCGCAAAGTGTATTGTTCAAGGGCTTTTTCTAGAGA

Hap_325  GGGACGAGACCCTAGTAGTATGGGATGTTGCAATAGAAAAAGTAGTTTTGTAGCAGGTAATGAAAAATCAAATAAGATCTGAGTGATGCAACTCGCAAAGAAACTAAGCCGTTGTCAGACCCCGAAGTAGTTACTGCGCGAAGTGTAGCGCTCAAGCGGTTTTTCTAGAGA

Hap_326  GGGACGAGACCCAAGCAGTATGGTATGTTGGAATGGAAAAAATATTTTTGTAGCAGGTAATGAAAATTCAAATAAGATCTGAGAGACGGAATGCGGAAAGAAACTAAGCCGTTGTCAGACCCCGAAGTAGTTACTGCGCAAAGTGTAGCGCTCAAGCGGTTTTTCTAGAGA

Hap_327  GGGACGAGACCCTAGTAGTATGGGATGTTGCAATAGAAAAAGTAGTTTTGTAGCAGGTAATGAAAAATCGAATAAGATCCGACTGACGCAATGCGGGAAGAAACTAAGGCGTTGTCAGACCCGGAAGTAGTTACAGCGCAAAATGTAGCGTTAAAGGGGTTTTTCTAGAGA

Hap_328  GGGAAGACACCCTAGTAGTATGGGATGTTGCAATAGAAAAAGTAGTTTTGTAGCAGGTAATGAAAAATCAAATAAGATCTGAGTGACGCAACTCGCAAAGAAACTAAGCCGTTGTCAGACCCCGAAGTAGTTACCGCGCAAAGTGTAGCGCTCCAGGGGTTTTTCTAGAGA

Hap_329  GGGACGGCACCCTAGTAGTATGGGATGTAGCAATGGAAAAAATAGTTTTGTAGCAGGTAATGAAAAATCAAATAAGATCCGACTGACGCAATGCGGGAAGAAACTAAGCCGTTGTCAGACCCGGAAGTAGTAACAGCGCAAAGTGTAGCACTCCAGGGGATTTTCTAGAGA

Hap_330  GGGACGGCACACTAGTAGTATGGGATGTAGCAATGGAAAACATAGTTTTGTAGCAGGTAATGAAAAATCAAATAAGATCCGACTGACGCAATGCGGGAAGAAACTAAGGCGTTGTCAGACCCGGAAGTAGTTACTGCGCAAAGTGTAGCGCTCAAGGGGTTTTTCTAGAGA

Hap_331  GGGACGAGACCCTAGCGGTATGGTATGTTGGAATAGAAAAAATATTTTTGTAGCAGATAATGAAAAATCAAATAAGATCTGAGTGACGCAACTCGCAAAGAAACTAAGCCGTTGTCAGACCCCGAAGTAGTTACCGCGCAAAGTGTATTGTTCAAGGGCTTTTTCTAGAGA

Hap_332  GGGAAGACACTCTAGTAGTATAGTGTGTAGCAATGGAAAAAGTAGTTTTGTAGCAGGTAATGAAAAATCAAATAAGATCTGAGTGACGCAACTCGCAAAGAAACTAAGCCGTTGTCAGACCCCGAAGTAGTTACCGCGCAAAGTGTAGCACTCCAGGGGTTTTTCTAGAGA

Hap_333  GGGACGACACCCTAGCGGTATGGTATATTGGAATAGAAAAAATATTTTTGTAGCAGGTAATGAAAATTCAAATAAGATCCGACTGACGCAATGCGGAACGAAACTAAGCCGTTGTCAGACCCGGAAGTTGTTATAGCGCAAAGTGTAGCACTCAAGCGGTTTTTCTAGAGA

Hap_334  GGGACGGCACCCTAGTAGTATGGTATATTGGAATGGGAAAAATATTTTTGTAGCAGGTAATGAAAAATCAAATAAGATCTGAGTGACGCAACTCGCAAAGAAACTAAGCCGTTGTCAGACCCCGAAGTAGTTACCGCGCAAAGTGTAGCGCTCAAGGGGTTTTTGTAGAGA

Hap_335  GGGACTACACCGTAGTAGTATAGTATGTAACAATGGAAAAAATATTTTTGTAGCAGGTAATGAAAAATCAAATAAGATCCGACTGACGCAATGCGGGAAGAAACTAAGGCGTTGTCAGACCCGAAAGTAGTAACAGCGCAAAGTGTAGCACTCAAGGGATTTTTCTAGAGA

Hap_336  GGGACGAGACCCTAGTAGTATGGGATGTTGCAATAGAAAAAGTAGTTTTGTAGCAGGTAATGAAAAATCAAATAAGATCTGAGTGACGCAACTCGCAAAGAAACTAAGCCGTTGTCAGACCCCGAAGTAGTAACAGCGCAAAGTGTAGCACTCCAGGGGATTTTCTAGAGA

Hap_337  GGGACGAGACCCTAGTAGTATAGTGTGTAGCAATGGAAAAAATATTTTTGTAGCAGGTAATGAAAATTCAAATAAGATCTGAGAGACGGAATGCGGAAAGAAACTAAGCCGTTGTCAGACCCCGAAGTAGTAACAGCGCAAAGTGTAGCGCTCAAGGGGTTTTTCTAGAGA

Hap_338  GGGAAGACACACTAGTAGTATGGTATGTAGCAATGGAAAAAATAGTTTTGTAGCAGGTAATGAAAAATCAAATAAGATCCGACTGACGGAATGCGGGAAGAAACTAAGGCGTTGTCAGACCCGAAAGTAGTTACAGCGCAAAGTGTATTGTTCAAGGGGTTTTTCTAGAGA

Hap_339  GGGACGAGACCCTAGTAGTATGGGATGTTGCAATAGAAAAAGTAGTTTTGTAGCAGGTAATGAAAAATCAAATAAGATCTGAGTGATGCAACTCGCAAAGAAACTAAGCCGTTGTCAGACCCCGAAGTAGTTACTGCGCAAAGTGTAGCGCTCAAGCGGTTTTTCTAGAGA

Hap_340  GGGACGAGACCCTAGCAGTATGGTATATTGGAATGGGAAAAATATTTTTGTAGCAGGTAATGAAAATTCAAATAAGATCCGACTGACGCAATGTGGAACGAAACTAAGCCGTTGTCAGACCTGGAAGTAGTAACAGCGCAAAGTGTAGCACTCCAGGGGTTTTTCTAGAGA

Hap_341  GGGACGGCACCCTAGTAGTATAGTATATAGCAATGGAAAAAGTAGTTTTGTAGCAGGTAATGAAAATTCAAATAAGATCTGACAGACGGAATGTGGAAAGAAACTAAGCCGTTGTCAGACCCGAAAGTAGTAACAGCGCAAAGTGTAGTGCTCAAGGGATTTTTCTAGAGA

Hap_342  GGGACGGCACACTAGTAGTATGGGATGTAACAATGGAAAAAAGAGTTTTGTAGCAGGTAATGAAAAATCGAATAAGATCCGACTGACGCAATGCGGGAAGAAACTAAGGCGTTGTCAGACCCGGAAGTAGTTACAGCGCAAAATGTAGCGTTAAAGGGGTTTTTCTAGAGA

Hap_343  GGGAAGACACCCTAGCGGTATGGTATGTAGCAATGGAAAAAATAGTTTTGTAGCAGGTAATGAAAAATCAAATAAGATCTGAGTGATGCAACTCGCAAAGAAACTAAGCCGTTGTCAGACCCCGAAGTAGTTACTGCGCAAAGTGTAGCGCTCAAGCGGTTTTTCTAGAGA

Hap_344  GGGACGACACCGTAGTAGTATAGTATGTAACAATGGAAAAAATATTTTTGTAGCATGTAATGAAAAATCAAATAAGATCTGAGTGACGCAACTCGCAAAGAAACTAAGGCGTTGTCAGACCCGGAAGTAGTTACTGCGCAAAGTGTAGCATTACAGGGGTTTTTCTAGAGA

Hap_345  GGGACGAGACCCTAGTAGTATAGTGTGTAGCAATGGAAAAAGTAGTTTTGTAGCAGGTAATGAAAATTCAAATAAGATCCGACTGACGCAATGCGCAAAGAAACTAAACCGTTGTCAGACCCGAAAGTAGTAACAGCGCAAAGTGTAGTGCTCAAGGGATTTTTCTAGAGA

Hap_346  GGGACGAGACCCTAGTAGTATAGTATGTAACAATGGAAAAAGTAGTTTTGTAGCAGGTAATGAAAATTCAAATAAGATTCGAGTGACGCAATGCGGAACGAAACTAAGCCGTTGTCAGACCCGGAAGTAGTAACAGCGCAAAGTGTAGCACTCAAGCGGTTTTTCTAGAGA

Hap_347  GGGACGGCACCCTAGTAGTATGGGATGTAGCAATGGAAAAAATAGTTTTGTAGCAGGTAATGAAAAATCAAATAAGATCCGACTGACGCAATGCGGGAAGAAACTAATGCGTTGTCAGACCCGGAAGTAGTTACAGCGCAAAGTGTAGCACTCCAGGGGATTTTCTAGAGA

Hap_348  GGGACGACACCGTAGTAGTATAGTATGTAACAATGGAAAAAATATTTTTGTAGCATGTAATGAAAAATCGAATAAGATCCGACTGACGCAATGCGGGAAGAAACTAAGCCGTTGTCAGACCCGGAAGTAGTTACAGCGCAAAATGTAGCGTTAAAGGGGTTTTTCTAGAGA

Hap_349  GGGACGAGAGCCTAGTAGTATGGTATATAGCAATGGAAAAAGTAGTTTTGTAGCAGGTAATAAAAAATCAAATAAGATCTGAGTGACGCAACTCGCAAAGAAACTAAGCCGTTGTCAGACCCCGAAGTAGTTACCGCGCAAAGTGTAGCATTACAGGGGTTTTTCTAGAGA

Hap_350  GGGACGAGACCCTAGTAGTATGGGATGTTGCAATAGAAAAAGTAGTTTTGTAGCAGGTAATGAAAAATCAAATAAGATCTGAGTGACGCAACTCGCAAAGAAACTAAGCCGTTGTCAGACCCCGAAGTAGTTACTGCGCAAAGTGTAGCACTCCAGGGGTTTTTCTAGAGA

Hap_351  GGGAAGACACCCTAGTAGTATGGTATATAGCAATGGAAAAAGTAGTTTTGTAGCAGGTAATGAAAAATCAAATAAGATCCGACTGACGCAATGCGGGAAGAAACTAATGCGTTGTCAGACCCGGAAGTAGTTACAGCGCAAAGTGTAGTGCTCAAGCGGTTTTTCTAGAGA

Hap_352  GGGACGACGCCCAAGCAGTATAGTAAGTTGGAATGGAAAAAATATTTTTGTAGCAGGTAATGAAAAATCAAATAAGATCCGACTGACGGAATGTGGAAAGAAACTAAACCGTTGTCAGACCCGAAAGTAGTAACAGCGCAAAGTGTAGTGCTCAAGGGATTTTTCTAGAGA

Hap_353  GGGACGAGACCCTAGCGGTATGGTATGTAGCAATGGAAAAAGTAGTTTTGTAGCAGGTAATGAAAAATCAAATAAGATCTGAGTGACGCAATGCGGAACGAAACTAAGCCGTTGGCAGACCCCGAAGTAGTTACAGCGCAAAGTGTAGTGCTCAAGGGATTTTTCTAGAGA

Hap_354  GGGACGAGACCCTAGCAGTATGGTATATTGGAATGGAAAAAATATTTTTGTAGCAGGTAATGAAAATTCAAATAAGATCTGAGAGACGGAATGCGCAAAGAAACTAAACCGTTGTCAGACCCGAAAGTAGTAACAGCGCAAAGTGTAGTGCTCAAGGGATTTTTCTAGAGA

Hap_355  GGGACGAGACCCTAGCAGTATGGTATATTGGAATGGAAAAAATATTTTTGTAGCAGGTAATGAAAATTCAAATAAGATCTGAGAGACGCAACTCGCAAAGAAACTAAGGCGTTGTCAGATCCGGAAGTAGTTACAGCGCAAAATGTAGCGTTAAAGGTCTTTTTCTAGAGA

Hap_356  GGGACGAGACCCTAGTAGTATAGTATATAGCAATGGAAAAAATAGTTTTGTAGCAGGTAATGAAAAATCAAATAAGATCCGACTGACGCAATGCGGGAAGAAACTAAGGCGTTGTCAGACCCCGAAGTAATTACTGCGCAAAGTGTAGCATTCAAGCGGTTTTTCTAGAGA

Hap_357  GGGACGAGAGCCTAGTAGTATAGTGTGTAGCAATGGAAAAAGTAGTTTTGTAGCAGGTAATGAAAATTCAAATAAGATCCGACTGACGCAATGCGGAACGAAACTAAGCCGTTGTCAGACCCGGAAGTAGTAACAGCGCAAAGTGTAGTGCTCAAGGGATTTTTCTAGAGA

Hap_358  GGGACGAGAGACTAGTAGTATGGGATGTAGCAATGGAAAAAGTAGTTTTGTAGCAGGTAATGAAAATTCAAATAAGATCCGACTGACGCAATGCGGAACGAAACTAAGCCGTTGTCAGACCCGGAAGTAGTTATAGCGCAAAGTGTAGCACTCAAGCGGTTTTTCTAGAGA

Hap_359  GGGACGACACCGTAGTAGTATAGTATGTAACAATGGAAAAAATATTTTTGTAGCATGTAATGAAAAATCAAATAAGATCCGACTGACGGAATGCGGAAAGAAACTAAACCGTTGTCAGACCCCGAAGTAGTTACCGCGCAAAGTGTAGCATTAAAGGGGTTTTTCTAGAGA

Hap_360  GGGAAGACACACTAGTAGTATAGGGTATAGGAATGGAAAAAATAGTTTTGTAGCAGGTAATGAAAAATCAAATAAGATCCGACTGACGCAATGCGCGAAGAAACTAAAGCGTTGTCAGATCCGAAAGTAGTAACTGCGCAAAGTGTAGTGTTACAGGGATTTTTCTAGAGA

Hap_361  GGGACGAGACCCAAGCAGTATGGTGTGTAGCAATGGAAAAAGTAGTTTTGTAGCAGGTAATGAAAATTCAAATAAGATCCGACTGACGCAATGCGGAACGAAACTAAGCCGTTGTCAGACCCGGAAGTAGTTACTGCGCAAAGTGTAGCATTACAGGTCTTTTTCTAGAGA

Hap_362  GGGACGAGACCCTAGTAGTATAGTGTGTAGCAATGGAAAAAGTAGTTTTGTAGCAGGTAATGAAAATTCAAATAAGATCCGAGTGACGCAATGCGGAACGAAACTAAGCCGTTGTCAGACCCCGAAGTAGTTACTGCGCAAAGTGTAGCGCTCAAGGGGTTTTTCTAGAGA

Hap_363  GGGACGAGACCCTAGCAGTATGGTATATTGGAATGGGAAAAATATTTTTGTAGCAGGTAATGAAAAATCAAATAGGATCCGACTGACGGAATGCGGAGAAAAACTAAGCCGTTGTCAGACCCGAAAGTAGTTATAGCGCAAAGTGTAGCATTAAAGCGGTTTTTCTAGAGA

Hap_364  GGGACGACGCCCAAGCAGTATAGTAAGTTGGAATGGAAAAAATATTTTTGTAGCAGGTAATGAAAAATCAAATAAGATCCGACTGACGGAATGTGGAAAGAAACTAAGCCGTTGTCAGACCCCGAAGTAGTTATAGCGCAAAGTGTAGCACTCAAGGGGTTTTTCTAGAGA

Hap_365  GGGACGAGACCCAAGCAGTATGGTATGTTGGAATGGAAAAAATATTTTTGTAGCAGGTAATGAAAATTCAAATAAGATCTGAGAGACGCAATGTGGAAAGAAACTAAGCCGTTGTCAGACCCCGAAGTAGTTACAGCGCAAAGTGCAGTGCTCCAGGCGTTTTTCTAGAGA

Hap_366  GGGACGAGACCCTAGTAGTATGGGATGTAGCAATGGAAAAAATAGTTTTGTAGCAGGTAATGAAAAATCAAATAAGATCCGACTGACGCAATGCGGGAAGAAACTAAGCCGTTGTCAGACCCGGAAGTAGTAACAGCGCAAAGTGTAGCACTCCAGGGGATTTTCTAGAGA

Hap_367  GGGACGAGACCCTAGCAGTATGGTATATTGGAATGGGAAAAATATTTTTGTAGCAGGTAATGAAAAATCAAATAAGATCTGAGTGACGCAATGCGGAACGAAACTAAGGCGTTGTCAGACCCGGAAGTAGTTACTGCGCAAAGTGTAGCGCTCAAGGGGTTTTTCTAGAGA

Hap_368  GGGAAGACACCCTAGTAGTATGGGATGTTGCAATAGAAAAAGTAGTTTTGTAGCAGGTAATGAAAAATCAAATAAGATCTGAGTGATGCAACTCGCAAAGAAACTAAGCCGTTGTCAGACCCCGAAGTAGTTACTGCGCAAAGTGTAGCGCTCAAGCGGTTTTTCTAGAGA

Hap_369  GGGACGAGACCCTAGCGGTATGGTATGTAACAATGGAAAAAGTAGTTTTGTAGCAGGTAATGAAAATTCAAATAAGATTCGAGTGACGCAATGCGGAACGAAACTAAGCCGTTGTCACCCCCGGAAGTAGTTATAGCGCAAAGTGTAGCGCTCAAGGGGTTTTTCTAGAGA

Hap_370  GGGACGACACCCTAGTAGTATAGTAAGTAGCAATGGAAAAAGTAGTTTTGTAGCAGGTAATGAAAATTCAAATAAGATCCGACTGACGCAATGCGGAACGAAACTAAGCCGTTGTCAGACCCGGAAGTAGTTACAGCGCAAAGTGTAGCACTCCAGGGGTCTTTCTAGAGA

Hap_371  GGGACGAGACCCAAGCAGTTTGGGATGTTGGAATAGAAAAAATATTTTTGTAGCAGGTAATGAAAAATCAAATAAGATCCGACTGACGGAATGCGGGAAGAAACTAAGCCGTTGTCAGACCCGGAAGTAGTTACCGCGCAAAGTGTAGCATTAAAGGGGTTTTTCTAGAGA

Hap_372  GGGACGAGACCCTAGTAGTATGGGATGTAGCAATGGAAAAAATAGTTTTGTAGCAGGTAATGAAAAATCAAATAAGATCCGACTGACGCAATGCGGGAAGAAACTAAGGCGTTGTCAGACCCGGAAGTAGTTACAGCGCAAAGTGTAGTGCTCAAGCGGTTTTTCTAGAGA

Hap_373  GGGACGAGACTCAAGCAGTATAGGATGTAGCAATGGAAAAAGTAGTTTTGTAGCAGGTAATGAAAATTCAAATAAGATTCGAGTGACGCAATGCGGAACGAAACTAAGCCGTTGTCAGACCCGGAAGTAGTAACAGCGCAAAGTGTAGTGCTCAAGGGATTTTTCTAGAGA

Hap_374  GGGACGGCACCCTAGTAGTATGGTATATAGCAATGGAAAAAGTAGTTTTGTAGCAGGTAATGAAAAATCAAATAAGATCCGACTGACGCAATGCGGGAAGAAACTAATGCGTTGTCAGACCCGGAAGTAGTTACAGCGCAAAGTGTAGTGCTCAAGCGGTTTTTCTAGAGA

Hap_375  GGGACGGCACCCTAGTAGTATGGGATGTAGCAATGGAAAAAATAGTTTTGTAGCAGGTAATGAAAAATCAAATAAGATCCGACTGACGCAATGCGGGAAGAAACTAAGCCGTTGTCAGACCCGGAAGTAGTTACAGCGCAAAGTGTAGCACTCCAGGGGATTTTCTAGAGA

Hap_376  GGGACGAGACCCTAGCAGTATGGTATATAGCAATGGAAAAAGTAGTTTTGTAGCAGGTAATGAAAATTCAAATAAGATCCGAGTGACGCAATGCGGAAAGAAACTAAGCCGTTGTCAGATCCCGAAGTAGTTACCGCGCAAAGTGTAGTGCTCAAGGGGTTTTTCTAGAGA

Hap_377  GGGACGAGACCCTAGTAGTATGGTATGTAGCAATGGAAAAAGTAGTTTTGTAGCAGGTAATGAAAAATCAAATAAGATCCGACTGACGCAATGTGGAAAGAAACTAAGCCGTTGTCAGACCCGGAAGTAGTTACAGCGCAAAGTGTAGCGCTCAAGGGGTTTTTCTAGAGA

Hap_378  GGGACGAGACCCTAGTAGTATGGGATGTTGCAATAGAAAAAGTAGTTTTGTAGCAGGTAATGAAAAATCAAATAAGATCCGACTGACGGAATGTGGAAAGAAACTAAACCGTTGTCAGACCCGAAAGTAGTAACAGCGCAAAGTGTAGCGCTCAAGGGGTTTTTCTAGAGA

Hap_379  GGGACGAGACCCTAGCAGTATGGTATATAGGAATGGAAAAAATAGTTTTGTAGCAGGTAATGAAAATTCAAATAAGATCCGAGTGACGCAATGCGGAAAGAAACTAAGCCGTTGTCAGACCCCGAAGTAGTTACAGCGCAAAGTGTAGCACTCAAGGGGTTTTTCTAGAGA

Hap_380  GGGACGAGACTCTAGTAGTATAGTATGTAGCAATGGAAAAAATATTTTTGTAGCAGGTAATGAAAATTCAAATAAGATCTGAGAGACGCAATGTGGAAAGAAACTAAGCCGTTGTCAGACCCCGAAGTAGTAACAGCGCAAAGTGTAGTGCTCAAGCGGTTTTTCTAGAGA

Hap_381  GGGACGAGACACTAGTAGTATGGGATGTAGCAATGGAAAACATAGTTTTGTAGCAGGTAATGAAAAATCAAATAAGATCCGACTGACGCAATGCGGGAAGAAACTAAGCCGTTGTCAGACCCCGAAGTAGTTACCGCGCAAAGTGTAGCACTCAAGGGGTTTTTCTAGAGA

Hap_382  GGGACTACACCGTAGTAGTATAGTATGTAACAATGGAAAAAATATTTTTGTAGCAGGTAATGAAAAATCAAATAAGATCCGACTGACGGAATGTGGAAAGAAACTAAACCGTTGTCAGACCCGAAAGTAGTAACAGCGCAAAGTGTAGTGCTCAAGGGATTTTTCTAGAGA

Hap_383  GGGAAGACACCCTAGTAGTATAGGATGTAGCAATGGAAAAAGTAGTTTTGTAGCAGGTAATGAAAAATCAAATAAGATCCGACTGACGCAATGCGGGAAGAAACTAAGGCGTTGTCAGACCCCGAAGTAGTTACAGCGCAAAGTGTAGCATTAAAGGGATTTTTCTAGAGA

Hap_384  GGGACGAGACCCAGCTAATATGGTATATAGCAATGGAAAAAATAGTTTTGTAGCAGGTAATGAAAATTCAAATAAGATCCGACTGACGCAATGTGGAAAGAAACTAAGCCGTTGTCAGACCCCGAAGTAGTTACAGCGCAAAGTGTAGCACTCCAGGGGTTTTTCTAGAGA

Hap_385  GGGACGACACCCAGGTAGTATAGTGTGTAGGAGTGGAAAAAATAGTTTTGTAGAAGGTAATGAAAATTCAAATAAGATCCGACTGACGCAATGCGGAAAGAAACTAAGCCGTTGTCAGATCCGGAAGTAGTTACAGCGCAAAGTGTAGCGTTCAAGGGGTTTTTCTAGAGA

Hap_386  GGGACGAGACCGAACTAATATGGTATATAGCAATGGAAAAAATAGTTTTGTAGCAGGTAATGAAAATTCAAATAAGATCCGAGTGACGCAATGCGGAAAGAAACTAAGCCGTTGTCAGACCCGGAAGTAGTTACAGCGCAAAGTGTAGCACTCAAGGGGTTTTTCTAGAGA

Hap_387  GGGACGACACCGTAGTAGTATAGTATGTAGCAGTGGAAAAAATATTTTTGTAGCAGGTAATGAAAATTCAAATAAGATCCGACTGACGCAATGCGGAAAGAAACTAAGCCGTTGTCAGACCCCGAAGTAGTTCCAGCGCAAAGTGTAGCACTCCAGGGGTTTTTCTAGAGA

Hap_388  GGGACGACACCGTAGTAGTATAGTATGTAGCAATGGAAAAAATAGTTTTGTAGCAGGTAATGAAAATTCAAATAAGATCCGACTGACGCAATGTGGAAAGAAACTAAGCAGTTGTCAGACCCGGAAGTAGTTACCGCGCAAAGTGTAGTGCTCAAGGGGTTTTTCTAGAGA

Hap_389  GGGACGAGACCCAACTAATATGGTATATAGCAATGGAAAAAATAGTTTTGTAGCAGGTAATGAAAATTCAAATAAGATCCGACTGACGCAATGCGGAAAGAAACTAAGCCGTTGTCAGACCCCGAAGTAGTTCCAGCGCAAAGTGTAGTGCTCAAGGGGTTTTTCTAGAGA

Hap_390  GGGACGAGACCCAGGTAGTATAGTGTGTAGCAATGGAAAAAATATTTTTGTAGCAGGTAATGAAAATTCAAATAAGATCCGACTGACGCAATGCGGAAAGAAACTAAGCCGTTGTCAGACCCCGAAGTAGTTCCAGCGCAAAGTGTAGCACTCCAGGGGTTTTTCTAGAGA

Hap_391  GGGACGACACCCTAGTAGTATAGTGTGTAGCAATGGAAAAAATAGTTTTGTAGCAGGTAATGAAAATTCAAATAAGATCCGACTGACGCAATGCGGAAAGAAACTAAGCCGTTGTCAGACCCCGAAGTAGTTCCAGCGCAAAGTGTAGCACTCCAGGGGTTTTTCTAGAGA

Hap_392  GGGACGAGACCCAGCTAATATAGTGTGTAGCAATGGAAAAAATAGTTTTGTAGCAGGTAATGAAAATTCAAATAAGATCCGACTGACGCAATGCGGAAAGAAACTAAGCCGTTGTCAGACCCCGAAGTAGTTCCAGCGCAAAGTGTAGCACTCCAGGGGTTTTTCTAGAGA

Hap_393  GGGACGACACCCAGGTAGTATAGTGTGTAGGAGTGGAAAAAATAGTTTTGTAGAAGGTAATGAAAATTCAAATAAGATCCGACTGACGCAATGTGGAAAGAAACTAAGCAGTTGTCAGACCCGGAAGTAGTTCCAGCGCAAAGTGTAGTGCTCAAGGGGTTTTTCTAGAGA

Hap_394  GGGACGACACCCTAGTAGTATAGTATGTAGGAATGGAAAAAATAGTTTTGTAGCAGGTAATGAAAAATCAAATAAGATCCGACTGACGCAATGCGGAAAGAAACTAAGCCGTTGTCAGACCCGGAAGTAGTTCCAGCGCAAAGTGTATTGCTCAAGGGGTTTTTCTAGAGA

Hap_395  GGGACAACACCCTAGTAGTACAGTATGTTGCAATAGAAAAAGTAGTTTTGTAGCAGGTAATGAAAATTCAAATAAGATCTGAGTGCCGCAACTCGCAAAGAAACTAAGCCGTTGTCAGACCCCGAAGTAGTTACTGCGCAAAGTGTAGCGCTCAAGGTCTTTTTCTAGAGA

Hap_396  GGGACGAGACCCAAGCAGTATGGGATGTTGGAATAGAAAAAATATTTTTGTAGCAGGTAATGAAAATTCAAATAAGATCTGAGAGACGCAACTCGCAAAGAAACTAAGGCGTTGTCAGATCCGGAAGTAGTTACTGCGCAAAGTGTAGCGCTCAAGGTCTTTTTCTAGAGA

Hap_397  GGGACGACACCCTAGTAGTACAGTATGTTGCAATAGAAAAAGTAGTTTTGTAGCAGGTAATGAAAATTCAAATAAGATCTGAGTGCCGCAACTCGCAAAGAAACTAAGCCGTTGTCAGACCCCGAAGTAGTTACTGCGCAAAGTGTAGCGCTCAAGGTCTTTTTCTAGAGA

Hap_398  GGGACGAGACCCTAGTAGTATAGTATGTTGGAATAGAAAAAATAGTTTAGTAGCAGGTAATGAAAATTCAAATAAGATCCGACTGACGCAATGCGGAACGAAACTAAGCCGTTGTCAGACCTGGAAGTAGTTACTGCGCAAAGTGTAGCATTACAGGTCTTTTTCTAGAGA

Hap_399  GGGACAACACCCTAGCGGTATGGTATGTAGCAATGGAAAAAGTAGTTTAGTAGCAGGTAATGAAAATTCAAATAAGCTCCGAGTGACGCAATGCGGAACGAAACTAAGCCGTTGTCAGACCCGGAAGTAGTTATAGCGCAAAGTGTAGCACTCAAGCGGTTTTTCTAGAGA

Hap_400  GGGACGAGACCCAAGCAGTATGGTATGTAGCAATGGAAAAAATAGTTTTGTAGCAGGTAATGAAAATTCAAATAAGATCCGAGTGACGCAATGCGGAACGAAACTAAGCCGTTGTCAGACCCGGAAGTAGTTACTGCGCAAAGTGTAGCGTTAAATCTCTTTTTCTAGAGA

Hap_401  GGGACAACACCCAAGTAGTATAGTGTGTAGCAATGGAAAAAGTAGTTTAGTAGCAGGTAATGAAAATTCAAATAAGCTCCGACTGACGCAATGCGGGAAGAAACTAAGGCGTTGTCAGACCCGGAAGTAGTTACAGCGCAAAGTGTAGCATTAAAGCGGTTTTTCTAGAGA

Hap_402  GGGACGAGACCCTAGCAGTATGGGATGTTGCAATGGAAAAAATAGTTTTGTAGCAGGTAATGAAAAATCAAATAAGATCCGACTGACGCAATGCGGGAAGAAACTAAGGCGTTGTCAGACCCGGAAGTAGTTACTGCGCAAAGTGTAGCATTACAGGTCTTTTTCTAGAGA

Hap_403  GGGACAACACCCTAGCAGTATGGGATGTTGGAATGAAAAAAATATTTTTGTAGCAGGTAATGAAAAACCAAATAAGATCTGAGTGCCGCAACTCGCAAAGAAACTAAGCCGTTGTCAGACCCCGAAGTAGTTACTGCGCAAAGTGTAGCACTCCAGGGGTTTTTCTAGAGA

Hap_404  GGGACGAGACCCAAGTAGTATGGTATGTAGCAATGGAAAAAATAGTTTTGTAGCCGGTAATGAAAAATCAAATAAGATCCGACTGACGCAATGCGGGAAGAAACTAAGGCGTTGTCAGACCCGGAAGTAGTTACTGCGCAAAGTGTAGCGCTCAAGGTCTTTTTCTAGAGA

Hap_405  GGGACGAGACCCTAGCAGTATGGGATGTAGCAATGGAAAAAATAGTTTTGTAGCAGGTAATGAAAATTCAAATAAGATCCGAGTGACGCAATGCGGAACGAAACTAAGCCGTTGTCAGACCCCGAAGTAGTTACTGCGCAAAGTGTAGCGCTCAAGGTCTTTTTCTAGAGA

Hap_406  GGGACGAGACCCTAGTAGTATAGTATGTAGCAATGGAAAAAATAGTTTTGTAGCAGGTAATGAAAAATCAAATAAGATCCGACTGACGCAATGCGGGAAGAAACTAAGGCGTTGTCAGACCCGGAAGTAGTTATAGCGCAAAATGTAGCGTTAAAGGTCTTTTTCTAGAGA

Hap_407  GGGACGACACCGTAGTAGTATAGTATGTAACAATGGAAAAAATATTTTTGTAACAGGTAATGAAAATTCAAATAAGATCTGACAGACGCAATGCGGAAAGAAACTAAGCCGTTGTCAGACCCCGAAGTAGTTACAGCGCAAAGTGTAGTGCTCAAGGGGTTTTTCTAGAGA

Hap_408  GGGACGAGACCCTAGCAGTATGGGATGTTGGAATGAAAAAAATATTTTTGTAGCAGGTAATGAAAAATCAAATAAGATCCGACTGACGGAATGCTGAAAGAAACTAAGCCGTTGTCAGACCCGGAAGTAGTTACTGCGCAAAATGTAGCGTTAAAGGGGTTTTTCTAGAGA

Hap_409  GGGACGAGACCCTAGTAGTATAGTATGTAGCAATGGAAAAAATAGTTCTGTAGCAGGTAATGAAAATTCAAATAAGATCTGACAAACGCAATGCGGAAAGAAACTAAGCCGTTGTCAGACCCGGAAGTAGTTATAGCGCAAAGTGTAGCACTCAAGGGGTTTTTCTAGAGA

Hap_410  GGGACGAGACCCTAGTAGTATGGTATGTAGCAATGGAAAAAATAGTTTTGTAGCAGGTAATGAAAATTCAAATAAGATCCGAGTGACGCAATGCGGAGAAAAACTAAGCCGTTGTCAGACCCGAAAGTAGTTACAGCGCAAAGTGTATTGCTCAAGGTCTTTTTCTAGAGA

Hap_411  GGGACGAGACCCTAGTAGTATGGTATGTAGCAATGGAAAAAATAGTTCTGTAGCAGGTAATGACAATTCAAATAAGATCTGAGTGACGCAATGCGCAAAGAAACTAAGCCGTTGTCAGACCCCGAAGTAGTTACTGCGCAAAGTGTAGCGCTCAAGGTCTTTTTCTAGAGA

Hap_412  GGGACAACACCCTAGCAGTATGGGATGTTGGAATGAAAAAAATATTTTTGTAGCAGGTAATGAAAATTCAAATAAGATCTGAGTGCCGCAACTCGCAAAGAAACTAAGCCGTTGTCAGACCCCGAAGTAGTTACCGCGCAAAGTGTAGTGCTCAAGGGGTTTTTCTAGAGA

Hap_413  GGGACGAGACCCAAGCAGTATGGCATGTAGCAATGGAAAAAATAGTTTTGTAGCAGGTAATGAAAAATCAAATAAGATCCGACTGACGCAATGCGGGAAGAAACTAAGGCGTTGTCAGACCCGGAAGTAGTTACAGCGCAAAGTGTAGTGCTCAAGCGGTTTTTCTAGAGA

Hap_414  GGGACGAGACCCTAGTAGTATGGTATGTAGCAATGGAAAAAATAGTTCTGTAGCAGGTAATGAAAATTCAAATAAGATCCGAGTGACGCAATGCGGAAAGAAACTAAGCCGTTGTCAGATCCGGAAGTAGTTACTGCGCAAAGTGTAGCATTACAGGTCTTTTTCTAGAGA

Hap_415  GGGACGAGACCCTAGTAGTATGGTATGTAGCAATGGAAAAAATAGTTTTGTAGCAGGTAATGAAAAATCGAATAAGATCCGACTGACGGAATGTGGGAAGAAACTAAGGCGTTGTCAGATCCCGAAGTAGTTACAGCGCAAAATGTAGCGTTAAAGGTCTTTTTCTAGAGA

Hap_416  GGGAAGACACCCAAGTAGTACAGGGTGTTGGAATAGAAAAAATAGTTTTGTAGCAGGTAATGAAAAACCAAATAAGCTCTGACTGCCGGAACTCTCAAAGAAACTAAGGCGTTGTCAGATCCCAAAGTAGTTACTGCGCAAAGTTTATTGCTCCAGGTCTTTTTCTAGAGA

Hap_417  GGGACGAGACTCAAGCAGTATAGTATATAGCAATGGAAAAAGTAGTTTTGTAGCAGGTAATGAAAAATCGAATAAGATCCGACTGACGCAATGCGGGAAGAAACTAAGCCGTTGTCAGACCCGGAAGTAGTTACAGCGCAAAATGTAGCGTTAAAGGGGTTTTTCTAGAGA

Hap_418  GGGACAACACCCTAGCAGTATGGGATGTTGGAATGAAAAAAATATTTTTGTAGCAGGTAATGAAAATTCAAATAAGATCTGAGTGCCGCAACTCGCAAAGAAACTAAGCCGTTGTCAGACCCCGAAGTAGTTACCGCGCAAAGTGTAGTGCTCAAGCGGTTTTTCTAGAGA

Hap_419  GGGACAACACCCTAGTAGTATAGTATGTAGCAATGGAAAAAATAGTTTTGTAGCAGGTAATGAAAATTCAAATAAGATCCGAGTGACGCAATGCGGAGAAAAACTAAGCCGTTGTCAGACCCGAAAGTAGTTACAGCGCAAAGTGTATTGCTCAAGGTCTTTTTCTAGAGA

Hap_420  GGGACAACACCCTAGCAGTATGGGATGTTGGAATGAAAAAAATATTTTTGTTGCAGGTAATGAAAATTCAAATTAGATCTGACTGACGCAACTCGCAAAGAAACTAAGCCGTTGTCAGATCCGGAAGTAGTTATAGCGCAAAATGTAGCGTTAAAGGTCTTTTTCTAGAGA

Hap_421  GGGACAACACCCTAGTAGTATAGTGTGTAGCAATGGAAAAAGTAGTTTTGTAGCAGGTAATGAAAATTCAAATAAGCTCCGACTGACGCAATGTGGGAAGAAACTAAGCCGTTGTCAGACCCCGAAGTAGTTACAGCGCAAAGTGTAGTGCTCAAGCGGTTTTTCTAGAGA

Hap_422  GGGACGAGACCCTAGTAGTATAGTGTGTAGCAATGGAAAAAATATTTTTGAAGCAGGTAATGAAAATTCAAATAAGATCTGAGAGACGCAACTCGCAAAGAAACTAAGGCGTTGTCAGACCCGAAAGTAGTAACTGCGCAAAGTGTAGCACTCAAGCGGTTTTTCTAGAGA

Hap_423  GGGACGAGACCCTAGTAGTACAGTATGTTGCAATAGAAAAAGTAGTTTTGTAGCAGGTAATGAAAATTCAAATAAGATCTGAGTGCCGCAACTCGCAAAGAAACTAAGCCGTTGTCAGACCCCGAAGTAGTTACTGCGCAAAGTGTAGCGCTCAAGGTCTTTTTCTAGAGA

Hap_424  GGGACAACACCCTAGTAGTATAGTGTGTAGCAATGGAAAAAGTAGTTTAGTAGCAGGTAATGAAAATTCAAATAAGCTCCGACTGACGCAATGCGGGAAGAAACTAAGCCGTTGTCAGACCCCGAAGTAGTTACAGCGCAAAGTGTAGCATTACAGCGGTTTTTCTAGAGA

Hap_425  GGGACAACACCCTAGTAGTATAGTGTGTAGCAATGGAAAAAGTAGTTTAGTAGCAGGTAATGAAAATTCAAATAAGCTCCGACTGACGCAATGCGGGAAGAAACTAAGCCGTTGTCAGACCCGGAAGTAGTTACAGCGCAAAGTGTAGCATTACAGCGGTTTTTCTAGAGA

Hap_426  GGGACAACACCCTAGTAGTATGGGATGTTGGAATGAAAAAAATATTTTTGTAGCAGGTAATGAAAATTCAAATAAGATCTGACAAACGCAATGCGGAAAGAAACTAAGCCGTTGTCAGACCCGGAAGTAGTTATAGCGCAAAGTGTAGCACTCAAGGTCTTTTTCTAGAGA

Hap_427  GGGACGAGACCCTAGTAGTATGGTATGTAGCAATGGAAAAAATAGTTTTGTAGCAGGTAATGAAAATTCAAATAAGATCCGAGTGACGCAATGCGGAAAGAAACTAAGCCGTTGTCAGACCCGGAAGTAGTTATAGCGCAAAGTGTAGCACTCAAGGGGTTTTTCTAGAGA

Hap_428  GGGACGACACCCTAGTAGTATAGTAAGTTGGAATGGAAAAAATATTTTTGTTGCAGGTAATGAAAAATCAAATAAGATCCGACTGACGGAATGTGGAAAGAAACTAAGCCGTTGTCAGACCCGGAAGTAGTTATAGCGCAAAGTGTAGCACTCAAGGGGTTTTTCTAGAGA

Hap_429  GGGACGAGACCCAAGCAGTATGGTATGTTGGAATAGAAAAAATATTTTTGTAGCAGATAATGAAAAATCAAATAAGATCTGAGTGACGCAACTCGCAAAGAAACTAAGCCGTTGTCAGACCCGAAAGTAGTAACAGCGCAAAGTGTAGTGCTCAAGGGATTTTTCTAGAGA

Hap_430  GGGAAGACACCCTAGTAGTACAGTATGTTGCAATAGAAAAAGTAGTTTTGTAGCAGGTAATGAAAATTCAAATAAGATCTGAGTGCCGCAACTCGCAAAGAAACTAAGCCGTTGTCAGACCCCGAAGTAGTTACTGCGCAAAGTGTAGCGCTCAAGGTCTTTTTCTAGAGA

Hap_431  GGGACGAGACCCAAGCAGTATAGTATATTGGAATGAAAAAAATAGTTTTGTAACAGGTAATGAAAAATCAAATAAGATCCGACTGACGGAATGCGGGAAGAAACTAAGCCGTTGTCAGACCCGGAAGTAGTTACAGCGCAAAGTGTAGCGCTCAAGCGGTTTTTCTAGAGA

Hap_432  GGGACGAGACCCTAGTAGTATAGTATGTAGCAATGGAAAAAATAGTTCTGTAGCAGGTAATGAAAAACCAAATAAGATCCGACTGACGGAATGCTGAAAGAAACTAAGCCGTTGTCAGACCCGGAAGTAGTTACAGCGCAAAGTGTAGCACTCAAGCGGTTTTTCTAGAGA

Hap_433  GGGACAACACCCTAGTAGTATAGTGTGTAGCAATGGAAAAAGTAGTTTAGTAGCAGGTAATGAAAAACCAAATAAGATCTGAGTGCCGCAACTCGCAAAGAAACTAAGCCGTTGTCAGACCCCGAAGTAGTTACTGCGCAAAGTGTAGCACTCCAGGGGTTTTTCTAGAGA

Hap_434  GGGACGAGACCCAAGCAGTATGGGATGTTGGAATAGAAAAAATAGTTTTGTAGCAGGTAATGAAAAACCAAATAAGATCTGAGTGCCGCAACTCGCAAAGAAACTAAGCCGTTGTCAGACCCCGAAGTAGTTACTGCGCAAAGTGTAGCACTCCAGGGGTTTTTCTAGAGA

Hap_435  GGGACAACACCCTAGTAGTATGGGATGTTGGAATGAAAAAAATATTTTTGTAGCAGGTAATGAAAATTCAAATAAGATCTGACAAACGCAATGCGGAAAGAAACTAAGCCGTTGTCAGACCCGGAAGTAGTTACCGCGCAAAGTGTAGTGCTCAAGGTCTTTTTCTAGAGA

Hap_436  GGGACAACACCCTAGTAGTATAGTGTGTAGCAATGGAAAAAATAGTTCTGTAGCAGGTAATGACAATTCAAATAAGATCCGACTGACGGAATGCTGAAAGAAACTAAGCCGTTGTCAGACCCGGAAGTAGTTACTGCGCAAAGTGTAGCATTACAGGTCTTTTTCTAGAGA

Hap_437  GGGACGAGACCCTAGCAGTATGGTATATTGGAATGGAAAAAATATTTTTGTAGCAGGTAATGAAAATTCAAATAAGATCTGAGAGACGCAACTCGCAAAGAAACTAAGCCGTTGTCAGACCCCGAAGTAGTTACTGCGCAAAGTGTAGCGCTCAAGGTCTTTTTCTAGAGA

Hap_438  GGGACGAGACCCTAGCAGTATGGTATATTGGAATGGGAAAAATATTTTTGTAACAGGTAATGAAAATTCAAATAAGATCTGACAGACGCAATGCGGAAAGAAACTAAGCCGTTGTCAGACCCCGAAGTAGTAACAGCGCAAAGTGTAGTGCTCAAGGGATTTTTCTAGAGA

Hap_439  GGGACAACACCCTAGTAGTATAGTGTGTAGCAATGGAAAAAGTAGTTTTGTAGCAGGTAATGAAAATTCAAATAAGCTCTGAGTGCCGCAACTCGCAAAGAAACTAAGCCGTTGTCAGACCCGGAAGTAGTTATAGCGCAAAGTGTAGCACTCCAGGGGTTTTTCTAGAGA

Hap_440  GGGACGAGACCCTAGTAGTATGGTATGTAGCAATGGAAAAAATAGTTTTGTAGCAGGTAATGAAAAATCAAATAAGATCCGACTGACGCAATGCGGGAAGAAACTAAGGCGTTGTCAGACCCGGAAGTAGTTACTGCGCAAAGTGTAGCATTACAGGTCTTTTTCTAGAGA

Hap_441  GGGACGAGACCCTAGTAGTATGGTATGTAGCAATGGAAAAAATAGTTCTGTAGCAGGTAATGAAAAATCAAATAAGATCCGACTGACGCAATGTGGAAAGAAACTAAGGCGTTGTCAGACCCGGAAGTAGTTACAGCGCAAAGTGTAGTGCTCAAGCGGTTTTTCTAGAGA

Hap_442  GGGACGAGACCCTAGTAGTATAGTATGTAGCAATGGAAAAAATAGTTCTGTAGCAGGTAATGAAAAATCAAATAAGATCCGACTGACGGAATGTGGAAAGAAACTAAGCCGTTGTCAGACCCGAAAGTAGTTACTGCGCAAAGTGTAGCGCTCAAGGGGTTTTTCTAGAGA

Hap_443  GGGACGAGACCCTAGTAGTATGGTATGTAGCAATGGAAAAAATAGTTTTGTAGCAGGTAATGAAAAATCGAATAAGATCCGACTGACGCAATGCGGGAAGAAACTAAGGCGTTGTCAGACCCGGAAGTAGTTACAGCGCAAAGTGTAGCGCTCAAGGGGTTTTTCTAGAGA

Hap_444  GGGACGAGACCCTAGTAGTATGGTATGTAGCAATGGAAAAAATAGTTTTGTAGCAGGTAATGAAAATTCAAATAAGATCCGAGTGACGCAATGCGGAAAGAAACTAAGCCGTTGTCAGACCCCGAAGTAGTTACTGCGCAAAGTGTAGCACTCCAGGTCTTTTTCTAGAGA

Hap_445  GGGACGAGACCCTAGCAGTATGGGATGTAGCAATGGAAAAAATAGTTTTGTAGCAGGTAATGAAAAACCAAATAAGATCTGAGTGCCGCAACTCGCAAAGAAACTAAGCCGTTGTCAGACCCCGAAGTAGTTACTGCGCAAAGTGTAGCGCTCAAGGTCTTTTTCTAGAGA

Hap_446  GGGACGAGACCCTAGTAGTATAGTATGTTGCAATAGAAAAAATATTTTTGTTGCAGGTAATGAAAAATCAAATAAGATCCGACTGACGGAATGTGGAAAGAAACTAAGCCGTTGTCAGACCCGGAAGTAGTTATAGCGCAAAGTGTAGCACTCAAGGTCTTTTTCTAGAGA

Hap_447  GGGACAACACCCTAGTAGTATAGTGTGTAGCAATGGAAAAAGTAGTTTAGTAGCAGGTAATGAAAATTCAAATAAGCTCCGACTGACGCAATGCGGGAAGAAACTAAGGCGTTGTCAGACCCGGAAGTAGTTACAGCGCAAAGTGTAGCATTACAGCGGTTTTTCTAGAGA

Hap_448  GGGACGAGACCCTAGCAGTATGGTATATTGGAATGGAAAAAATATTTTTGTAGCAGGTAATGAAAATTCAAATAAGATCTGAGAGACGCAACTCGCAAAGAAACTAAGCCGTTGTCAGACCCCGAAGTAATTACTGCGCAAAGTGTAGCATTCAAGGGGTTTTTCTAGAGA

Hap_449  GGGACGACACCCTAGTAGTATAGTAAGTTGGAATAGAAAAAATATTTTTGTTGCAGGTAATGAAAAATCAAATAAGATCCGACTGACGGAATGTGGAAAGAAACTAAGCCGTTGTCAGACCCGGAAGTAGTTATAGCGCAAAGTGTAGCACTCAAGGGGTTTTTCTAGAGA

Hap_450  GGGACGAGACCCAAGCAGTATGGTATGTAGCAATGGAAAAAATAGTTTTGTAGCAGGTAATGAAAATTCAAATAAGATCCGAGTGACGCAATGCGGAACGAAACTAAGCCGTTGTCAGACCCGAAAGTAGTTACTGCGCAAAGTGCAGTGCTCCAGGCGTTTTTCTAGAGA

Hap_451  GGGACAACACCCTAGTAGTATAGTGTGTAGCAATGGAAAAAATAGTTTTGTAGCAGGTAATGAAAAACCAAATAAGATCTGAGTGCCGCAACTCGCAAAGAAACTAAGCCGTTGTCAGACCCCGAAGTAGTTACTGCGCAAAGTGTAGCGCTCAAGGTCTTTTTCTAGAGA

Hap_452  GGGACGAGACCCAAGCAGTATGGTATGTAGCAATGGAAAAAATAGTTTTGTAGCAGGTAATGAAAAATCAAATAAGATCCGACTGACGCAATGTGGAAAGAAACTAAGCCGTTGTCAGACCCGGAAGTAGTTATAGCGCAAAGTGTAGCACTCAAGGGGTTTTTCTAGAGA

Hap_453  GGGACGAGACCCTAGCAGTATGGTATATTGGAATGGAAAAAGTAGTTTTGTAGCAGGTAATGAAAATTCAAATAAGATTCGAGTGACGCAATGCGGAACGAAACTAAGCCGTTGTCAGACCCGGAAGTAGTTATAGCGCAAAGTGTAGCACTCAAGCGGTTTTTCTAGAGA

Hap_454  GGGAAGACACCCTAGCAGTATGGTATATTGGAATGGAAAAAATATTTTTGTAGCAGGTAATGAAAATTCAAATAAGATCTGAGAGACGCAACTCGCAAAGAAACTAAGGCGTTGTCAGACCCGGAAGTAGTTATAGCGCAAAGTGTAGCACCCAAGGGGTTTTTCTAGAGA

Hap_455  GGGACAACACCCTAGTAGTATAGTGTGTAGCAATGGAAAAAGTAGTTTTGTAGCAGGTAATGAAAATTCAAATAAGATCTGAGTGCCGCAACTCGCAAAGAAACTAAGCCGTTGTCAGACCCCGAAGTAGTTACTGCGCAAAGTGTAGCGCTCAAGGTCTTTTTCTAGAGA

Hap_456  GGGACGAGACCCTAGTAGTATAGTATGTAGCAATGGAAAAAGTAGTTTTGTAGCAGGTAATGAAAAATCAAATAAGATCTGAGTGACGCAACTCGCAAAGAAACTAAGCCGTTGTCAGACCCCGAAGTAGTTACTGCGCAAAGTGTAGCGCTCAAGGTCTTTTTCTAGAGA

Hap_457  GGGAAGACACCCTAGCAGTATGGTATATTGGAATGGGAAAAATATTTTTGTAGCAGGTAATGAAAATTCAAATAAGATCCGACTGACGCAATGCGCAAAGAAACTAAACCGTTGTCAGACCCGAAAGTAGTAACAGCGCAAAGTGTAGTGCTCAAGGGATTTTTCTAGAGA

Hap_458  GGGACGAGACCCTAGTAGTATGGTATGTAGCAATGGAAAAAATAGTTTTGTAGCAGGTAATGACAAATCAAATAAGATCCGACTGACGGAATGTGGAAAGAAACTAAGCCGTTGTCAGACCCCGAAGTAGTTACTGCGCAAAGTGTAGCGCTCAAGGGGTTTTTCTAGAGA

Hap_459  GGGACAACACCCTAGTAGTATGGGATGTTGGAATGAAAAAAATATTTTTGTAGCAGGTAATGAAAATTCAAATAAGATCTGACAAACGCAATGCGGAAAGAAACTAAGCCGTTGTCAGACCCGGAAGTAGTTATAGCGCAAAGTGTAGCACTCAAGGGGTTTTTCTAGAGA

Hap_460  GGGACAACACCCTAGTAGTATAGTGTGTAGCAATGGAAAAAGTAGTTTTGTAGCAGGTAATGAAAATTCAAATAAGATCTGAGTGACGCAACTCGCAAAGAAACTAAGCCGTTGTCAGACCCCGAAGTAGTTACAGCGCAAAGTGTAGCACTCCAGGGGTTTTTCTAGAGA

Hap_461  GGGACGAGACCCTAGCAGTATGGTATATTGGAATAGAAAAAATATTTTTGTAGCAGGTAATGAAAAATCAAATAAGATCTGAGTGACGCAACTCGCAAAGAAACTAAGCCGTTGTCAGACCCGGAAGTAGTTATAGCGCAAAGTGTAGCACTCAAGCGGTTTTTCTAGAGA

Hap_462  GGGACGAGACCCAAGCAGTATGGTATGTTGGAATAGAAAAAATATTTTTGTAGCAGATAATGAAAAATCAAATAAGATCCGACTGACGGAATGTGGAAAGAAACTAAGCCGTTGTCAGACCCCGAAGTAGTTACAGCGCAAAGTGTATTGTTCAAGGGCTTTTTCTAGAGA

Hap_463  GGGACGAGACCCTAGCAGTATGGGATGTTGGAATGAAAAAAATATTTTTGTAGCAGGTAATGAAAAACCAAATAAGATCTGAGTGCCGCAACTCGCAAAGAAACTAAGCCGTTGTCAGACCCCGAAGTAGTTACTGCGCAAAGTGTAGCACTCCAGGGGTTTTTCTAGAGA

Hap_464  GGGAAGACACCCTAGTAGTATAGTATGTAGCAATGGAAAAAATAGTTCTGTAGCAGGTAATGAAAAATCAAATAAGATCCGACTGACGCAATGCGGGAAGAAACTAAGGCGTTGTCAGACCCGGAAGTAGTTACAGCGCAAAGTGTAGTGCTCAAGCGGTTTTTCTAGAGA

Hap_465  GGGACGAGACCCAAGCAGTATGGGATGTTGGAATAGAAAAAATAGTTTTGTAGCAGGTAATGAAAAATCAAATAAGATCTGAGTGACGCAACTCGCAAAGAAACTAAGCCGTTGTCAGACCCCGAAGTAGTTACTGCGCAAAGTGTAGCGCTCAAGGTCTTTTTCTAGAGA

Hap_466  GGGAAGACACCCTAGTAGTACAGTATGTTGCAATGGAAAAAGTAGTTTTGTAGCAGGTAATGAAAATTCAAATAAGATCTGAGTGCCGCAACTCGCAAAGAAACTAAGCCGTTGTCAGACCCCGAAGTAGTTACTGCGCAAAGTGTAGCGCTCAAGGTCTTTTTCTAGAGA

Hap_467  GGGACAACACCCTAGTAGTATAGTATGTAGCAATGGAAAAAGTAGTTTTGTAGCAGGTAATGAAAATTCAAATAAGATCCGAGTGACGCAATGCGGAACGAAACTAAGCCGTTGTCAGACCCCGAAGTAGTTACTGCGCAAAGTGTAGCGCTCAAGCGGTTTTTCTAGAGA

Hap_468  GGGACGAGACCCAAGCAGTATGGTATGTTGGAATAGAAAAAATATTTTTGTAGCAGATAATGAAAAATCAAATAAGATCTGAGTGACGCAACTCGCAAAGAAACTAAGCCGTTGTCAGACCCCAAAGTAGTAACAGCGCAAAGTGTAGTGCTCAAGGGATTTTTCTAGAGA

Hap_469  GGGACGAGACCCAAGCAGTATGGTATGTTGCAATGGAAAAAATAGTTCTGTAGCAGGTAATGAAAATTCAAATAAGATCTGAGTGCCGCAACTCGCAAAGAAACTAAGCCGTTGTCAGACCCGGAAGTAGTTACTGCGCAAAGTGTAGCACTCCAGGGGTTTTTCTAGAGA

Hap_470  GGGACGAGACCCTAGTAGTATAGTATATAGCAATGGAAAAAGTAGTTTTGTAGCAGGTAATGAAAATTCAAATAAGATTCGAGTGACGCAATGCGGAACGAAACTAAGCCGTTGTCAGACCCGGAAGTAGTAACAGCGCAAAGTGTAGTGCTCAAGGGATTTTTCTAGAGA

Hap_471  GTGACGAGAGCCTAGTAGTATAGTGTGTAGCAATGGAAAAAGTAGTTTTGTAGCAGGTAATGAAAAATCAAATAAGATCCGACTGACGCAATGCGGGAAGAAACTAAGCCGTTGTCAGACCCGGAAGTAGTTACAGCGCAAAGTGTAGCACTCCAGGGGATTTTCTAGAGA

Hap_472  GGGACGAGACACTAGCAGTATGGTATATTGGAATGGGAAAAATATTTTTGTAGCAGGTAATGAAAAATCAAATAAGATCTGAGTGACGCAACTCGCAAAGAAACTAAGCCGTTGTCAGACCCCGAAGTAGTTACCGCGCAAAGTGTAGCGCTCAAGGGGTTTTTCTAGAGA

Hap_473  GGGACGAGACCCTAGTAGTATGGTATGTAGCAATGGAAAAAATATTTTTGTAGCAGGTAATGAAAAATCAAATAAGATCCGACTGACGCAATGCGGGAAGAAACTAAGCCGTTGTCAGACCCGGAAGTAGTTACAGCGCAAAGTGTAGTGCTCAAGCGGTTTTTCTAGAGA

Hap_474  GGGACGAGAGCCTAGTAGTATAGTGTGTAGCAATGGAAAAAGTAGTTTTGTAGCAGGTAATGAAAAATCAAATAAGATCCGACTGACGCAATGCGGGAAGAAACTAAGGCGTTGTCAGACCCGGAAGTAGTTACTGCGCAAAATGTAGCGTTAAAGGGGTTTTTCTAGAGA

Hap_475  GGGACGAGACTCAAGCAGTATAGTGTGTAGCAATGGAAAAAATATTTTTGTAGCAGGTAATGAAAAATCAAATAAGATCCGACTGACGGAATGTGGAAAGAAACTAAGCCGTTGTCAGACCCGGAAGTAGTTATAGCGCAAAGTGTAGCGTTCAAGGGGTTTTTCTAGAGA

Hap_476  GGGACGAGACCCTAGTAGTATGGTATGTAGCAATGGAAAAAATAGTTTTGTAGCAGGTAATGAAAAATCGAATAAGATCCGACTGACGCAATGCGGGAAGAAACTAAGCCGTTGTCAGACCCGGAAGTAGTTACAGCGCAAAATGTAGCGTTAAAGGGGTTTTTCTAGAGA

Hap_477  GGGACGAGACCCAAGCAGTATGGGATGTTGGAATAGAAAAAATATTTTTGTAGCAGGTAATGAAAATTCAAATAAGATCCGACTGACGCAATGCGCAAAGAAACTAAACCGTTGTCAGACCCGAAAGTAGTAACAGCGCAAAGTGTAGCACTCAAGGGATTTTTCTAGAGA

Hap_478  GGGACTACACACTAGTAGTATGGGATGTAGCAATGGAAAAAGTAGTTTTGTAGCAGGTAATGAAAATTCAAATAAGATCCGACTGACGCAATGCGCAAAGAAACTAAACCGTTGTCAGACCCCGAAGTAGATACTGCGCAAAGTGTAGCATTAAAGCGGTTTTTCTAGAGA

Hap_479  GGGACGAGACCCTAGTAGTATGGGATGTTGCAATAGAAAAAGTAGTTTTGTAGCAGGTAATGAAAATTCAAATAAGATTCGAGTGACGCAATGCGGAACGAAACTAAGCCGTTGTCAGACCCGGAAGTAGTTACAGCGCAAAGTGTATTGTTCAAGGGCTTTTTCTAGAGA

Hap_480  GGGACTACACCGTAGTAGTATAGTATGTAACAATGGAAAAAATATTTTTGTAGCAGGTAATGAAAATTAAAATAAGATCTGAGTGACGCAATGTGGAAAGAAACTAAGGCGTTGTCAGACCCGAAAGTAGTAACTGCGCAAAGTGTAGCACTCCAGGGGATTTTCTAGAGA

Hap_481  GGGACTACACCGTAGTAGTATAGTATGTAACAATGGAAAAAATATTTTTGTAGCAGGTAATGAAAATTAAAATAAGATCTGAGTGACGCAATGCGGAAAGAAACTAAGCCGTTGTCAGACCCGGAAGTAGTAACAGCGCAAAGTGTAGCACTCCAGGGGATTTTCTAGAGA

Hap_482  GGGACGACACCGTAGTAGTATAGTATGTAACAATGGAAAAAATATTTTTGTAGCATGTAATGAAAAATCAAATAAGATCCGACTGACGGAATGCGGAAAGAAACTAAGGCGTTGTCAGACCCCGAAGTAGTAACAGCGCAAAGTGTAGTGCTCAAGGGATTTTTCTAGAGA

Hap_483  GGGACGAGACCCTAGTAGTATGGGATGTTGCAATAGAAAAAGTAGTTTTGTAGCAGGTAATAAAAATTCAAATAAGATTCGAGTGACGCAATGCGGAACGAAACTAAGCCGTTGTCAGACCCCGAAGTAGTTACAGCGCAAAGTGTATTGTTCAAGGGCTTTTTCTAGAGA

Hap_484  GGGACGAGACCCTAGCGGTATGGTATGTAACAATGGAAAAAATATTTTTGTAGCAGGTAACGAAAAATCAAATAAGATCCGACTGACGGAATGCGGAAAGAAACTAAACCGTTGTCAGACCCGAAAGTAGTAACAGCGCAAAGTGTAGTGCTCAAGGGATTTTTCTAGAGA

Hap_485  GGGACGAGACCCAAGCAGTATGGTATATTGGAATGGGAAAAATATTTTTGTAGCAGGTAATGAAAATTCAAATAAGATTCGAGTGACGCAATGCGGAACGAAACTAAGCCGTTGTCAGACCCGGAAGTAGTTACCGCGCAAAGTGTAGCGCTCAAGGGGTTTTTCTAGAGA

Hap_486  GGGACGAGACACTAGTAGTATAGGATGTAGCAATGGAAAAAGTAGTTTTGTAGCAGGTAATGAAAAATCAAATAAGATCCGACTGACGCAATGCGGGAAGAAACTAATGCGTTGTCAGACCCCGAAGTAATTACTGCGCAAAGTGTAGCATTCAAGGGGTTTTTCTAGAGA

Hap_487  GGGACTACACCCTAGTAGTATGGTATGTAGCAATGGAAAAAGTAGTTTTGTAGCAGGTAACGAAAAATCAAATAAGATCCGACTGACGGAATGCTGAAAGAAACTAAGGCGTTGTCAGACCCGGAAGTAGTAACAGCGCAAAGTGTAGCACTCCAGGGGATTTTCTAGAGA

Hap_488  GGGACTACACCGTAGTAGTATAGTATGTAACAATGGAAAAAATATTTTTGTAGCAGGTAATGAAAATTCAAATAAGATCCGACTGACGGAATGCGCAAAGAAACTAAACCGTTGTCAGACCCGAAAGTAGTAACAGCGCAAAGTGTAGTGCTCAAGGGATTTTTCTAGAGA

Hap_489  GGGACTACACCCTAGTAGTATGGTATGTAGCAATGGAAAAAGTAGTTTTGTAGCAGGTAACGAAAAATCAAATAAGATCCGACTGACGGAATGCTGAAAGAAACTAAGGCGTTGTCATCCCCGGAAGTAGTAACAGCGCAAAGTGTAGCACTCCAGGGGATTTTCTAGAGA

Hap_490  GGGACTACACCCAAGCAGTATAGTAAGTTGGAATGGAAAAAATATTTTTGTAGCAGGTAATGAAAAATCAAATAAGATCCGACTGACGCAATGCGGGAAGAAACTAATGCGTTGTCAGACCCGGAAGTAGTTACAGCGCAAAGTGTAGCACTCCAGGGGATTTTCTAGAGA

Hap_491  GGGACGACACCGTAGTAGTATAGTATGTAACAATGGAAAAAATATTTTTGTAGCATGTAATGAAAAATCAAATAAGATCCGACTGACGGAATGCGGAAAGAAACTAAACCGTTGTCAGACCCCGAAGTAGTTACCGCGCAAAGTGTAGTGCTCAAGGGATTTTTCTAGAGA

Hap_492  GGGACTAGACCCAAGCAGTATGGGATGTAGCAATGGAAAAAGTAGTTTTGTAGCAGGTAATGAAAAATCAAATAAGATCCGACTGACGCAATGCGGGAAGAAACTAAGGCGTTGTCAGACCCGGAAGTAGTTACAGCGCAAAGTGTAGTGCTCAAGCGGTTTTTCTAGAGA

Hap_493  GGGACAACACCCTAGCAGTATGGTATATTGGAATGGGAAAAATATTTTTGTAGCAGGTAATGAAAAATCAAATAAGATCTGAGTGACGCAACTCGCAAAGAAACTAAGCCGTTGTCAGACCCCGAAGTAGTTACCGCGCAAAGTGTAGCACTCCAGGGGATTTTCTAGAGA

Hap_494  GGGACGGCACCCTAGTAGTATGGGATGTAGCAATGGAAAAAGTAGTTTTGTAGCAGGTAATAAAAAATCAAATAAGATCCGACTGACGCAATGCGGGAAGAAACTAAGGCGTTGTCAGACCCGAAAGTAGTTACTGCGCAAAGTGTATTGTTCAAGGGGTTTTTCTAGAGA

Hap_495  GGGACGGCACCCTAGTAGTATGGGATGTAGCAATGGAAAAAATAGTTTTGTAGCAGGTAATGAAAAATCAAATAAGATCCGACTGACGCAATGCGGGAAGAAACTAATGCGTTGTCAGATCCGGAAGTAGTTATAGCGCAAAGTGTAGCACTCAAGCGGTTTTTCTAGAGA

Hap_496  GGGACGAGACCCTAGTAGTATGGGATGTTGCAATAGAAAAAGTAGTTTTGTAGCAGGTAATGAAAAATCAAATAAGATCCGACTGACGCAATGCGGGAAGAAACTAAGGCGTTGTCAGATCCGGAAGTAGTTACAGCGCAAAGTGTAGTGCTCAAGCGGTTTTTCTAGAGA

Hap_497  GGGACGAGACCCTAGCAGTATGGGATGTTGGAATAGAAAAAATATTTTTGTAGCAGGTAATGAAAAATCAAATAAGATCCGACTGACGGAATGCGGGAAGAAACTAAGCCGTTGTCAGACCCGAAAGTAGTAACAGCGCAAAGTGTATTGTTCAAGGGCTTTTTCTAGAGA

Hap_498  GGGACTACACCGTAGTAGTATAGTATGTAACAATGGAAAAAATATTTTTGTAGCAGGTAATGAAAATTAAAATAAGATCTGAGTGACGCAATGCGGAAAGAAACTAAGCCGTTGTCAGACCCCGAAGTAGTTACCGCGCAAAGTGTAGCGCTCAAGGGGTTTTTCTAGAGA

Hap_499  GGGACGAGACACTAGTAGTATGGGATGTAGCAATGGAAAAAATAGTTTTGTAGCAGGTAATAAAAAATCAAATAAGATCCGACTGACGGAATGCGGAGAAAAACTAAGCCGTTGTCAGACCCCGAAGTAGTTACAGCGCAAAGTGTATTGTTCAAGGGGTTTTTCTAGAGA

Hap_500  GGGTCGAGACCCTAGCAGTATGGTATATTGGAATGGGAAAAATATTTTTGTAGCAGGTAATGAAAATTCAAATAAGATCCGACTGACGCAATGCGGGAAGAAACTAAGGCGTTGTCAGACCCCGAAGTAGTTACTGCGCAAAGTGTAGCACTCAAGGGATTTTTCTAGAGA

Hap_501  GGGACGAGACCCAACTAATATGGTATGTAGGAATGGAAAAAATAGTTTTGTAGCAGGTAATGAAAATTCAAATAAGATCCGACTGACGCAATGCGGAAAGAAACTAAGCCGTTGTCAGACCCGGAAGTAGTTCCAGCGCAAAGTGTAGTGCTCAAGGGGTTTTTCTAGAGA

Hap_502  GGGACGAGACCCAAGCAGTATAGTGTGTAGCAATGGAAAAAATAGTTTTGTAGCAGGTAATGAAAATTCAAATAAGATCCGACTGACGCAATGTGGAAAGAAACTAAGCCGTTGTCAGACCCCGAAGTAGTTACAGCGCAAAGTGTAGCACTCCAGGGGTTTTTCTAGAGA

Hap_503  GGGACGAGACCCAACTAATATGGTGTGTAGCAATGGAAAAAATAGTTTTGTAGCAGGTAATGAAAAATCAAATAAGATCCGACTGACGGAATGCTGAAAGAAACTAAGCCGTTGTCAGATCCGGAAGTAGTTACTGCGCAAAGTGTATTGCTCAAGGGGTTTTTCTAGAGA

Hap_504  GGGACGAGACCCAACTAATATGGTATATAGCAATGGAAAAAATAGTTTTGTAGCAGGTAATGAAAATTCAAATAAGATCTGAGTGACGCAATGCGGAAAGAAACTAAGCCGTTGTCAGACCCGGAAGTAGTTCCAGCGCAAAGTGTAGCACTCAAGGGGTTTTTCTAGAGA

Hap_505  GGGACGAGACCCAACTAATATGGTATGTAGCAATGGAAAAAATAGTTTTGTAGCAGGTAATGAAAATTCAAATAAGATCCGACTGACGCAATGCGGAAAGAAACTAAGCCGTTGTCAGACCCGGAAGTAGTTACAGCGCAAAGTGTAGCACTCAAGGGGTTTTTCTAGAGA

Hap_506  GGGACGAGACCCAGCTAATATGGTATATAGCAATGGAAAAAATAGTTTTGTAGCAGGTAATGAAAAATCAAATAAGATCCGACTGACGGAATGCTGAAAGAAACTAAGCCGTTGTCAGATCCGGAAGTAGTTCCAGCGCAAAGTGTGGTGTTCAAGGGGTTTTTCTAGAGA

Hap_507  GGGACGAGACCGAAGTAATATAGTATGTAGCAATGGAAAAAATAGTTTTGTAGCAGGTAATGAAAATTCAAATAAGATCTGACAGACGCAATGCGGAAAGAAACTAAGCCGTTGTCAGACCCGGAAGTAGTTACAGCGCAAAGTGTAGCACTCAAGGGGTTTTTCTAGAGA

Hap_508  GGGACGAGACCCAACTAATATGGTATATAGCAATGGAAAAAATAGTTTTGTAGCAGGTAATGAAAAATCAAATAAGATCCGACTGACGCAATGCGGAAAGAAACTAAGCCGTTGTCAGACCCGGAAGTAGTTCCAGCGCAAAGTGTAGTGTTCAAGGGGTTTTTCTAGAGA

Hap_509  GGGACGAGACCGAGGTAATATGGTATGTAGCAGTGGAAAAAATATTTTTGTAGCAGGTAATGAAAATTCAAATAAGATCCGAGTGACGCAATGCGGAAAGAAACTAAGCCGTTGTCAGACCCGGAAGTAGTTCCAGCGCAAAGTGTAGTGCTCAAGGGGTTTTTCTAGAGA

Hap_510  GGGACGAGACCCAACTAATATGGTATATAGCAATGGAAAAAATAGTTTTGTAGCAGGTAATGAAAATTCAAATAAGATCCGACTGACGCAATGCGGAAAGAAACTAAGCCGTTGTCAGACCCGGAAGTAGTTCCAGCGCAAAGTGTAGTGCTCAAGGGGTTTTTCTAGAGA

Hap_511  GGGACGAGACCGAAGTAATATAGTATGTAGCAATGGAAAAAATAGTTTTGTAGCAGGTAATGAAAATTCAAATAAGATCCGACTGACGCAATGCGGAAAGAAACTAAGCCATTGTCAGACCCCGAAGTAGTTACAGCGCAAAGTGTAGCACTCCAGGGGTTTTTCTAGAGA

Hap_512  GGGACGAGACCCAACTAATATGGTATATAGCAATGGAAAAAATAGTTTTGTAGCAGGTAATGAAAATTCAAATAAGATCCGAGTGACGCAATGCGGAAAGAAACTAAGCCGTTGTCAGACCCCGAAGTAGTTCCAGCGCAAAGTGTAGCACTCCAGGGGTTTTTCTAGAGA

Hap_513  GGGACGAGACCGAACTAATATAGTATATAGCAATGGAAAAAATAGTTTTGTAGCAGGTAATGAAAAATCAAATAAGATCCGACTGACGGAATGCTGAAAGAAACTAAGCCGTTGTCAGACCCCGAAGTAGTTCCAGCGCAAAGTGTAGTGTTCAAGGGGTTTTTCTAGAGA

Hap_514  GGGACGAGACCCAGCTAATATGGTATATAGCAATGGAAAAAATAGTTTTGTAGCAGGTAATGAAAATTCAAATAAGATCCGAGTGACGCAATGCGGAAAGAAACTAAGCCGTTGTCAGACCCGGAAGTAGTTCCAGCGCAAAGTGTAGCACTCCAGGGGTTTTTCTAGAGA

Hap_515  GGGACGAGACCCTAGCAGTATGGTATATTGGAATAGAAAAAATATTTTTGTAGCAGGTAATGAAAATTCAAATAAGATCCGACTGACGCAATGTGGAACGAAACTAAGCCGTTGTCAGACCCGGAAGTAGTAACAGCGCAAAGTGTAGCACTCCAGGGGTTTTTCTAGAGA

Hap_516  GGGACGAGACCCTAGTAGTATAGTATGTAGCAATGGAAAAAATAGTTTTGTAGCAGGTAATGAAAATTCAAATAAGATCCGACTGACGGAATGCGCAAAGAAACTAAACCGTTGTCAGACCCGAAAGTAGTTACTGCGCAAAGTGTAGCGCTCAAGGGGTTTTTCTAGAGA

Hap_517  GGGACGAGACCCTAGCAGTATGGTATATTGGAATGGGAAAAATATTTTTGTAGCAGGTAATGAAAATTCAAATAAGATCCGACTGACGGAATGCGCAAAGAAACTAAACCGTTGTCAGACCCGAAAGTAGTTACTGCGCAAAGTGTAGCGCTCAAGGGGTTTTTCTAGAGA

Hap_518  GGGACGAGACCCAAGCAGTATGGTATGTTGGAATAGAAAAAATATTTTTGTAGCAGGTAATGAAAATTCGAATAAGATCTGAGTGACGCAATGCGCAAAGAAACTAAGCCGTTGTCAGACCCCGAAGTAGTTACAGCGCAAAGTGTAGTGCTCAAGCGGTTTTTCTAGAGA

Hap_519  GGGACGGCACCCTAGTAGTATGGGATGTAGCAATGGAAAAAATGTTTTTGTAGCAGGTAATGAAAAATCAAATAAGATCCGACTGACGGAATGCGGAGAAAAACTAAGGCGTTGTCAGACCCGGAAGTAGTAACAGCGCAAAGTGTAGTGCTCAAGGGATTTTTCTAGAGA

Hap_520  GGGACGAGACCCTAGCAGTATGGTATATTGGAATAGAAAAAATATTTTTGTAGCAGGTAATGAAAAATCAAATAAGATCCGACTGACGGAATGTGGAAAGAAACTAAACCGTTGTCAGACCCGAAAGTAGTAACAGCGCAAAGTGTAGTGCTCAAGGGATTTTTCTAGAGA

Hap_521  GGGACGAGAGCCTAGTAGTATAGTGTGTAGCAATGGAAAAAGTAGTTTTGTAGCAGGTAATGAAAAATCAAATAAGATCCGACTGACGCAATGCGGGAAGAAACTAATGCGTTGTCAGACCCGGAAGTAGTTACAGCGCAAAGTGTAGCACTCCAGGGGATTTTCTAGAGA

Hap_522  GGGACGAGACCCTAGTAGTATGGGATGTTGCAATAGAAAAAGTAGTTTTGTAGCAGGTAATGAAAAATCAAATAAGATCTGAGTGACGCAACTCGCAAAGAAACTAAGCCGTTGTCAGACCCCGAAGTAGTAACTGCGCAAAGTGTAGCACTCCAGGGGTTTTTCTAGAGA

Hap_523  GGGACGACACCGTAGTAGTATGGTATGTAGCAATGGAAAAAATAGTTTTGTAGCAGGTAATGAAAAATCAAATAAGATCCGACTGACGCAATGCGGGAAGAAACTAAGGCGTTGTCAGACCCGGAAGTAGTTACTGCGCAAAGTGTAGCGCTCAAGGGGTTTTTCTAGAGA

Hap_524  GGGACGAGACCCTAGCAGTATGGGATGTAGCAATGGAAAAAGTAGTTTTGTAGCAGGTAATGAAAAATCAAATAAGATCTGAGTGACGCAACTCGCAAAGAAACTAAACCGTTGTCAGACCCGAAAGTAGTAACAGCGCAAAGTGTAGTGCTCAAGGGATTTTTCTAGAGA

Hap_525  GGGACGACACCGTAGTAGTATAGTATGTAACAATGGAAAAAATATTTTTGTAGCATGTAATGAAAAATCAAATAAGATCCGAGAGACGGAATGCTGAAAGAAACTAAGCCGTTGTCAGACCCCGAAGTAGTTACTGCGCAAAGTGTAGCGCTCAAGCGGTTTTTCTAGAGA

Hap_526  GGGAAGACACCCTAGTAGTATAGTGTGTAGCAATGGAAAAAGTAGTTTTGTAGCAGGTAATGAAAAATCAAATAGGATCCGACTGACGGAATGCGGAGAAAAACTAAACCGTTGTCAGACCCCGAAGTAGTAACAGCGCAAAGTGTAGTGCTCAAGGGATTTTTCTAGAGA

Hap_527  GGGACGACACCCTAGTAGTATAGTAAGTAGCAATGGAAAAAGTAGTTTTGTAGCAGGTAACGAAAAATCAAATAAGATCCGACTGACGGAATGCTGAAAGAAACTAAGCCGTTGTCAGACCCGGAAGTAGTTATAGCGCAAAGTGTAGTGCTCAAGGGATTTTTCTAGAGA

Hap_528  GGGACTACACCGTAGTAGTATAGTATGTAACAATGGAAAAAATATTTTTGTAGCAGGTAATGAAAATTCAAATAAGATCTGAGAGACGGAATGCGGAGAAAAACTAAGCCGTTGTCAGACCCGAAAGTAGTTACTGCGCAAAGTGTAGCGCTCAAGGGGTTTTTCTAGAGA

Hap_529  GGGACGGCACCCTAGTAGTATAGTGTGTAGCAATGGAAAAAAAAGTTTTGTAGCAGGTAATGAAAAATCAACTAAGATCCGACTGACGGAATGCGGAAAGAAACTAAGGCGTTGTCAGACCCGAAAGTAGTTACAGCGCAAAGTGTAGCACTCAAGGGATTTTTCTAGAGA

Hap_530  GGGACGAGACCCTAGTAGTATGGTATGTAACAATGGAAAAAAGAGTTTTGTAGCAGGTAATGAAAAATCGAATAAGATCCGACTGACGCAATGCGGGAAGAAACTAAGGCGTTGTCAGACCCGGAAGTAGTTACAGCGCAAAATGTAGCGTTAAAGGGGTTTTTCTAGAGA

Hap_531  GGGACGAGACCCTAGCAGTATGGGATGTAGCAATGGAAAAAATAGTTTTGTAGCAGGTAACGAAAAATCAAATAAGATCCGACTGACGGAATGCTGAAAGAAACTAAACCGTTGTCAGACCCGAAAGTAGTAACAGCGCAAAGTGTAGCACTCCAGGGGATTTTCTAGAGA

Hap_532  GGGACGAGACCCTAGCGGTATGGTATGTAACAATGGAAAAAGTAGTTTTGTAGCAGGTAATGAAAATTCAAATAAGATTCGAGTGACGCAATGCGGAACGAAACTAAGCCGTTGTCAGACCCGGAAGTAGTAACTGCGCAAAGTGTAGCACTCCAGGGGTTTTTCTAGAGA

Hap_533  GGGACGAGACCCTAGTAGTATGGTATGTAGCAATGGAAAAAATAGTTTTGTAGCAGGTAATGAAAAATCAAATAAGATCCGACTGACGCAATGCGGGAAGAAACTAAGGCGTTGTCAGACCCCGAAGTAGTTACCGCGCAAAGTGTAGTGCTCAAGCGGTTTTTCTAGAGA

Hap_534  GGGACGGCACCCTAGTAGTATGGGATGTAGCAATGGAAAAAATATTTTTGTAGCAGGTAATAAAAAATCAAATAAGATCCGACTGACGGAATGCGGGAAGAAACTAAGGCGTTGTCAGACCCGGAAGTAGATACTGCGCAAAGTGTAGCATTAAAGCGGTTTTTCTAGAGA

Hap_535  GGGAAGACACACTAGTAGTATAGGATGTAGCAATGGAAAAAGTAGTTTTGTAGCAGGTAATGAAAAATCAAATAAGATCCGACTGACGCAATGCGGGAAGAAACTAAGGCGTTGTCAGACCCCGAAGTAGTAACAGCGCAAAGTGTAGTGCTCAAGGGATTTTTCTAGAGA

Hap_536  GGGACGAGACCCGAGCAGTATGGTATGTTGGAATGAAAAAAAAAGTTTTGTAGCAGGTAATGAAAAATCAAATAAGATCCGACTGACGCAATGAGGAAAGAAACTAAGGCGTTGTCAGACCCGGAAGTAGTTACTGCGCAAAGTGTAGTGCTCAAGGGATTTTTCTAGAGA

Hap_537  GGGACGGCACCCTAGTAGTATGGGATGTAGCAATGGAAAAAATATTTTTATAGCAGGTAATGAAAAATCAAATAAGATCTGAGTGACGCAACTCGCAAAGAAACTAAGCCGTTGTCAGACCCCGAAGTAATTACTGCGCAAAGTGTAGTGCTCAAGGGATTTTTCTAGAGA

Hap_538  GGGACGAGACCCTAGTAGTATAGTGTGTAGCAATGGAAAAAGTAGTTTTGTAGCAGGTAATGAAAATTCAAATAAGATCCGACTGACGGAATGCGCAAAGAAACTAAACCGTTGTCAGACCCGAAAGTAGTTACTGCGCAAAGTGTAGCGCTCAAGCGGTTTTTCTAGAGA

Hap_539  GGGACTACACCGTAGTAGTATAGTATGTAACAATGGAAAAAATATTTTTGTAGCATGTAATGAAAAATCAAATAAGATCCGACTGACGGAATGCGGAAAGAAACTAAGGCGTTGTCAGACCCCGAAGTAGTTACTGCGCAAAGTGTAGCGCTCAAGCGGTTTTTCTAGAGA

Hap_540  GGGACGAGAGCCTAGTAGTATAGTGTGTAGCAATGGAAAAAGTAGTTTTGTAGCAGGTAATGAAAAATCAAATAAGATCCGACTGACGGAATGCGGAAAGAAACTAAGCCGTTGTCAGATCCGGAAGTAATTACTGCGCAAAGTGTAGCATTAAAGCGGTTTTTCTAGAGA

Hap_541  CGGACGAGACCCTAGTAGTATAGTGTGTAGCAATGGAAAAAGTAGTTTTGTAGCAGGTAATAAAAAATCAAATAAGATCCGACTGACGCAATGCGGGAAGAAACTAAGCCGTTGTCAGATCCGGAAGTAGTTACAGCGCAAAATGTAGCGTTACAGGGGTTTTTCTAGAGA

Hap_542  GGGACGACACCCTAGTAGTATAGTAAGTAGCAATGGAAAAAGTAGTTTTGTAGCAGGTAATGAAAAATCAAATAAGATCCGACTGACGCAATGCGGGAAGAAACTAATGCGTTGTCAGACCCGGAAGTAATTACTGCGCAAAGTGTAGCATTAAAGCGGTTTTTCTAGAGA

Hap_543  GGGAAGACACCCTAGTAGTATGGGATGTAGCAATGGAAAAAATAGTTTTGTAGCAGGTAATAAAAAATCAAATAGGATCCGACTGACGGAATGCGGAGAAAAACTAAGCCGTTGTCAGACCTGGAAGTAGTAACAGCGCAAAGTGTAGCACTCCAGGGGTTTTTCTAGAGA

Hap_544  GGGACGAGACCCTAGTAGTATAGTGTGTAGCAATGGAAAAAATATTTTTGTAGCAGGTAATGAAAATTCAAATAAGATCCGACTGACGCAATTCGCAAAGAAACTAAACCGTTGTCAGACCCGAAAGTAGTAACAGCGCAAAGTGTAGTGCTCAAGGGATTTTTCTAGAGA

Hap_545  GGGACGAGACCCTAGTAGTATGGTATGTAGCAATGGAAAAAATAGTTTTGTAGCAGGTAATGAAAAATCGAATAAGATCCGACTGACGCAATGCGGGAAGAAACTAAGGCGTTGTCAGACCCGGAAGTAGTTACAGCGCAAAGTGTAGCACTCCAGGGGTTTTTCTAGAGA

Hap_546  GGGACGACACCCTAGTAGTATAGTATGTAGCAATGGAAAAAATAGTTCTGTAGCAGGTAATGAAAAATCAAATAAGATCCGACTGACGGAATGTGGAAAGAAACTAAGCCGTTGTCAGACCCGAAAGTAGTTACTGCGCAAAGTGTAGCGCTCAAGGGGTTTTTCTAGAGA

Hap_547  GGGACGGCACCCTAGTAGTATGGGATGTAGCAATGGAAAAAATAGTTTTGTAGCAGGTAATGAAAAATCAAATAAGATCCGACTGACGCAATGCGGGAAGAAACTAATGCGTTGTCAGACCCGGAAGTAGTAACAGCGCAAAGTGTAGCACTCCAGGGGATTTTCTAGAGA

Hap_548  GGGACGAGACCCTAGCAGTATGGTATATTGGAATGGAAAAAATATTTTTGTAGCAGGTAATGAAAATTCAAATAAGATCTGAGAGACGCAACTCGCAAAGAAACTAAACCGTTGTCAGACCCGAAAGTAGTAACAGCGCAAAGTGTAGTGCTCAAGGGATTTTTCTAGAGA

Hap_549  GGGAAGACACACTAGTAGTATAGGATGTAGCAATGGAAAAAGTAGTTTTGTAGCAGGTAATGAAAAATCAAATAAGATCCGACTGACGCAATGCGGGAAGAAACTAAGGCGTTGTCAGACCCCGAAGTAGTTACAGCGCAAAGTGTAGTGCTCAAGGGATTTTTCTAGAGA

Hap_550  GGGAAGACACACTAGTAGTATAGGATGTAGCAATGGAAAAAGTAGTTTTGTAGCAGGTAATGAAAATTCAAATAAGATCTGAGAGACGGAATGCGCAAAGAAACTAAACCGTTGTCAGACCCGAAAGTAGTAACAGCGCAAAGTGTAGTGCTCAAGGGATTTTTCTAGAGA

Hap_551  GGGACTAGACCCTAGCAGTATGGGATGTAGCAATGGAAAAAGTAGTTTTGTAGCAGGTAATGAAAAATCAAATAAGATCTGAGTGACGCAACTCGCAAAGAAACTAAGCCGTTGTCAGACCCCGAAGTAGTTACTGCGCAAAGTGTAGCGCTCAAGGGGTTTTTCTAGAGA

Hap_552  GGGACGAGACCCTAGTAGTATAGTGTGTAGCAATGGAAATAATAGTTTTGTAGCAGGTAATGAAAAATCAAATAAGATCCGACTGACGGAATGTGGAAAGAAACTAAACCGTTGTCAGACCCGGAAGTAGTTACTGCGCACAGTGTAGCGCTCAAGGGGTTTTTCTAGAGA

Hap_553  GGGACGAGACCCTAGTAGTATGGGATGTTGCAATGGAAATAATAGTTTTGTAGCAGGTAATGAAAATTCAAATAAGATCCGACTGACGCAATGCGGAACGAAACTAAACCGTTGTCAGACCCGAAAGTAGTAACAGCGCAAAGTGTAGTGCTCAAGGGATTTTTCTAGAGA

Hap_554  GGGACGAGACCCAAGCAGTATAGTGTGTAGCAATGGAAAAAATAGTTTTGTAGCAGGTAATGAAAAATCAAATAAGATCCGACTGACGCAATGCGGGAAGAAACTAAGGCGTTGTCAGACCCGGAAGTAGTTACTGCGCAAAGTGTAGCATTACAGGCGTTTTTCTAGAGA

Hap_555  GGGACTACACCGTAGTAGTATAGTATGTAACAATGGAAAAAATATTTTTGTAGCAGGTAATGAAAATTCAAATAAGATCCGACTGACGCAATGCGGAACGCAACTAAGCCGTTGTCAGACCCCGAAGTAGTTACTGCACAAAGTGTAGCACTCAAGGGATTTTTCTAGAGA

Hap_556  GGGACGAGACCCTAGTAGTATGGGATGTTGCAATAGAAAAAGTAGTTTTGTAGCAGGTAATGAAAAATCAAATAAGATCTGAGTGACGCAACTCGCAAAGAAACTAATGCGTTGTCAGACCCGGAAGTAGTAACAGCGCAAAGTGTAGCACTCCAGGGGATTTTCTAGAGA

Hap_557  GGGACTACACCCTAGTAGTATAGTAAGTAGCAATGGAAAAAGTAGTTTTGTAGCAGGTAATGAAAATTCAAATAAGATCCGACTGACGCAATGCGCAAAGAAACTAAACCGTTGTCAGACCCGAAAGTAGTAACAGCGCAAAGTGTAGTGCTCAAGGGATTTTTCTAGAGA

Hap_558  GGGACGACACCCAGGTAGTATAGTGTGTAGGAGTGGAAAAAATATTTTTGTAGCAGGTAATGAAAATTCAAATAAGATCCGACTGACGCAATGCGGAAAGAAACTAAGCCGTTGTCAGACCCCGAAGTAGTTCCAGCGCAAAGTGTAGCACTCCAGGGGTTTTTCTAGAGA

Hap_559  GGGACGACACCCAACTAATATGGTATGTAGCAATGGAAAAAATAGTTTTGTAGCAGGTAATGAAAATTCAAATAAGATCCGACTGACGCAATGTGGAAAGAAACTAAGCAGTTGTCAGACCCGGAAGTAGTTCCAGCGCAAAGTGTAGTGCTCAAGGGGTTTTTCTAGAGA

Hap_560  GGGACGAGACCCAACTAATATGGTATGTAGCAATGGAAAAAATAGTTTTGTAGCAGGTAATGAAAATTCAAATAAGATCCGACTGACGCAATGTGGAAAGAAACTAAGCAGTTGTCAGACCCGGAAGTAGTTACCGCGCAAAGTGTAGTGCTCAAGGGGTTTTTCTAGAGA

Hap_561  GGGACGAGACCCAAGCAGTATGGTATGTAGCAATGGAAAAAATAGTTTTGTAGCAGGTAATGAAAAATCAAATAAGATCCGACTGACGCAATGCGGAAAGAAACTAAGCCGTTTTCAGACCCCGAAGTAGTTCCAGCGCAAAGTGTAGCACTCCAGGGGTTTTTCTAGAGA

Hap_562  GGGACGAGACCCAACTAATATGGTATGTAGGAATGGAAAAAATAGTTTTGTAGCAGGTAATGAAAAATCAAATAAGATCCGACTGACGCAATGCGGAAAGAAACTAAGCCGTTGTCAGACCCGGAAGTAGTTCCAGCGCAAAGTGTAGTGCTCAAGGGGTTTTTCTAGAGA

Hap_563  GGGACGAGACCCAAGCAGTATAGTGTGTAGCAATGGAAAAAATAGTTTTGTAGCAGGTAATGAAAATTCAAATAAGATCCGACTGACGCAATGCGGAAAGAAACTAAGCCGTTGTCAGACCCCGAAGTAGTTCCAGCGCAAAGTGTAGCACTCAAGGGGTTTTTCTAGAGA

Hap_564  GGGACGACACCCAACTAATATAGTATGTAGCAATGGAATAAATAGTTTTGTAGCAGGTAATGAAAATTCAAATAAGATCCGACTGACGCAATGCGGAAAGAAACTAAGCCGTTGTCAGACCCCGAAGTAGTTCCAGCGCAAAGTGTAGCACTCCAGGGGTTTTTCTAGAGA

Hap_565  GGGACGAGACCCAGGTAATATGGTATGTAGCAATGGAAAAAATAGTTTTGTAGCAGGTAATGAAAAATCAAATAAGATCCGACTGACGGAATGCTGAAAGAAACTAAGCAGTTGTCAGACCCGGAAGTAGTTCCAGCGCAAAGTGTAGTGCTCAAGGGGTTTTTCTAGAGA

Hap_566  GGGACGAGACCCAACTAATATGGTATGTAGCAGTGGAAAAAATATTTTTGTAGCAGGTAATGAAAATTCAAATAAGATCCGACTGACGCAATGCGGAAAGAAACTAAGCCGTTGTCAGACCCGGAAGTAGTTCCAGCGCAAAGTGTAGTGCTCCAGGGGTTTTTCTAGAGA

Hap_567  GGGACGAGACCCTAGCGGTATGGTATGTAACAATGGAAAAAGTAGTTTTGTAGCAGGTAATGAAAATTCAAATAAGATCTGAGAGACGGAATGCGGAAAGAAACTAAGCCGTTGTCAGACCCCGAAGTAGTAACAGCGCAAAGTGTAGTGCTCAAGGGGTTTTTCTAGAGT

Hap_568  GGGACGAGACCCTAGCAGTATGGTATATAGGAATGGAAAAAATAGTTTTGTAGCAGGTAATGAAAATTCAAATAAGATCTGAGTGACGCAATGCGGAAAGAAACTAAGCCGTTGTCAGACCCGGAAGTAGTTCCAGCGCAAAGTGTAGTGCTCAAGGGGTTTTTCTAGAGA

Hap_569  GGGACGAGACCCAACTAATATGGTATGTAGGAATGGAAAAAATAGTTTTGTAGCAGGTAATGAAAATTCAAATAAGATCCGACTGACGCAATGCGGAAAGAAACTAAGCCATTGTCAGACCCCGAAGTAGTTACAGCGCAAAGTGTAGCACTCCAGGGGTTTTTCTAGAGA

Hap_570  GGGACGAGACCGAAGTAATATAGTATGTAGCAATGGAAAAAATAGTTTTGTAGCAGGTAATGAAAATTCAAATAAGATCCGAGTGACGCAATGCGGAAAGAAACTAAGCCGTTGTCAGACCCGGAAGTAGTTCCAGCGCAAAGTGTAGTGTTCAAGGGGTTTTTCTAGAGA

Hap_571  GGGACGAGACCCAAGTGATATAGTATGTAGCAATGGAAAAAATAGTTTTGTAGCAGGTAATGAAAATTCAAATAAGATCCGACTGACGCAATGTGGAAAGAAACTAAGCCGTTGTCAGACCCCGAAGTAGTTCCAGCGCAAAGTGTGGTGTTCAAGGGGTTTTTCTAGAGA

Hap_572  GGGACGAGACCCAAGCAGTATGGTATGTAGGAATGGAAAAAATAGTTTTGTAGCAGGTAATGAAAATTCAAATAAGATCCGAGTGACGCAATGCGGAAAGAAACTAAGCCGTTGTCAGACCCGGAAGTAGTTCCAGCGCAAAGTGTAGTGCTCAAGGGGTTTTTCTAGAGA

Hap_573  GGGACGAGACCCAGCTAATATGGTATATAGCAATGGAAAAAATAGTTTTGTAGCAGGTAATGAAAATTCAAATAAGATCCGACTGACGCAATGTGGAAAGAAACTAAGCCGTTGTCAGACCCCGAAGTAGTTCCAGCGCAAAGTGTAGTGTTCAAGGGGTTTTTCTAGAGA

Hap_574  GGGACGAGACCCAACTAATATGGTATGTAGCAATGGAAAAAATAGTTTTGTAGCAGGTAATGAAAATTCAAATAAGATCCGACTGACGCAATGCGGAAAGAAACTAAGCCGTTGTCAGACCCCGAAGTAGTTCCAGCGCAAAGTGTAGCACTCCAGGGGTTTTTCTAGAGA

Hap_575  GGGACGAGACCGAAGTAATATAGTATGTAGGAATGGAAAAAATAGTTTTGTAGCAGGTAATGAAAATTCAAATAAGATCTGACAGACGCAATGCGGAAAGAAACTAAGCCGTTGTCAGACCCGGAAGTAGTTACAGCGCAAAGTGTAGCGTTCAAGGGGTTTTTCTAGAGA

Hap_576  GGGACGAGACCCAAGTGATATAGTATGTAGCAATGGAAAAAATAGTTTTGTAGCAGGTAATGAAAATTCAAATAAGATCTGAGTGACGCAATGCGGAAAGAAACTAAGCCGTTGTCAGACCCCGAAGTAGTTACAGCGCAAAGTGTAGCACTCCAGGGGTTTTTCTAGAGA

Hap_577  GGGACGAGACCCAACTAATATGGTATATAGCAATGGAAAAAATAGTTTTGTAGCAGGTAATGAAAAATCAAATAAGATCCGACTGACGGAATGCTGAAAGAAACTAAGCCGTTGTCAGACCCCGAAGTAGTTACCGCGCAAAGTGTAGTGCTCAAGGGGTTTTTCTAGAGA

Hap_578  GGGACGGCACACTAGTAGTATAGGATGTAGCAATGGAAAAAGTAGTTTTGTAGCAGGTAATGAAAAATCAAATAAGATCCGACTGACGCAATGCGGGAAGAAACTAAGGCGTTGTCAGATCCCGAAGTAGTTACAGCGCAAAGTGTAGTGCTCAAGGGATTTTTCTAGAGA

Hap_579  GGAACGAGACCCTAGCAGTATGGGGTGTAGCAATGGAAAAAGTAGTTTTGTAACAGGTAATGAAAAATCAAATAAGATCTGAGTGACGCAACTCGCAGAGAAACTAAGCCGTTGTCAGACCCGGAAGTAGTTATAGCGCAAAGTGTAGCACTCCAGGGGTTTTTCTAGAGA

Hap_580  GGGACGAGACCCTAGTAGTATGGTATGTAGCAATGGAAAAAATAGTTTTGTAGCAGGTAATGAAAAATCGAATAAGATCCGACTGACGCAATGCGGGAAGAAACTAAGGCGTTGTCAGATCCGGAAGTAGTTACTGCGCAAAGTGTAGCATTACAGGGGTTTTTCTAGAGA

Hap_581  GGGAAGACACCCTAGTAGTATAGTATGTTGGAATAGAAAAAATAGTTTTGTTGCAGGTAATGAAAATTCAAATAAGATCTGAGTGACGCAACTCGCAGAGAAACTAAGCCGTTGTCAGATCCGGAAGTAGTTATAGCGCAAAATGTAGCGTTAAAGGTCTTTTTCTAGAGA

Hap_582  GGGACGAGACCCTAGTAGTATGGTATGTAGCAATGGAAAAAATAGTTTTGTAGCAGGTAATGAAAAATCGAATAAGATCCGACTGACGCAATGCGGGAAGAAACTAAGGCGTTGTCAGATCCGGAAGTAGTTACAGCGCAAAATGTAGCGTTAAAGGGGTTTTTCTAGAGA

Hap_583  GGGACGAGAGCCTAGTAGTATAGTGTGTAGCAATGGAAAAAGTAGTTTTGTAGCAGGTAATGAAAAATCAAATAAGATCTGAGTGACGCAACTCGCAGAGAAACTAAGCCGTTGTCAGACCCCGAAGTAGTTACCGCGCAAAGTGTAGCACTCCAGGGGTTTTTCTAGAGA

Hap_584  GGGAAGACACACTAGTAGTATAGGATGTAGCAATGGAAAAAGTAGTTTTGTAGCAGGTAATGAAAAATCAAATAAGATCCGACTGACGCAATGCGGGAAGAAACTAAGGCGTTGTCAGATCCCGAAGTAGTTACAGCGCAAAGTGTAGTGCTCAAGGGATTTTTCTAGAGA

Hap_585  GGGACGAGACCCAAGCAGTATGGTGTGTAGCAATGGAAAAAGTAGTTTTGTAGCAGGTAATGAAAATTCAAATAAGATTCGAGTGACGCAATGCGCAGAGAAACTAAGCCGTTGTCAGACCCCGAAGTAGTTACTGCGCAAAGTGTAGCATTACAGGGGTTTTTCTAGAGA

Hap_586  GGGACGACACCGTAGTAGTATAGTATGTAGCAATGGAAAAAATAGTTTTGTAACAGGTAATGAAAATTCAAATAAGATCTGACAGACGCAATGCGGAGAGAAACTAAGCCGTTGTCAGACCCCGAAGTAGTTACAGCGCAAAGTGTAGTGCTCAAGCGGTTTTTCTAGAGA

Hap_587  GGGAAGACACCCTAGCAGTATGGTATATTGGAATAGAAAAAGTAGTTTTGTAGCAGGTAATGAAAAATCAAATAAGATCTGAGTGACGCAACTCGCAGAGAAACTAAACCGTTGTCAGACCCGAAAGTAGTAACAGCGCAAAGTGTAGCATTACAGGGGTTTTTCTAGAGA

Hap_588  GGGACGAGACCCTAGTAGTATAGTGTGTAGCAATGGAAAAAGTAGTTTTGTAGCAGGTAATGAAAAATCGAATAAGATCCGACTGACGCAATGCGGGAAGAAACTAAGGCGTTGTCAGATCCGGAAGTAGTTACAGCGCAAAATGTAGCGTTAAAGGGGTTTTTCTAGAGA

Hap_589  GGGACGACACCCTAGTAGTATAGTATGTAGCAATGGAAAAAATAGTTTTGTAGCAGGTAATGAAAATTCAAATAAGATCTGAGTGACGCAATGCGCAGAGAAACTAAGCCGTTGTCAGACCCCGAAGTAGTTACAACGCAAAGTGTAGTGCTCAAGGGGTTTTTCTAGAGA

Hap_590  GGGACGAGACCCAAGCAGTATAGTATGTAGCAATGGAAAAAATAGTTTTGTAGCAGGTAATGAAAATTCAAATAAGATCTGAGTGACGCAATGCGCAGAGAAACTAAGCCGTTGTCAGACCCCGAAGTAGTAACAGCGCAAAGTGTAGTGCTCAAGGGATTTTTCTAGAGA

Hap_591  GGGACGAGACCCTAGCAGTATGGGATGTTGGAATAGAAAAAATATTTTTGTAGCAGATAATGAAAAATCAAATAAGATCTGAGTGACGCAACTCGCAGAGAAACTAAGCCGTTGTCAGACCCCGAAGTAGTTACCGCGCAAAGTGTATTGTTCAAGGGCTTTTTCTAGAGA

Hap_592  GGGACGAGACCCAAGCAGTATGGTGTGTAGCAATGGAAAAAATAGTTCTGTAGCAGGTAATGAAAATTCAAATAAGATCCGAGTGACGCAATGCGGAAAGAAACTAAGCCGTTGTCAGAGACGGAAGTAGTTACTGCGCAAAGTGTAGCATTACAGGGGTTTTTCTAGAGA

Hap_593  GGGACGACACCCTAGTAGTATAGTGTGTAGCAATGGAAAAAGTAGTTTTGTAGCAGGCGCTGTAGAACCAAACAAGAGCCGCGTGACGCCCCTCGCAGAGACTCCCTGCCGCAGTCTGACCCCGAAGTAGTTACAGCGCAAAGTGTAGTGCTCAAGCGGTTTTTCTAGAGA

Hap_594  GGGACGAGACCCTAGCAGTATGGTATATTGGAATAGAAAAAATATTTTTGTAGCAGGTAATGAAAATTCAAATAAGATCCGACTGACGCAATGCGCAGAGAAACTAAACCGTTGTCAGACCCGAAAGTAGTAACAGCGCAAAGTGTATTGTTCAAGGGGTTTTTCTAGAGA

Hap_595  GGGACGAGACCCAAGCAGTATAGTATGTAGCAATGGAAAAAATAGTTCTGTAGCAGGTAATGAAAATTCAAATAAGATCCGAGTGACGCAATGCGGAAAGAAACTAAGCCGTTGTCAGATCCGGAAGTAGTTACTGCGCAAAGTGTAGCATTACAGGGGTTTTTCTAGAGA

Hap_596  GGGAAGACACCCCAGCGGTATGGTATGTAGCAATGGAAAAAATAGTTTTGTAGCAGGTAATGAAAAATCAAATAAGATCTGAGTGATGCAACTCGCAGAGAAACTAAGCCGTTGTCAGACCCCGAAGTAGTAACAGCGCAAAGTGTAGTGCTCAAGGGATTTTTCGAGAGA

Hap_597  GGGACGAGACCCAAGCAGTATAGTATGTAGCAATGGAAAAAATAGTTTTGTAGCAGGTAATGAAAATTCAAATAAGATCTGAGTGACGCAATGCGCAGAGAAACTAAGCCGTTGTCAGACCCCGAAGTAGTTACAGCGCAAAGTGTAGTGCTCAAGGGGTTTTTCTAGAGA

Hap_598  GGGACGAGACCCTAGTAGTATAGTATGTAGCAATGGAAAAAATAGTTTTGTAGCCGGTAATGAAAATTCAAATAAGATCTGACAGACGCAATGCGGAGAGAAACTAAGGCGTTGTCAGATCCGAAAGTAGTTACTGCGCAAAGTGTAGCGCTCAAGCGGTTTTTCTAGAGA

Hap_599  GGGACGAGACCCTAGCAGTATGGGATGTTGGAATAGAAAAAATATTTTTGTAGCAGATAATGAAAAATCAAATAAGATCTGAGTGACGCAACTCGCAGAGAAACTAAGCCGTTGTCAGACCCCGAAGTAGTTATAGCGCAAAGTGTAGCGTTCAAGGGCTTTTTCTAGAGA

Hap_600  GGGACGACACCGTAGTAGTATAGTATGTAGCAATGGAAAAAATAGTTTTGTAACAGGTAATGAAAATTCAAATAAGATCTGACAGACGCAATGCGGAGAGAAACTAAGCCGTTGTCAGACCCCGAAATAGTTACAGCGCAAAGTGTAGTGCTCAAGCGGTTTTTCTAGAGA

Hap_601  GGGACGAGACCCTAGTAGTATGGGATGTTGCAATAGAAAAAGTAGTTTTGTAGCAGGTAATGAAAAATCAAATAAGATCCGACTGACGGAATGCGGAAAGAAACTAAACCGTTGTCAGACCCGAAAGTAGTAACAGCGCAAAGTGTAGTGCTCAAGGGATTTTTCTAGAGA

Hap_602  GGGACGAGACCCTAGTAGTATGGGATGTTGCAATAGAAAAAGTAGTTTTGTAGCAGGTAATGAAAAATCAAATAAGATCCGACTGACGGAATGCGGAAAGAAACTAAACCGTTGTCAGACCCGAAAGTAGTTACAGCGCAAAGTGTAGCATTACAGGGGTTTTTCTAGAGA

Hap_603  GGGAAGACACCCTAGTAGTATAGTGTGTAGCAATGGAAAAAGTAGTTTTGTAGCAGGTAATGAAAAATCAAATAAGATCTGAGTGACGCAACTCGCAGAGAAACTAAGCCGTTGTCAGACCCCGAAGTAGTTACCGCGCAAAGTGTAGCATTACAGGGGTTTTTCTAGAGA

Hap_604  GGGACGAGACCCTAGTAGTATGGTATGTAGCAATGGAAAAAATAGTTTTGTAGCAGGTAATGAAAAATCGAATAAGATCCGACTGACGCAATGCGGGAAGAAACTAAGGCGTTGTCAGATCCGGAAGTAGTTACCGCGCAAAGTGTAGTGCTCAAGGGGTTTTTCTAGAGA

Hap_605  GGGACGAGACCCAAGCAGTATGGTATGTTGGAATAGAAAAAATATTTTTGTAGCAGGTAATGAAAAATCAAATAAGATCTGAGTGATGCAACTCGCAGAGAAACTAAGCCGTTGTCAGACCCCGAAGTAGTAACAGCGCAAAGTGTAGTGCTCAAGGGATTTTTCTAGAGA

Hap_606  GGGACGAGACCCTAGCAGTATGGGATGTTGGAATAGAAAAAATATTTTTGTAGCAGGTAATGAAAATTCAAATAAGATCTGAGAGACGCAACTCGCAGAGAAACTAAGCCGTTGTCAGACCCCGAAGTAATTACTGCGCAAAGTGTAGCATTCAAGGGGTTTTTCTAGAGA

Hap_607  GGGACGAGACCCTAGCAGTATGGGATGTTGGAATAGAAAAAATATTTTTGTAGCAGGTAATGAAAAATCAAATAAGATCTGAGTGATGCAACTCGCAGAGAAACTAAGCCGTTGTCAGACCCCGAAGTAGTTACAGCGCAAAGTGTAGTGCTCAAGGGATTTTTCTAGAGA

Hap_608  GGGACGAGACCCAAGCAGTATGGTGTGTAGCAATGGAAAAAGTAGTTTTGTAGCAGGTAATGAAAAATCAAATAAGATCTGAGTGACGCAACTCGCAGAGAAACTAAGCCGTTGTCAGACCCGGAAGTAATTACTGCGCAAAGTGTAGCATTAAAGCGGTTTTTCTAGAGA

Hap_609  GGGACGAGAGCCTAGTAGTATAGTGTGTAGCAATGGAAAAAGTAGTTTTGTAGCAGGTAATGAAAAATCAAATAAGATCCGACTGACGCAATGCGGGAAGAAACTAAGGCGTTGTCAGAGACCGAAGTAATTACTGCGCAAAGTGTAGCATTAAAGCGGTTTTTCTAGAGA

Hap_610  GGGACGAGACCCAAGCAGTATGGTGTGTAGCAATGGAAAAAGTAGTTTTGTAGCAGGTAATGAAAATTCAAATAAGATTCGAGTGACGCAATGCGGAACGAAACTAAGCCGTTGTCAGACCCCGAAGTAGTTACCGCGCAAAGTGTAGCATTACAGGGGTTTTTCTAGAGA

Hap_611  GGGACGAGACCCTAGTAGTATAGGGTGTAGCAATGGAAAAAGTAGTTTTGTAGCAGGTAATGAAAAATCAAATAAGATCTGAGTGACGCAACTCGCAGAGAAACTAAGCCGTTGTCAGACCCCGAAGTAGTTACTGCGCAAAGTGTAGCGCTCAAGGGGTTTTTCTAGAGA

Hap_612  GGGACGAGACCCAAGCAGTATGGTATGTTGGAATAGAAAAAATATTTTTGTAGCAGGTAATGAAAATTCGAATAAGATCTGAGTGACGCAATGCGCAGAGAAACTAAGCCGTTGTCAGACCCCGAAGCAGTTACTGCGCAAAGTGTAGCATTAAAGGGGTTTTTCTAGAGA

Hap_613  GGGACGAGACCCTAGTAGTATGGTATGTAGCAATGGAAAAAATAGTTTTGTAGCAGGTAATGAAAAATCGAATAAGATCCGACTGACGCAATGCGGGAAGAAACTAAGGCGTTGTCAGATCCGGAAGTAGTTACAGCGCAAAGTGTAGCACTCCAGGGGTTTTTCTAGAGA

Hap_614  GGGACGAGACCCTAGCAGTATGGTATATAGCAATGGAAAAAGTAGTTTTGTAGCAGGTAATGAAAATTCAAATAAGATCCGAGTGACGCAATGCGCAGAGAAACTAAGCCGTTGTCAGACCCCGAAGTAGTTACCGCGCAAAGTGTAGTGCTCAAGGGGTTTTTCTAGAGA

Hap_615  GGGACGAGACCCAAGCAGTATGGTGTGTAGCAATGGAAAAAATAGTTTTGTAGCAGGTAATGAAAATTCAAATAAGATCCGACTGACACAATGTGCAGAGAAACTAAGCCGTTGTCAGACCCCGAAGTAGTTACAGCGCAAAGTGTATTGTTCAAGGGCTTTTTCTAGAGA

Hap_616  GGGACGAGACCCTAGCAGTATGGGATGTTGGAATAGAAAAAATATTTTTGTAGCAGGTAATGAAAATTCAAATAAGATCTGAGAGACGCAATGTGGAGAGAAACTAAGCCGTTGTCAGACCCGGAAGTAGTTATAGCGCAAAGTGTAGCACTCAAGGGGTTTTTCTAGAGA

Hap_617  GGGACGAGACCCTAGTAGTATGGTATGTAGCAATGGAAAAAGTAGTTTTGTAGCAGGTAATGAAAATTCAAATAAGATCTGAGTGACGCAACTCGCAGAGAAACTAAGCCGTTGTCAGACCCCGAAGTAGTTACCGCGCAAAGTGTAGCATTACAGGGGTTTTTCTAGAGA

Hap_618  GGGACGAGACCCTAGTAGTATGGGATGTTGCAATAGAAAAAGTAGTTTTGTAGCAGGTAATGAAAAATCAAATAAGATCTGAGTGACGCAACTCGCAGAGAAACTAAGCCGTTGTCAGACCCCGAAGTAGTTACCGCGCAAAGTGTAGCGCTCAAGGGGTTTTTCTAGAGA

Hap_619  GGGACGACACCGTAGTAGTATAGTATGTAACAATGGAAAAAATATTTTTGTAGCATGTAATGAAAAATCAAATAAGATCCGAGAGACGGAATGCTGAAAGAAACTAAGCCGTTGTCAGACCCCGAAGTAGTTACTGCGCAAAGTGTAGCGCTCAAGGGGTTTTTCTAGAGA

Hap_620  GGGACGAGACCCTAGTAGTATAGTATGTAGCAATGGAAAAAATAGTTTTGTAACAGGTAATGAAAATTCAAATAAGATCTGACAGACGCAATGTGGAGAGAAACTAAGCCGTTGTCAGACCCCGAAGTAGTTACAGCGCAAAGAGTATTGTTCAAGGGGTTTCTCTAGAGA

Hap_621  GGGACGAGACCCTAGTAGTATAGTATGTTGCAATAGAAAAAATAGTTTTGTAGCAGGTAATGAAAATTCAAATAAGATCTGAGTGACGCAACTCGCAGAGAAACTAAGCCGTTGTCAGACCCCGAAGTAGTTACCGCGCAAAATGTAGCGTTAAAGGTCTTTTTCTAGAGA

Hap_622  GGGACGACACCGTAGTAGTATAGTATGTAACAATGGAAAAAATATTTTTGTAGCATGTAATGAAAAATCAAATAAGATCCGACTGACGGAATGCGGAGAGAAACTAAGGCGTTGTCAGACCCCGAAGTAGTTACTGCGCAAAGTGTAGCGCTCAAGCGGTTTTTCTAGAGA

Hap_623  GGGACGAGACTCTAGTAGTATAGTATGTAGCAATGGAAAAAATATTTTTGTAGCAGGTAATGAAAATTCAAATAAGATCTGAGAGACGCAATGTGGAGAGAAACTAAGCCGTTGTCAGACCCGGAAGTAGTTATAGCGCAAAGTGTAGCACTCAAGGGATTTTTCTAGAGA

Hap_624  GGGACGAGACCCAAGCAGTATGGTATGTTGGAATAGAAAAAATATTTTTGTAGCAGGTAATGAAAATTCAAATAAGATCCGACTGACGCAATGCGGAACGAAACTAAGCCGTTGTCAGACCCGGAAGTAGTTACAGCGCAAAATGTAGCGTTAAAGGGGTTTTTCTAGAGA

Hap_625  GGGACGAGACCCTAGTAGTATAGTATATAGCAATGGAAAAAATAGTTCTGTAGCAGGTAATGAAAATTCAAATAAGATCTGAGTGACGCAATGCGCAGAGAAACTAAGCCGTTGTCAGACCCCGAAGTAGTTACAACGCAAAGTGTAGTGCTCAAGCGGTTTTTCTAGAGA

Hap_626  GGGACGAGACCCTAGTAGTATAGTATGTAGCAATGGAAAAAATAGTTTTGTAACAGGTAATGAAAATTCAAATAAGATCTGACAGACGCAATGTGGAGAGAAACTAAGGCGTTGTCAGATCCGGAAGTAGTTACAGCGCAAAGTGTAGCACTCCAGGGGTTTTTCTAGAGA

Hap_627  GGGACGAGACCCTAGCGGTATGGTATATTGGAATAGAAAAAATATTTTTGTAGCAGGTAATGAAAATTCAAATAAGATCCGACTGACGCAATGCGGAACGAAACTAAGCCGTTGTCAGACCCGGAAGTTGTTATAGCGCAAAGTGTAGCACTCAAGCGGTTTTTCTAGAGA

Hap_628  GGGACGAGACCCTAGCAGTATGGGATGTTGGAATAGAAAAAATATTTCTGTAGCAGGTAATGAAAATTCAAATAAGATCCGACTGACGCAATGCGGAACGAAACTAAGCCGTTGTCAGACCCGGAAGTTGTTATAGCGCAAAGTGTAGCGCTCAAGGGGTTTTTCTAGAGA

Hap_629  GGGACGACACCGTAGTAGTATAGTATGTAGCAATGGAAAAAATATTTTTGTAGCATGTAATGAAAAATCAAATAAGATCCGAGAGACGGAATGCTGAAAGAAACTAAGCCGTTGTCAGACCCCGAAGTAGTTACAGCGCAAAGTGTAGCATTACAGGGGTTTTTCTAGAGA

Hap_630  GGGACGAGACCCTAGTAGTATGGTATGTAGCAATGGAAAAAATAGTTTTGTAGCAGGTAATGAAAATTCAAATAAGATCTGAGAGACGCAATGTGGAGAGAAACTAAGCCGTTGTCAGACCCGGAAGTAGTTATAGCGCAAAGTGTAGCACTCAAGGGGTTTTTCTAGAGA

Hap_631  GGGACGAGACCGTAGCGGTATGGTATGTAGCAATGGAAAAAATAGTTTTGTAGCAGGTAATGAAAATTCAAATAAGATCTGACAGACGCAATGCGGAGAAAAACTAAGCCGTTGTCAGACCCGAAAGTAGTTACAGCGCAAAGTTTAGTGCTCAAGGGGTTTTTCTAGAGA

Hap_632  GGGAAGACACCCTAGCAGTATGGGATGTAGCAATGGAAAAAGTAGTTTTGTAGCAGGTAATGAAAATTCAAATAAGATCTGACTGACGCAATGTGGAGAGAAACTAAGCCGTTGTCAGACCCCGAAGTAGTTACAGCGCAAAGTGTATTGTTCAAGGGCTTTTTCTAGAGA

Hap_633  GGGACAACACCGTAGTAGTATAGTATGTAACAATGGAAAAAATATTTTTGTAGCAGGTAATGAAAAATCAAATAAGATCCGACTGACGGAATGCGGGAAGAAACTAAGGCGTTGTCAGATCCGGAAGTAGTTACAGCGCAAAGTGTAGTGCTCAAGCGGTTTTTCTATAAA

Hap_634  GGGACGAGACCCTAGCAGTATGGGATGTAGCAATGGAAAAAATAGTTTTGTAGCAGGTAATGAAAATTCAAATAAGATCCGAGTGACGCAATGCGGAACGAAACTAAGCCGTTGTCAGACCCCGAAGTAGTTACTGCGCAAAGTGTAGCGCTCAAGGGGTTTTTCTAGAGA

Hap_635  GGGACGAGACCCAAGCAGTATAGTGTGTAGCAATGGAAAAAATATTTTTGTAGCAGGTAATGAAAATTCGAATAAGATCTGAGTGACGCAATGCGCAGAGAAACTAAGCCGTTGTCAGACCCCGAAGTAGTTACAGCGCAAAGTGTAGTGCTCAAGCGGTTTTTCTAGAAA

Hap_636  GGGACGAGACCCTAGTAGTATGGTATGTAGCAATGGAAAAAATAGTTTTGTAGCAGGTAATGAAAATTCAAATAAGATCTGACAGACGCAATGCGGAGAGAAACTAAGCCGTTGTCAGATCCCGAGGTAGTTACAGCGCAAAGTGTACTGCTCAGGGGGTTTTTCTAGGAA

Hap_637  GGGACGACACCGAAGTAGTATAGTATATAGCAATGGAAAAAGTAGTTTTGTATCAGGTAATGAAAATTCAAATAAGATCCGACTGACGGAATGCGCAGAGAAACTAAACCGTTGTCAGACCCGAAAGTAGTTACTGCGCAAAGTGTAGCGCTCAAGCGGTTTTTCTAGAGA

Hap_638  GGGACGAGACCCAAGCAGTATAGTATGTAGCAATGGAAAAAATAGTTCTGTAACAGGTAATGAAAATTCAAATAAGATCTGACAGACGCAATGCGGAGAGAAACTAAGCCGTTGTCAGACCCCGAAGTAGTTACAGCGCAAAGTGTAGTGCTCAAGCGGTTTTTCTAGAGA

Hap_639  GGGACGAGACCCTAGTAGTATAGTGTGTAGCAATGGAAAAAATAGTTTTGTAGCAGGTAATGAAAATTCAAATAAGATCCGAGTGACGCAATGCGGAACGAAACTAAGCCGTTGTCAGATCCGGAAGTAGTTACTGCGCAAAGTGTAGCGCTCAAGGGGTTTTTCTAGAGA

Hap_640  GGGACGAGACTCAAGCAGTATAGTATATAGCAATGGAAAAAGTAGTTTTGTAGCAGGTAATGAAAAATCGAATAAGATCCGACTGACGCAATGCGGGAAGAAACTAAGGCGTTGTCAGATCCGGAAGTAGTTACAGCGCAAAATGTAGCGTTAAAGGGGTTTTTCTAGAGA

Hap_641  GGGACGAGACCCTAGTAGTATGGTATGTAGCAATGGAAAAAATAGTTTTGTAGCAGGTAATGAAAAATCGAATAAGATCCGACTGACGCAATGCGGGAAGAAACTAAGGCGTTGTCAGATCCGGAAGTAGTTACCGCGCAAAATGTAGCGTTAAAGGTCTTTTTCTAGAGA

Hap_642  GGGACGAGACCCAAGCAGTATGGTATGTTGGAATAGAAAAAATATTTTTGTAGCAGGTAATGAAAATTCAAATAAGATCTGAGTGACGCAACTCGCAGAGAAACTAAGCCGTTGTCAGACCCCGAAGTAGTTACCGCGCAAAGTGTAGCATTACAGGGGTTTTTCTAGAGA

Hap_643  GGGACGACACCCTAGTAGTATAGTATGTTGGAATAGAAAAAATATTTTTGTAGCAGGTAATGAAAATTCAAATAAGATCTGAGAGACGCAACTCGCAGAGAAACTAAGCCGTTGTCAGACCCCGAAGTAGTTACAGCGCAAAGTGTATTGTTCAAGGGCTTTTTCTAGAGA

Hap_644  GGGACGAGACCCAAGCAGTATGGTATGTAGCAATGGAAAAAGTAGTTTTGTAGCAGGTAATGAAAATTCAAATAAGATCTGAGTGACGCAATGCGCAGAGAAACTAAGCCGTTGTCAGACCCCGAAGTAGTTACAGCGCAAAGTGTAGCATTACAGGGGTTTTTCTAGAGA

Hap_645  GGGACGAGACCCAAGCAGTATGGTATGTTGGAATAGAAAAAATATTTTTGTAGCAGGTAATGAAAATTCGAATAAGATCTGAGTGACGCAATGCGCAGAGAAACTAAGCCGTTGTCAGACCCCGAAGCAGTTACTGCGCAAAGTGTAGCATTACAGGGGTTTTTCTAGAGA

Hap_646  GGGAAGACACCCTAGCGGTATGGTATGTAGCAATGGAAAAAATAGTTTTGTAGCAGGTAATGAAAAATCAAATAAGATCTGAGTGATGCAACTCGCAGAGAAACTAAGCCGTTGTCAGACCCCGAAGTAGTAACAGCGCAAAGTGTAGTGCTCAAGGGATTTTTCTAGAGA

Hap_647  GGGACGAGACCCAAGCAGTATGGTATGTAGCAATGGAAAAAATAGTTTTGTAGCAGGTAATGAAAATTCAAATAAGATCCGACTGACGCAATGCGGAACGAAACTAAGCCGTTGTCAGACCCCGAAGTAGTTACTGCGCAAAGTGTAGCGCTCAAGGGGTTTTTCTAGAGA

Hap_648  GGGAAGACACCCTAGTAGTATAGTATGTAGCAATGGAAAAAATAGTTTTGTAGCAGGTAATGAAAATTCAAATAAGATCTGACAGACGCAATGCGGAGAGAAACTAAGCCGTTGTCAGACCCCGAAGTAGTTACAGCGCAAAATGTAGCGTTAAAGGGGTTTTTCTAGAGA

Hap_649  GGGACGAGACCCTAGCAGTATGGGATGTAGCAATGGAAAAAATAGTTTTGTAGCAGGTAATGAAAATTCAAATAAGATCTGAGTGACGCAACTCGCAGAGAAACTAAGCCGTTGTCAGACCCCGAAGTAGTTACTGCGCAAAGTGTAGCGCTCAAGGGGTTTTTCTAGAGA

Hap_650  GGGAAGACACCCTAGTAGTATAGTATGTAGCAATGGAAAAAATAGTTCTGTAGCAGGTAATGAAAATTCAAATAAGATCTGAGAGACGCAATGTGGAGAGAAACTAAGCCGTTGTCAGACCCGAAAGTAGTAACAGCGCAAAGTGTAGTGCTCAAGGGATTTTTCTAGAGA

Hap_651  GGGAAGACACCCCAGCGGTATGGTATGTAGCAATGGAAAAAATAGTTTTGTAGCAGGTAATGAAAAATCAAATAAGATCTGAGTGATGCAACTCGCAGAGAAACTAAGCCGTTGTCAGACCCCGAAGTAGTAACAGCGCAAAGTGTAGTGCTCAAGGGATTTTTCTAGAGA

Hap_652  GGGACGAGACCCTAGCAGTATGGGATGTTGGAATAGAAAAAATATTTTTGTAGCAGGTAATGAAAATTCAAATAAGATCTGAGAGACGCAACTCGCAGAGAAACTAAGGCGTTGTCAGACCCGAAAGTAGTAACTGCGCAAAGTGTAGCACTCAAGCGGTTTTTCTAGAGA

Hap_653  GGGACGAGACCCTAGCAGTATGGGATGTTGGAATAGAAAAAATATTTTTGTAGCAGATAATGAAAAATCAAATAAGATCTGAGTGACGCAACTCGCAGAGAAACTAAGCCGTTGTCAGACCCCGAAGTAGTTACCGCGCAAAGTGTAGCGCTCAAGGGGTTTTTCTAGAGA

Hap_654  GGGACGAGACCCTAGCAGTATGGTATATTGGAATAGAAAAAATATTTTTGTAGCAGGTAATGAAAAATCAAATAAGATCTGAGTGACGCAACTCGCAGAGAAACTAAGCCGTTGTCAGACCCGGAAGTAGTTATAGCGCAAAGTGTAGCACTCAAGCGGTTTTTCTAGAGA

Hap_655  GGGACGAGACCCAAGCAGTATAGTATGTAGCAATGGAAAAAATAGTTTTGTAGCAGGTAATGAAAATTCAAATAAGATCTGAGTGACGCAATGCGCAGAGAAACTAAGCCGTTGTCAGACCCCGAAGTAGTTACCGCGCAAAGTGTAGTGCTCAAGGGGTTTTTCTAGAGA

Hap_656  GGGACAACACCCTAGCGGTATGGTATGTTGGAATAGAAAAAATAGTTTTGTTGCAGGTAATGAAAATTCAAATAAGATCTGAGAGACGCAATGCGCAGAGAAACTAAGGCGTTGTCAGACCCCGAAGTAGTTACTGCGCAAAGTGTAGCATTACAGGCGTTTTTCTAGAGA

Hap_657  GGGACGACACCGTAGTAGTATAGTATGTAACAATGGAAAAAATAGTTTTGTAGCAGGTAATGAAAATTCAAATAAGATCTGAGTGACGCAACTCGCAGAGAAACTAAGCCGTTGTCAGACCCCGAAGTAGTTACCGCGCAAAGTGTAGCATTACAGGGGTTTTTCTAGAGA

Hap_658  GGGACGAGACCCTAGCGGTATGGTATGTAGCAATGGAAAAAATAGTTTTGTAGCAGGTAATGAAAATTCAAATAAGATCTGACAGACGCAATGCGGAGAAAAACTAAGCCGTTGTCAGACCCGGAAGTAGTTATAGCGCAAAGTGTAGCACTCCAGGGGTTTTTCTAGAGA

Hap_659  GGGACGAGACCCAAGCAGTATGGTATGTTGGAATAGAAAAAATATTTTTGTAGCAGGTAATGAAAAATCAAATAAGATCCGACTGACGGAATGCGGGAAGAAACTAAGCCGTTGTCAGACCCGGAAGTAGTTACCGCGCAAAGTGTAGCATTAAAGGGGTTGTTCTAGAGA

Hap_660  GGGACGAGACCCAAGCAGTATGGTATGTTGGAATAGAAAAAATATTTTTGTAGCAGGTAATGAAAATTCGAATAAGATCTGAGTGACGCAATGCGCAGAGAAACTAAGCCGTTGTCAGACCCCGAAGTAGTTACCGCGCAAAGTGTATTGTTCAAGGGCTTTTTCTAGAGA

Hap_661  GGGACGACACCGAAGTAGTATAGTGTGTAACAATGGAAAAAGTAGTTTTGTAGCAGGTAATGAAAATTCAAATAAGATTCGAGTGACGCAATGCGGAACGAAACTAAGGCGTTGTCAGATCCGAAAGTAGTAACAGCGCAAAGTGTAGTGCTCAAGGGATTTTTCTAGAGA
