# Supplementary material for: Genetic diversity and natural selection on the thrombospondin-related adhesive protein (TRAP) gene of Plasmodium falciparum on Bioko Island, Equatorial Guinea and global comparative analysis
Source: Malar J. 2021 Mar 2;20:124. doi: 10.1186/s12936-021-03664-8 (PMC7922716; doi:10.1186/s12936-021-03664-8)
Supplement: Supplementary file 4 — Additional file 4. 1287 global PfTRAP sequences from Pf3K Database. [file 12936_2021_3664_MOESM4_ESM.fas]

>PR0114-C
ATGAATCATCTTGGGAATGTTAAATATTTAGTCATTGTGTTTTTGATTTTCTTTGATTTGTTTCTAGTTAATGGTAGAGATGTGCAAAACAATATAGTGGATGAAATAAAATATCGTGAAGAAGTATGTAATGATGAGGTAGATCTTTACCTTCTAATGGATTGTTCTGGAAGTATACGTCGTCATAATTGGGTGAACCATGCAGTACCTCTAGCTATGAAATTGATACAACAATTAAATCTTAATGAAAATGCAATTCACTTATATCTTAATATTTTTTCAAACAATGCAAGAGAAATTATTAGATTACATAGTGATGCATCTAAAAACAAAGAGAAGGCTTTAATTATTATAAAGTCACTCTTAAATACAAATCTTCCATATGGTAGAACAAACTTAACTGATGCACTGTTACAAGTAAGAAAACATTTAAATGACCGAATCAATAGAGAGAATGCTAATCAATTAGTTGTTATATTAACAGATGGAATTCCAGATAGTATTCAAGATTCATTAAAAGAATCAAGAAAATTAAATGATCGTGGTGTTAAAATAGCTGTTTTTGGTATTGGACAAGGTATTAATGTAGCTTTCAACAGATTTCTTGTAGGTTGTCATCCATCAGATGGTAAATGTAACTTGTATGCTGATTCTGAATGGGAAAATGTAAAAAATGTTATCGGACCCTTTATGAAGGCTGTTTGTGTTGAAGTAGAAAAAACAGCAAGTTGTGGTGTTTGGGACGAATGGTCTCCATGTAGTGTAACTTGTGGTAAAGGTACCAGGTCAAGAAAAAGAGAAATCTTACACGAAGGATGTACAAGTGAATTACAAGAACAATGTGAAGAAGAAAGATGTCCTCCAAAACGGGAACCATTAGATGTTCCACATGAACCCGAAGATGATCAACCTAGACCAAGAGGAGATAATTTTGCTGTCGAAAAACCAAAAGAAAATATAATAGATAATAATCCACAAGAACCTTCACCAAATCCAGAAGAAGGAAAGGGTGAAAATCCAAACGGATTTGATTTAGATGAAAATCCAGAAAATCCACCAAATCCAGATATTCCTGAACAAGAACCAAATATACCTGAAGATTCAGAAAAAGAAGTACCTTCTGATGTTCCAAAAAATCCAGAAGACGATCGAGAAGAAAACTTTGATATTCCAAAGAAACCCGAAAATAAGCACGATAATCAAAATAATTTACCAAATGATAAAAGTGATAGATCTATTCCATATTCACCATTACCTCCAAAAGTTTTGGATAATGAAAGGAAACAAAGTGACCCCCAAAGTCAAGATAATAATGGAAATAGGCACGTACCTAATAGTGAAGATAGAGAAACACGTCCACATGGTAGAAATAATGAAAATAGATCATACAATAGAAAATATAACGATACTCCAAAATATCCTGAAAGGGAAGAACATGAAAAGCCAGATAATAATAAAAAAAAAGGAGGATCAGATAATAAATATAAAATTGCAGGTGGAATAGCTGGAGGATTAGCTTTACTCGCATGTGCTGGACTTGCTTATAAATTCGTAGTACCAGGAGCAGCAACACCCTATGCCGGAGAACCTGCACCTTTTGATGAAACATTAGGTGAAGAAGATAAAGATTTGGACGAACCTGAACAATTCAGATTACCTGAAGAAAACGAGTGGAATTAA-------------------------------------------------------------------------------------------------
>PR0115-C
ATGAATCATCTTGGGAATGTTAAATATTTAGTCATTGTGTTTTTGATTTTCTTTGATTTGTTTCTAGTTAATGGTAGAGATGTGCAAAACAATATAGTGGATGAAATAAAATATCGTGAAGAAGTATGTAATGATCAGGTAGATCTTTACCTTCTAATGGATTGTTCTGGAAGTATACGTCGTCATAATTGGGTGAACCATGCAGTACCTCTAGCTATGAAATTGATACAACAATTAAATCTTAATGAAAGTGCAATTCACTTATATGTTAATGTTTTTTCAAACAATGCAAAAGAAATTATTAGATTACATAGTGATGCATCTAAAAACAAAGAGAAGGCTTTAATTATTATAAGGTCACTCTTAAGTACAAATCTTCCATATGGTAGAACAAACTTAACTGATGCACTGTTACAAGTAAGAAAACATTTAAATGACCGAATCAATAGAGAGAATGCTAAACAATTAGTTGTTATATTAACAGATGGAATTCCAGATAGTATTCAAGATTCATTAAAAGAATCAAGAAAATTAAATGATCGTGGTGTTAAAATAGCTGTTTTTGGTATTGGACAAGGTATTAATGTAGCTTTCAACAGATTTCTTGTAGGTTGTCATCCATCAGATGGTAAATGTAACTTGTATGCTGATTCTGCATGGGAAAATGTAAAAAATGTTATCGGACCCTTTATGAAGGCTGTTTGTGTTGAAGTAGAAAAAACAGCAAGTTGTGGTGTTTGGGACGAATGGTCTCCATGTAGTGTAACTTGTGGTAAAGGTACCAGGTCAAGAAAAAGAGAAATCTTACACGAAGGATGTACAAGTGAATTACAAGAACAATGTGAAGAAGAAAGATGTCCTCCAAAATGGGAACCATTAGATGTTCCAGATGAACCCGAAGATGATCAACCTAGACCAAGAGGAGATAATTTTGCTGTCGAAAAACCAAAAGAAAATATAATAGATAATAATCCACAAGAACCTTCACCAAATCCAGAAGAAGGAAAGGGTGAAAATCCAAACGGATTTGATTTAGATGAAAATCCAGAAAATCCACCAAATCCACCAAATCCACCAAATCCAGATATTCCTCAACAAGAACCAAATATACCTGAAGATTCAGAAAAAGAAGTACCTTCTGATGTTCCAAAAAATCCAGAAGACGATCGAGAAGAAAACTTTGATATTCCAAAGAAACCCGAAAATAAGCACGATAATCAAAATAATTTACCAAATGATAAAAGTGATAGATATATTCCATATTCACCATTACCTCCAAAAGTTTTGGATAATGAAAGGAAACAAAGTGACCCCCAAAGTCAAGATAATAATGGAAATAGGCACGTACCTAATAGTGAAGATAGAGAAACACGTCCACATGGTAGAAATAATGAAAATAGATCATACAATAGAAAACATAACAATACTCCAAAACATCCTGAAAGGGAAGAACATGAAAAGCCAGATAATAATAAACAAAAAGGAGGATCAGATAATAAATATAAAATTGCAGGTGGAATAGCTGGAGGATTAGCTTTACTCGCATGTGCTGGACTTGCTTATAAATTCGTAGTACCAGGAGCAGCAACACCCTATGCCGGAGAACCTGCACCTTTTGATGAAACATTAGGTGAAGAAGATAAAGATTTGGACGAACCTGAACAATTCAGATTACCTGAAGAAAACGAGTGGAATTAA-------------------------------------------------------------------------------
>PR0117-C
ATGAATCATCTTGGGAATGTTAAATATTTAGTCATTGTGTTTTTGATTTTCTTTGATTTGTTTCTAGTTAATGGTAGAGATGTGCAAAACAATATAGTGGATGAAATAAAATATCGTGAAGAAGTATGTAATGATGAGGTAGATCTTTACCTTCTAATGGATTGTTCTGGAAGTATACGTCGTCATAATTGGGTGAACCATGCAGTACCTCTAGCTATGAAATTGATACAACAATTAAATCTTAATGAAAGTGCAATTCACTTATATCTTAATATTTTTTCAAACAATGCAAGAGAAATTATTAGATTACATAGTGATGCATCTAAAAACAAAGAGAAGGCTTTAATTATTATAAAGTCACTCTTAAATACAAATCTTCCATATGGTAGAACAAACTTAACTGATGCACTGTTACAAGTAAGAAAACATTTAAATGACCGAATCAATAGAGAGAATGCTAATCAATTAGTTGTTATATTAACAGATGGAATTCCAGATAGTATTCAAGATTCATTAAAAGAATCAAGAAAATTAAATGATCGTGGTGTTAAAATAGCTGTTTTTGGTATTGGACAAGGTATTAATGTAGCTTTCAACAGATTTCTTGTAGGTTGTCATCCATCAGATGGTAAATGTAACTTGTATGCTGATTCTGAATGGGAAAATGTAAAAAATGTTATCGGACCCTTTATGAAGGCTGTTTGTGTTGAAGTAGAAAAAACAGCAAGTTGTGGTGTTTGGGACGAATGGTCTCCATGTAGTGTAACTTGTGGTAAAGGTACCAGGTCAAGAAAAAGAGAAATCTTACACGAAGGATGTACAAGTGAATTACAAGAACAATGTGAAGAAGAAAGATGTCCTCCAAAACGGGAACCATTAGATGTTCCACATGAACCCGAAGATGATCAACCTAGACCAAGAGGAGATAATTTTGTTGTCGAAAAACCAAAAGAAAATATAATAGATAATAATCCACAAGAACCTTCACCAAATCCAGAAGAAGGAAAGGGTGAAAATCCAAACGGATTTGATTTAGATGAAAATCCAGAAAATCCACCAAATCCACCAAATCCACCAAATCCAGATATTCCTCAACAAGAACCAAATATACCTGAAGATTCAGAAAAAGAAGTACCTTCTGATGTTCCAAAAAATCCAGAAGACGATCGAGAAGAAAACTTTGATATTCCAAAGAAACCCGAAAATAAGCACGATAATCAAAATAATTTACCAAATGATAAAAGTGATAGATCTATTCCATATTCACCATTACCTCCAAAAGTTTTGGATAATGAAAGGAAACAAAGTGACCCCCAAAGTCAAGATAATAATGGAAATAGGCACGTACCTAATAGTGAAGATAGAGAAACACGTCCACATGGTAGAAATAATGAAAATAGATCATACAATAGAAAACATAACAATACTCCAAAACATCCTGAAAGGGAAGAACATGAAAAGCCAGATAATAATAAACAAAAAGGAGGATCAGATAATAAATATAAAATTGCAGGTGGAATAGCTGGAGGATTAGCTTTACTCGCATGTGCTGGACTTGCTTATAAATTCGTAGTACCAGGAGCAGCAACACCCTATGCCGGAGAACCTGCACCTTTTGATGAAACATTAGGTGAAGAAGATAAAGATTTGGACGAACCTGAACAATTCAGATTACCTGAAGAAAACGAGTGGAATTAA-------------------------------------------------------------------------------
>PR0118-C
ATGAATCATCTTGGGAATGTTAAATATTTAGTCATTGTGTTTTTGATTTTCTTTGATTTGTTTCTAGTTAATGGTAGAGATGTGCAAAACAATATAGTGGATGAAATAAAATATCGTGAAGAAGTATGTAATGATGAGGTAGATCTTTACCTTCTAATGGATTGTTCTGGAAGTATACGTCGTCATAATTGGGTGAAGCATGCAGTACCTCTAGCTATGAAATTGATACAACAATTAAATCTTAATGAAAGTGCAATTCACTTATATGTTAATATTTTTTCAAACAATGCAAGAGAAATTATTAGATTACATAGTGATGCATCTAAAAACAAAGAGAAGGCTTTAATTATTATAAAGTCACTCTTAAGTACAAATCTTCCATATGGTAGAACAAACTTAACTGATGCACTGTTACAAGTAAGAAAACATTTAAATGACCGAATCAATAGAGAGAATGCTAGTCAATTAGTTGTTATATTAACAGATGGAATTCCAGATAGTATTCAAGATTCATTAAAAGAATCAAGAAAATTAAATGATCTTGGTGTTAAAATAGCTGTTTTTGGTATTGGACAAGGTATTAATGTAGCTTTCAACAGATTTCTTGTAGGTTGTCATCCATCAGATGGTAAATGTAACTTGTATGCTGATTCTGCATGGGAAAATGTAAAAAATGTTATCGGACCCTTTATGAAGGCTGTTTGTGTTGAAGTAGAAAAAACAGCAAGTTGTGGTGTTTGGGACGAATGGTCTCCATGTAGTGTAACTTGTGGTAAAGGTACCAGGTCAAGAAAAAGAGAAATCTTACACGAAGGATGTACAAGTGAATTACAAGAACAATGTGAAGAAGAAAGATGTCCTCCAAAACGGGAACCATTAGATGTTCCACATGAACCCGAAGATGATCAACCTAGACCAAGAGGAGATAATTTTGCTGTCGAAAAACCAAAAGAAAATATAATAGATAATAATCCACAAGAACCTTCACCAAATCCAGAAGAAGGAAAGGGTGAAAATCCAAACGGATTTGATTTAGATGAAAATCCAGAAAATCCACCAAATCCACCAAATCCACCAAATCCACCAAATCCAGATATTCCTCAACAAGAACCAAATATACCTGAAGATTCAGAAAAAGAAGTACCTTCTGATGTTCCAAAAAATCCAGAAGACGATCGAGAAGAAAACTTTGATATTCCAAAGAAACCCGAAAATAAGCACGATAATCAAAATAATTTACCAAATGATAAAAGTGATAGATATATTCCATATTCACCATTACCTCCAAAAGTTTTGGATAATGAAAGGAAACAAAGTGACCCCCAAAGTCAAGATAATAATGGAAATAGGCACGTACCTAATAGTGAAGATAGAGAAACACGTCCACATGGTAGAAATAATGAAAATAGATCATACAATAGAAAATATAACGATACTCCAAAACATCCTGAAAGGGAAGAACATGAAAAGCCAGATAATAATAAAAAAAAAGGAGGATCAGATAATAAATATAAAATTGCAGGTGGAATAGCTGGAGGATTAGCTTTACTCGCATGTGCTGGACTTGCTTATAAATTCGTAGTACCAGGAGCAGCAACACCCTATGCCGGAGAACCTGCACCTTTTGATGAAACATTAGGTGAAGAAGATAAAGATTTGGACGAACCTGAACAATTCAGATTACCTGAAGAAAACGAGTGGAATTAA----------------------------------------------------------------------
>PR0120-C
ATGAATCATCTTGGGAATGTTAAATATTTAGTCATTGTGTTTTTGATTTTCTTTGATTTGTTTCTAGTTAATGGTAGAGATGTGCAAAACAATATAGTGGATGAAATAAAATATCGTGAAGAAGTATGTAATGATGAGGTAGATCTTTACCTTCTAATGGATTGTTCTGGAAGTATACGTCGTCATAATTGGGTGAACCATGCAGTACCTCTAGCTATGAAATTGATACAACAATTAAATCTTAATGAAAATGCAATTCACTTATATGCTAATGTTTTTTCAAACAATGCAAAAGAAATTATTAGATTACATAGTGATGCATCTAAAAACAAAGAGAAGGCTTTAATTATTATAAGGTCACTCTTAAATACAAATCTTCCATATGGTAGAACAAACTTAACTGATGCACTGTTACAAGTAAGAAAACATTTAAATGACCGAATCAATAGAGAGAATGCTAATCAATTAGTTGTTATATTAACAGATGGAATTCCAGATAGTATTCAAGATTCATTAAAAGAATCAAGAAAATTAAATGATCGTGGTGTTAAAATAGCTGTTTTTGGTATTGGACAAGGTATTAATGTAGCTTTCAACAGATTTCTTGTAGGTTGTCATCCATCAGATGGTAAATGTAACTTGTATGCTGATTCTGCATGGGAAAATGTAAAAAATGTTATCGGACCCTTTATGAAGGCTGTTTGTGTTGAAGTAGAAAAAACAGCAAGTTGTGGTGTTTGGGACGAATGGTCTCCATGTAGTGTAACTTGTGGTAAAGGTACCAGGTCAAGAAAAAGAGAAATCTTACACGAAGGATGTACAAGTGAAATACAAGAACAATGTGAAGAAGAAAGATGTCCTCCAAAACGGGAACCATTAGATGTTCCACATGAACCCGAAGATGATCAACCTAGACCAAGAGGAGATAATTTTGCTGTCGAAAAACCAAAAGAAAATATAATAGATAATAATCCACAAGAACCTTCACCAAATCCAGAAGAAGGAAAGGGTGAAAATCCAAACGGATTTGATTTAGATGAAAATCCAGAAAATCCACCAAATCCACCAAATCCACCAAATCCAGATATTCCTGAACAAGAACCAAATATACCTGAAGATTCAGAAAAAGAAGTACCTTCTGATGTTCCAAAAAATCCAGAAGACGATCGAGAAGAAAACTTTGATATTCCAAAGAAACCCGAAAATAAGCACGATAATCAAAATAATTTACCAAATGATAAAAGTGATAGATCTATTCCATATTCACCATTACCTCCAAAAGTTTTGGATAATGAAAGGAAACAAAGTGACCCCCAAAGTCAAGATAATAATGGAAATAGGCACGTACCTAATAGTGAAGATAGAGAAACACGTCCACATGGTAGAAATAATGAAAATAGATCATACAATAGAAAATATAACGATACTCCAAAATATCCTGAAAGGGAAGAACATGAAAAGCCAGATAATAATAAAAAAAAAGGAGGATCAGATAATAAATATAAAATTGCAGGTGGAATAGCTGGAGGATTAGCTTTACTCGCATGTGCTGGACTTGCTTATAAATTCGTAGTACCAGGAGCAGCAACACCCTATGCCGGAGAACCTGCACCTTTTGATGAAACATTAGGTGAAGAAGATAAAGATTTGGACGAACCTGAACAATTCAGATTACCTGAAGAAAACGAGTGGAATTAA-------------------------------------------------------------------------------
>PR0123-C
ATGAATCATCTTGGGAATGTTAAATATTTAGTCATTGTGTTTTTGATTTTCTTTGATTTGTTTCTAGTTAATGGTAGAGATGTGCAAAACAATATAGTGGATGAAATAAAATATCGTGAAGAAGTATGTAATGATGAGGTAGATCTTTACCTTCTAATGGATTGTTCTGGAAGTATACGTCGTCATAATTGGGTGAAGCATGCAGTACCTCTAGCTATGAAATTGATACAACAATTAAATCTTAATGAAAGTGCAATTCACTTATATGTTAATATTTTTTCAAACAATGCAAGAGAAATTATTAGATTACATAGTGATGCATCTAAAAACAAAGAGAAGGCTTTAATTATTATAAAGTCACTCTTAAGTACAAATCTTCCATATGGTAGAACAAACTTAACTGATGCACTGTTACAAGTAAGAAAACATTTAAATGACCGAATCAATAGAGAGAATGCTAGTCAATTAGTTGTTATATTAACAGATGGAATTCCAGATAGTATTCAAGATTCATTAAAAGAATCAAGAAAATTAAATGATCTTGGTGTTAAAATAGCTGTTTTTGGTATTGGACAAGGTATTAATGTAGCTTTCAACAGATTTCTTGTAGGTTGTCATCCATCAGATGGTAAATGTAACTTGTATGCTGATTCTGCATGGGAAAATGTAAAAAATGTTATCGGACCCTTTATGAAGGCTGTTTGTGTTGAAGTAGAAAAAACAGCAAGTTGTGGTGTTTGGGACGAATGGTCTCCATGTAGTGTAACTTGTGGTAAAGGTACCAGGTCAAGAAAAAGAGAAATCTTACACGAAGGATGTACAAGTGAATTACAAGAACAATGTGAAGAAGAAAGATGTCCTCCAAAACGGGAACCATTAGATGTTCCACATGAACCCGAAGATGATCAACCTAGACCAAGAGGAGATAATTTTGCTGTCGAAAAACCAAAAGAAAATATAATAGATAATAATCCACAAGAACCTTCACCAAATCCAGAAGAAGGAAAGGGTGAAAATCCAAACGGATTTGATTTAGATGAAAATCCAGAAAATCCACCAAATCCAGATATTCCTGAACAAGAACCAAATATACCTGAAGATTCAGAAAAAGAAGTACCTTCTGATGTTCCAAAAAATCCAGAAGACGATCGAGAAGAAAACTTTGATATTCCAAAGAAACCCGAAAATAAGCACGATAATCAAAATAATTTACCAAATGATAAAAGTGATAGATCTATTCCATATTCACCATTACCTCCAAAAGTTTTGGATAATGAAAGGAAACAAAGTGACCCCCAAAGTCAAGATAATAATGGAAATAGGCACGTACCTAATAGTGAAGATAGAGAAACACGTCCACATGGTAGAAATAATGAAAATAGATCATACAATAGAAAATATAACGATACTCCAAAACATCCTGAAAGGGAAGAACATGAAAAGCCAGATAATAATAAAAAAAAAGGAGGATCAGATAATAAATATAAAATTGCAGGTGGAATAGCTGGAGGATTAGCTTTACTCGCATGTGCTGGACTTGCTTATAAATTCGTAGTACCAGGAGCAGCAACACCCTATGCCGGAGAACCTGCACCTTTTGATGAAACATTAGGTGAAGAAGATAAAGATTTGGACGAACCTGAACAATTCAGATTACCTGAAGAAAACGAGTGGAATTAA-------------------------------------------------------------------------------------------------
>PR0126-C
ATGAATCATCTTGGGAATGTTAAATATTTAGTCATTGTGTTTTTGATTTTCTTTGATTTGTTTCTAGTTAATGGTAGAGATGTGCAAAACAATATAGTGGATGAAATAAAATATCGTGAAGAAGTATGTAATGATGAGGTAGATCTTTACCTTCTAATGGATTGTTCTGGAAGTATACGTCGTCATAATTGGGTGAACCATGCAGTACCTCTAGCTATGAAATTGATACAACAATTAAATCTTAATGAAAATGCAATTCACTTATATGCTAATGTTTTTTCAAACAATGCAAGAGAAATTATTAGATTACATAGTGATGCATCTAAAAACAAAGAGAAGGCTTTAATTATTATAAAGTCACTCTTAAATACAAATCTTCCATTTGGTAGAACAAACTTAACTGATGCACTGTTACAAGTAAGAAAACATTTAAATGACCGAATCAATAGAGAGAATGCTAATCAATTAGTTGTTATATTAACAGATGGAATTCCAGATAGTATTCAAGATTCATTAAAAGAATCAAGAAAATTAAATGATCTTGGTGTTAAAATAGCTGTTTTTGGTATTGGACAAGGTATTAATGTAGCTTTCAACAGATTTCTTGTAGGTTGTCATCCATCAGATGGTAAATGTAACTTGTATGCTGATTCTGCATGGGAAAATGTAAAAAATGTTATCGGACCCTTTATGAAGGCTGTTTGTGTTGAAGTAGAAAAAACAGCAAGTTGTGGTGTTTGGGACGAATGGTCTCCATGTAGTGTAACTTGTGGTAAAGGTACCAGGTCAAGAAAAAGAGAAATCTTACACGAAGGATGTACAAGTGAATTACAAGAACAATGTGAAGAAGAAAGATGTCCTCCAAAACGGGAACCATTAGATGTTCCACATGAACCCGAAGATGATGAACCTAGACCAAGAGGAGATAATTTTGCTGTCCAAAAACCAAAAGAAAATATAATAGATAATAATCCACAAGAACCTTCACCAAATCCAGAAGAAGGAAAGGATGAAAATCCAAACGGATTTGATTTAGATGAAAATCCAGAAAATCCACCAAATCCAGATATTCCTGAACAAAAACCAAATATACCTGAAGATTCAGAAAAAGAAGTACCTTCTGATGTTCCAAAAAATCCAGAAGACGATCGAGAAGAAAACTTTGATATTCCAAAGAAACCCGAAAATAAGCACGATAATCAAAATAATTTACCAAATGATAAAAGTGATAGATATATTCCATATTCACCATTACCTCCAAATGTTTTGGATAATGAAAGGAAACAAAGTGACCCCCAAAGTCAAGATAATAATGGAAATAGGCACGTACCTAATAGTGAAGATAGAGAAACACGTCCACATGGTAGAAATAATGAAAATAGATCATACAATAGAAAACATAACGATACTCCAAAACATCCTGAAAGGGAAGAACATGAAAAGCCAGATAATAATAAAAAAAAAGGAGGATCAGATAATAAATATAAAATTGCAGGTGGAATAGCTGGAGGATTAGCTTTACTCGCATGTGCTGGACTTGCTTATAAATTCGTAGTACCAGGAGCAGCAACACCCTATGCCGGAGAACCTGCACCTTTTGATGAAACATTAGGTGAAGAAGATAAAGATTTGGACGAACCTGAACAATTCAGATTACCTGAAGAAAACGAGTGGAATTAA-------------------------------------------------------------------------------------------------
>PR0128-C
ATGAATCATCTTGGGAATGTTAAATATTTAGTCATTGTGTTTTTGATTTTCTTTGATTTGTTTCTAGTTAATGGTAGAGATGTGCAAAACAATATAGTGGATGAAATAAAATATCGTGAAGAAGTATGTAATGATGAGGTAGATCTTTACCTTCTAATGGATTGTTCTGGAAGTATACGTCGTCATAATTGGGTGAACCATGCAGTACCTCTAGCTATGAAATTGATACAACAATTAAATCTTAATGATAATGCAATTCACTTATATGTTAATGTTTTTTCAAACAATGCAAGAGAAATTATTAGATTACATAGTGATGCATCTAAAAACAAAGAGAAGGCTTTAAGTATTATAAAGTCACTCTTAAGTACAAATCTTCCATTTGGTAGAACAAACTTAACTGATGCACTGTTACAAGTAAGAAAACATTTAAATGACCGAATCAATAGAGAGAATGCTAATCAATTAGTTGTTATATTAACAGATGGAATTCCAAATAGTATTCAAGATTCATTAAAAGAATCAAGAAAATTAAGTGATCGTGGTGTTAAAATAGCTGTTTTTGGTATTGGACAAGGTATTAATGTAGCTTTCAACAGATTTCTTGTAGGTTGTCATCCATCAGATGGTAAATGTAACTTGTATGCTGATTCTGCATGGGAAAATGTAAAAAATGTTATCGGACCCTTTATGAAGGCTGTTTGTGTTGAAGTAGAAAAAACAGCAAGTTGTGGTGTTTGGGACGAATGGTCTCCATGTAGTGTAACTTGTGGTAAAGGTACCAGGTCAAGAAAAAGAGAAATCTTACACGAAGGATGTACAAGTGAAATACAAGAACAATGTGAAGAAGAAAGATGTCCTCCAAAATGGGAACCATTAGATGTTCCAGAAGAACCCGAAGATGATGAACCTAGACCAAGAGGAGATAATTTTGCTGTCGAAAAACCAAAAGAAAATATAATAGATAATAATCCACAAGAACCTTCACCAAATCCAGAAGAAGGAAAGGGTGAAAATCCAAACGGATTTGATTTAGATGAAAATCCAGAAAATCCACCAAATCCACCAAATCCAGATATTCCTCAACAAGAACCAAATATACCTGAAGATTCAGAAAAAGAAGTACCTTCTGATGTTCCAAAAAATCCAGAAGACGATCGAGAAGAAAACTTTGATATTCCAAAGAAACCCGAAAATAAGCACGATAATCAAAATAATTTACCAAATGATAAAAGTGATAGATATATTCCATATTCACCATTACCTCCAAATGTTTTGGATAATGAAAGGAAACAAAGTGACCCCCAAAGTCAAGATAATAATGGAAATAGGCACGTACCTAATAGTGAAGATAGAGAAACACGTCCACATGGTAGAAATAATGAAAATAGATCATACAATAGAAAACATAACGATACTCCAAAACATCCTGAAAGGGAAGAACATGAAAAGCCAGATAATAATAAAAAAAAAGCAGGATCAGATAATAAATATAAAATTGCAGGTGGAATAGCTGGAGGATTAGCTTTACTCGCATGTGCTGGACTTGCTTATAAATTCGTAGTACCAGGAGCAGCAACACCCTATGCCGGAGAACCTGCACCTTTTGATGAAACATTAGGTGAAGAAGATAAAGATTTGGACGAACCTGAACAATTCAGATTACCTGAAGAAAACGAGTGGAATTAA----------------------------------------------------------------------------------------
>PR0130-C
ATGAATCATCTTGGGAATGTTAAATATTTAGTCATTGTGTTTTTGATTTTCTTTGATTTGTTTCTAGTTAATGGTAGAGATGTGCAAAACAATATAGTGGATGAAATAAAATATCGTGAAGAAGTATGTAATGATGAGGTAGATCTTTACCTTCTAATGGATTGTTCTGGAAGTATACGTCGTCATAATTGGGTGAACCATGCAGTACCTCTAGCTATGAAATTGATACAACAATTAAATCTTAATGAAAGTGCAATTCACTTATATCTTAATATTTTTTCAAACAATGCAAGAGAAATTATTAGATTACATAGTGATGCATCTAAAAACAAAGAGAAGGCTTTAATTATTATAAAGTCACTCTTAAATACAAATCTTCCATATGGTAGAACAAACTTAACTGATGCACTGTTACAAGTAAGAAAACATTTAAATGACCGAATCAATAGAGAGAATGCTAATCAATTAGTTGTTATATTAACAGATGGAATTCCAGATAGTATTCAAGATTCATTAAAAGAATCAAGAAAATTAAATGATCGTGGTGTTAAAATAGCTGTTTTTGGTATTGGACAAGGTATTAATGTAGCTTTCAACAGATTTCTTGTAGGTTGTCATCCATCAGATGGTAAATGTAACTTGTATGCTGATTCTGCATGGGAAAATGTAAAAAATGTTATCGGACCCTTTATGAAGGCTGTTTGTGTTGAAGTAGAAAAAACAGCAAGTTGTGGTGTTTGGGACGAATGGTCTCCATGTAGTGTAACTTGTGGTAAAGGTACCAGGTCAAGAAAAAGAGAAATCTTACACGAAGGATGTACAAGTGAAATACAAGAACAATGTGAAGAAGAAAGATGTCCTCCAAAACGGGAACCATTAGATGTTCCACATGAACCCGAAGATGATCAACCTAGACCAAGAGGAGATAATTTTTCTGTCCAAAAACCAAAAGAAAATATAATAGATAATAATCCACAAGAACCTTCACCAAATCCAGAAGAAGGAAAGGGTGAAAATCCAAACGGATTTGATTTAGATGAAAATCCAGAAAATCCACCAAATCCACCAAATCCACCAAATCCAGATATTCCTCAACAAGAACCAAATATACCTGAAGATTCAGAAAAAGAAGTACCTTCTGATGTTCCAAAAAATCCAGAAGACGATCGAGAAGAAAACTTTGATATTCCAAAGAAACCCGAAAATAAGCACGATAATCAAAATAATTTACCAAATGATAAAAGTGATAGATCTATTCCATATTCACCATTACCTCCAAAAGTTTTGGATAATGAAAGGAAACAAAGTGACCCCCAAAGTCAAGATAATAATGGAAATAGGCACGTACCTAATAGTGAAGATAGAGAAACACGTCCACATGGTAGAAATAATGAAAATAGATCATACAATAGAAAACATAACAATACTCCAAAACATCCTGAAAGGGAAGAACATGAAAAGCCAGATAATAATAAACAAAAAGGAGGATCAGATAATAAATATAAAATTGCAGGTGGAATAGCTGGAGGATTAGCTTTACTCGCATGTGCTGGACTTGCTTATAAATTCGTAGTACCAGGAGCAGCAACACCCTATGCCGGAGAACCTGCACCTTTTGATGAAACATTAGGTGAAGAAGATAAAGATTTGGACGAACCTGAACAATTCAGATTACCTGAAGAAAACGAGTGGAATTAA-------------------------------------------------------------------------------
>PR0131-C
ATGAATCATCTTGGGAATGTTAAATATTTAGTCATTGTGTTTTTGATTTTCTTTGATTTGTTTCTAGTTAATGGTAGAGATGTGCAAAACAATATAGTGGATGAAATAAAATATCGTGAAGAAGTATGTAATGATGAGGTAGATCTTTACCTTCTAATGGATTGTTCTGGAAGTATACGTCGTCATAATTGGGTGAACCATGCAGTACCTCTAGCTATGAAATTGATACAACAATTAAATCTTAATGAAAATGCAATTCACTTATATGTTAATACTTTTTCAAACAATGCAAAAGAAATTATTAGATTACATAGTGATGCATCTAAAAACAAAGAGAAGGCTTTAATTATTATAAAGTCACTCTTAAGAACAAATCTTCCATATGGTAGAACAAACTTAACTGATGCACTGTTACAAGTAAGAAAACATTTAAATGACCGAATCAATAGAGAGAATGCTAATCAATTAGTTGTTATATTAACAGATGGAATTCCAGATAGTATTCAAGATTCATTAAAAGAATCAAGAAAATTAAATGATCGTGGTGTTAAAATAGCTGTTTTTGGTATTGGACAAGGTATTAATGTAGCTTTCAACAGATTTCTTGTAGGTTGTCATCCATCAGATGGTAAATGTAACTTGTATGCTGATTCTGAATGGGAAAATGTAAAAAATGTTATCGGACCCTTTATGAAGGCTGTTTGTGTTGAAGTAGAAAAAACAGCAAGTTGTGGTGTTTGGGACGAATGGTCTCCATGTAGTGTAACTTGTGGTAAAGGTACCAGGTCAAGAAAAAGAGAAATCTTACACGAAGGATGTACAAGTGAATTACAAGAACAATGTGAAGAAGAAAGATGTCCTCCAAAACGGGAACCATTAGATGTTCCACATGAACCCGAAGATGATCAACCTAGACCAAGAGGAGATAATTTTGTTGTCGAAAAACCAAAAGAAAATATAATAGATAATAATCCACAAGAACCTTCACCAAATCCAGAAGAAGGAAAGGGTGAAAATCCAAACGGATTTGATTTAGATGAAAATCCAGAAAATCCACCAAATCCACCAAATCCACCAAATCCAGATATTCCTCAACAAGAACCAAATATACCTGAAGATTCAGAAAAAGAAGTACCTTCTGATGTTCCAAAAAATCCAGAAGACGATCGAGAAGAAAACTTTGATATTCCAAAGAAACCCGAAAATAAGCACGATAATCAAAATAATTTACCAAATGATAAAAGTGATAGATCTATTCCATATTCACCATTACCTCCAAAAGTTTTGGATAATGAAAGGAAACAAAGTGACCCCCAAAGTCAAGATAATAATGGAAATAGGCACGTACCTAATAGTGAAGATAGAGAAACACGTCCACATGGTAGAAATAATGAAAATAGATCATACAATAGAAAACATAACAATACTCCAAAACATCCTGAAAGGGAAGAACATGAAAAGCCAGATAATAATAAACAAAAAGGAGGATCAGATAATAAATATAAAATTGCAGGTGGAATAGCTGGAGGATTAGCTTTACTCGCATGTGCTGGACTTGCTTATAAATTCGTAGTACCAGGAGCAGCAACACCCTATGCCGGAGAACCTGCACCTTTTGATGAAACATTAGGTGAAGAAGATAAAGATTTGGACGAACCTGAACAATTCAGATTACCTGAAGAAAACGAGTGGAATTAA-------------------------------------------------------------------------------
>PR0132-C
ATGAATCATCTTGGGAATGTTAAATATTTAGTCATTGTGTTTTTGATTTTCTTTGATTTGTTTCTAGTTAATGGTAGAGATGTGCAAAACAATATAGTGGATGAAATAAAATATCGTGAAGAAGTATGTAATGATCAGGTAGATCTTTACCTTCTAATGGATTGTTCTGGAAGTATACGTCGTCATAATTGGGTGAACCATGCAGTACCTCTAGCTATGAAATTGATACAACAATTAAATCTTAATGATAATGCAATTCACTTATATGTTAATGTTTTTTCAAACAATGCAAGAGAAATTATTAGATTACATAGTGATGCATCTAAAAACAAAGAGAAGGCTTTAAGTATTATAAAGTCACTCTTAAGTACAAATCTTCCATTTGGTAGAACAAACTTAACTGATGCACTGTTACAAGTAAGAAAACATTTAAATGACCGAATCAATAGAGAGAATGCTAATCAATTAGTTGTTATATTAACAGATGGAATTCCAAATAGTATTCAAGATTCATTAAAAGAATCAAGAAAATTAAGTGATCGTGGTGTTAAAATAGCTGTTTTTGGTATTGGACAAGGTATTAATGTAGCTTTCAACAGATTTCTTGTAGGTTGTCATCCATCAGATGGTAAATGTAACTTGTATGCTGATTCTGCATGGGAAAATGTAAAAAATGTTATCGGACCCTTTATGAAGGCTGTTTGTGTTGAAGTAGAAAAAACAGCAAGTTGTGGTGTTTGGGACGAATGGTCTCCATGTAGTGTAACTTGTGGTAAAGGTACCAGGTCAAGAAAAAGAGAAATCTTACACGAAGGATGTACAAGTGAAATACAAGAACAATGTGAAGAAGAAAGATGTCCTCCAAAATGGGAACCATTAGATGTTCCAGATGAACCCGAAGATGATCAACCTAGACCAAGAGGAGATAATTCTTCTGTCCAAAAACCAAAAGAAAATATAATAGATAATAATCCACAAGAACCTTCACCAAATCCAGAAGAAGGAAAGGGTGAAAATCCAAACGGATTTGATTTAGATGAAAATCCAGAAAATCCACCAAATCCAGATATTCCTGAACAAAAACCAAATATACCTGAAGATTCAGAAAAAGAAGTACCTTCTGATGTTCCAAAAAATCCAGAAGACGATCGAGAAGAAAACTTTGATATTCCAAAGAAACCCGAAAATAAGCACGATAATCAAAATAATTTACCAAATGATAAAAGTGATAGAAATATTCCATATTCACCATTACCTCCAAATGTTTTGGATAATGAAAGGAAACAAAGTGACCCCCAAAGTCAAGATAATAATGGAAATAGGCACGTACCTAATAGTGAAGATAGAGAAACACGTCCACATGGTAGAAATAATGAAAATAGATCATACAATAGAAAACATAACAATACTCCAAAACATCCTGAAAGGGAAGAACATGAAAAGCCAGATAATAATAAACAAAAAGGAGGATCAGATAATAAATATAAAATTGCAGGTGGAATAGCTGGAGGATTAGCTTTACTCGCATGTGCTGGACTTGCTTATAAATTCGTAGTACCAGGAGCAGCAACACCCTATGCCGGAGAACCTGCACCTTTTGATGAAACATTAGGTGAAGAAGATAAAGATTTGGACGAACCTGAACAATTCAGATTACCTGAAGAAAACGAGTGGAATTAA-------------------------------------------------------------------------------------------------
>PR0141-C
ATGAATCATCTTGGGAATGTTAAATATTTAGTCATTGTGTTTTTGATTTTCTTTGATTTGTTTCTAGTTAATGGTAGAGATGTGCAAAACAATATAGTGGATGAAATAAAATATCGTGAAGAAGTATGTAATGATGAGGTAGATCTTTACCTTCTAATGGATTGTTCTGGAAGTATACGTCGTCATAATTGGGTGAAGCATGCAGTACCTCTAGCTATGAAATTGATACAACAATTAAATCTTAATGAAAATGCAATTCACTTATATGTTAATATTTTTTCAAACAATGCAAAAGAAATTATTAGATTACATAGTGATGCATCTAAAAACAAAGAGAAGGCTTTAATTATTATAAAGTCACTCTTAAGTACAAATCTTCCATATGGTAGAACAAACTTAACTGATGCACTGTTACAAGTAAGAAAACATTTAAATGACCGAATCAATAGAGAGAATGCTAATCAATTAGTTGTTATATTAACAGATGGAATTCCAGATAGTATTCAAGATTCATTAAAAGAATCAAGAAAATTAAATGATCGTGGTGTTAAAATAGCTGTTTTTGGTATTGGACAAGGTATTAATGTAGCTTTCAACAGATTTCTTGTAGGTTGTCATCCATCAGATGGTAAATGTAACTTGTATGCTGATTCTGCATGGGAAAATGTAAAAAATGTTATCGGACCCTTTATGAAGGCTGTTTGTGTTGAAGTAGAAAAAACAGCAAGTTGTGGTGTTTGGGACGAATGGTCTCCATGTAGTGTAACTTGTGGTAAAGGTACCAGGTCAAGAAAAAGAGAAATCTTACACGAAGGATGTACAAGTGAATTACAAGAACAATGTGAAGAAGAAAGATGTCCTCCAAAACGGGAACCATTAGATGTTCCACATGAACCCGAAGATGATCAACCTAGACCAAGAGGAGATAATTTTGCTGTCGAAAAACCAAAAGAAAATATAATAGATAATAATCCACAAGAACCTTCACCAAATCCAGAAGAAGGAAAGGGTGAAAATCCAAACGGATTTGATTTAGATGAAAATCCAGAAAATCCACCAAATCCAGATATTCCTGAACAAGAACCAAATATACCTGAAGATTCAGAAAAAGAAGTACCTTCTGATGTTCCAAAAAATCCAGAAGACGATCGAGAAGAAAACTTTGATATTCCAAAGAAACCCGAAAATAAGCACGATAATCAAAATAATTTACCAAATGATAAAAGTGATAGATCTATTCCATATTCACCATTACCTCCAAAAGTTTTGGATAATGAAAGGAAACAAAGTGACCCCCAAAGTCAAGATAATAATGGAAATAGGCACGTACCTAATAGTGAAGATAGAGAAACACGTCCACATGGTAGAAATAATGAAAATAGATCATACAATAGAAAATATAACGATACTCCAAAACATCCTGAAAGGGAAGAACATGAAAAGCCAGATAATAATAAAAAAAAAGGAGGATCAGATAATAAATATAAAATTGCAGGTGGAATAGCTGGAGGATTAGCTTTACTCGCATGTGCTGGACTTGCTTATAAATTCGTAGTACCAGGAGCAGCAACACCCTATGCCGGAGAACCTGCACCTTTTGATGAAACATTAGGTGAAGAAGATAAAGATTTGGACGAACCTGAACAATTCAGATTACCTGAAGAAAACGAGTGGAATTAA-------------------------------------------------------------------------------------------------
>PR0145-C
ATGAATCATCTTGGGAATGTTAAATATTTAGTCATTGTGTTTTTGATTTTCTTTGATTTGTTTCTAGTTAATGGTAGAGATGTGCAAAACAATATAGTGGATGAAATAAAATATCGTGAAGAAGTATGTAATGATGAGGTAGATCTTTACCTTCTAATGGATTGTTCTGGAAGTATACGTCGTCATAATTGGGTGAACCATGCAGTACCTCTAGCTATGAAATTGATACAACAATTAAATCTTAATGAAAGTGCAATTCACTTATATGTTAATGTTTTTTCAAACAATGCAAAAGAAATTATTAGATTACATAGTGATGCATCTAAAAACAAAGAGAAGGCTTTAATTATTATAAAGTCACTCTTAAGTACAAATCTTCCATATGGTAGAACAAACTTAAGTGATGCACTGTTACAAGTAAGAAAACATTTAAATGACCGAATCAATAGAGAGAATGCTAGTCAATTAGTTGTTATATTAACAGATGGAATTCCAGATAGTATTCAAGATTCATTAAAAGAATCAAGAAAATTAAATGATCTTGGTGTTAAAATAGCTGTTTTTGGTATTGGACAAGGTATTAATGTAGCTTTCAACAGATTTCTTGTAGGTTGTCATCCATCAGATGGTAAATGTAACTTGTATGCTGATTCTGCATGGGAAAATGTAAAAAATGTTATCGGACCCTTTATGAAGGCTGTTTGTGTTGAAGTAGAAAAAACAGCAAGTTGTGGTGTTTGGGACGAATGGTCTCCATGTAGTGTAACTTGTGGTAAAGGTACCAGGTCAAGAAAAAGAGAAATCTTACACGAAGGATGTACAAGTGAATTACAAGAACAATGTGAAGAAGAAAGATGTCCTCCAAAACGGGAACCATTAGATGTTCCACATGAACCCGAAGATGATCAACCTAGACCAAGAGGAGATAATTTTGCTGTCGAAAAACCAAAAGAAAATATAATAGATAATAATCCACAAGAACCTTCACCAAATCCAGAAGAAGGAAAGGGTGAAAATCCAAACGGATTTGATTTAGATGAAAATCCAGAAAATCCACCAAATCCAGATATTCCTGAACAAGAACCAAATATACCTGAAGATTCAGAAAAAGAAGTACCTTCTGATGTTCCAAAAAATCCAGAAGACGATCGAGAAGAAAACTTTGATATTCCAAAGAAACCCGAAAATAAGCACGATAATCAAAATAATTTACCAAATGATAAAAGTGATAGATCTATTCCATATTCACCATTACCTCCAAAAGTTTTGGATAATGAAAGGAAACAAAGTGACCCCCAAAGTCAAGATAATAATGGAAATAGGCACGTACCTAATAGTGAAGATAGAGAAACACGTCCACATGGTAGAAATAATGAAAATAGATCATACGATAGAAAATATAACGATACTCCAAAATATCCTGAAAGGGAAGAACATGAAAAGCCAGATAATAATAAAAAAAAAGGAGGATCAGATAATAAATATAAAATTGCAGGTGGAATAGCTGGAGGATTAGCTTTACTCGCATGTGCTGGACTTGCTTATAAATTCGTAGTACCAGGAGCAGCAACACCCTATGCCGGAGAACCTGCACCTTTTGATGAAACATTAGGTGAAGAAGATAAAGATTTGGACGAACCTGAACAATTCAGATTACCTGAAGAAAACGAGTGGAATTAA-------------------------------------------------------------------------------------------------
>PR0154-C
ATGAATCATCTTGGGAATGTTAAATATTTAGTCATTGTGTTTTTGATTTTCTTTGATTTGTTTCTAGTTAATGGTAGAGATGTGCAAAACAATATAGTGGATGAAATAAAATATCGTGAAGAAGTATGTAATGATGAGGTAGATCTTTACCTTCTAATGGATTGTTCTGGAAGTATACGTCGTCATAATTGGGTGAACCATGCAGTACCTCTAGCTATGAAATTGATACAACAATTAAATCTTAATGAAAGTGCAATTCACTTATATGTTAATGTTTTTTCAAACAATGCAAAAGAAATTATTAGATTACATAGTGATGCATCTAAAAACAAAGAGAAGGCTTTAATTATTATAAAGTCACTCTTAAATACAAATCTTCCATATGGTAGAACAAACTTAACTGATGCACTGTTACAAGTAAGAAAACATTTAAATGACCGAATCAATAGAGAGAATGCTAATCAATTAGTTGTTATATTAACAGATGGAATTCCAGATAGTATTCAAGATTCATTAAAAGAATCAAGAAAATTAAATGATCGTGGTGTTAAAATAGCTGTTTTTGGTATTGGACAAGGTATTAATGTAGCTTTCAACAGATTTCTTGTAGGTTGTCATCCATCAGATGGTAAATGTAACTTGTATGCTGATTCTGCATGGGAAAATGTAAAAAATGTTATCGGACCCTTTATGAAGGCTGTTTGTGTTGAAGTAGAAAAAACAGCAAGTTGTGGTGTTTGGGACGAATGGTCTCCATGTAGTGTAACTTGTGGTAAAGGTACCAGGTCAAGAAAAAGAGAAATCTTACACGAAGGATGTACAAGTGAAATACAAGAACAATGTGAAGAAGAAAGATGTCCTCCAAAACGGGAACCATTAGATGTTCCACATGAACCCGAAGATGATCAACCTAGACCAAGAGGAGATAATTTTGCTGTCGAAAAACCAAAAGAAAATATAATAGATAATAATCCACAAGAACCTTCACCAAATCCAGAAGAAGGAAAGGGTGAAAATCCAAACGGATTTGATTTAGATGAAAATCCAGAAAATCCACCAAATCCACCAAATCCACCAAATCCAGATATTCCTGAACAAGAACCAAATATACCTGAAGATTCAGAAAAAGAAGTACCTTCTGATGTTCCAAAAAATCCAGAAGACGATCGAGAAGAAAACTTTGATATTCCAAAGAAACCCGAAAATAAGCACGATAATCAAAATAATTTACCAAATGATAAAAGTGATAGATCTATTCCATATTCACCATTACCTCCAAAAGTTTTGGATAATGAAAGGAAACAAAGTGACCCCCAAAGTCAAGATAATAATGGAAATAGGCACGTACCTAATAGTGAAGATAGAGAAACACGTCCACATGGTAGAAATAATGAAAATAGATCATACAATAGAAAATATAACGATACTCCAAAACATCCTGAAAGGGAAGAACATGAAAAGCCAGATAATAATAAAAAAAAAGGAGGATCAGATAATAAATATAAAATTGCAGGTGGAATAGCTGGAGGATTAGCTTTACTCGCATGTGCTGGACTTGCTTATAAATTCGTAGTACCAGGAGCAGCAACACCCTATGCCGGAGAACCTGCACCTTTTGATGAAACATTAGGTGAAGAAGATAAAGATTTGGACGAACCTGAACAATTCAGATTACCTGAAGAAAACGAGTGGAATTAA-------------------------------------------------------------------------------
>PR0155-C
ATGAATCATCTTGGGAATGTTAAATATTTAGTCATTGTGTTTTTGATTTTCTTTGATTTGTTTCTAGTTAATGGTAGAGATGTGCAAAACAATATAGTGGATGAAATAAAATATCGTGAAGAAGTATGTAATGATGAGGTAGATCTTTACCTTCTAATGGATTGTTCTGGAAGTATACGTCGTCATAATTGGGTGAACCATGCAGTACCTCTAGCTATGAAATTGATACAACAATTAAATCTTAATGAAAGTGCAATTCACTTATATCTTAATATTTTTTCAAACAATGCAAGAGAAATTATTAGATTACATAGTGATGCATCTAAAAACAAAGAGAAGGCTTTAATTATTATAAAGTCACTCTTAAATACAAATCTTCCATATGGTAGAACAAACTTAAGTGATGCACTGTTACAAGTAAGAAAACATTTAAATGACCGAATCAATAGAGAGAATGCTAATCAATTAGTTGTTATATTAACAGATGGAATTCCAGATAGTATTCAAGATTCATTAAAAGAATCAAGAAAATTAAATGATCGTGGTGTTAAAATAGCTGTTTTTGGTATTGGACAAGGTATTAATGTAGCTTTCAACAGATTTCTTGTAGGTTGTCATCCATCAGATGGTAAATGTAACTTGTATGCTGATTCTGCATGGGAAAATGTAAAAAATGTTATCGGACCCTTTATGAAGGCTGTTTGTGTTGAAGTAGAAAAAACAGCAAGTTGTGGTGTTTGGGACGAATGGTCTCCATGTAGTGTAACTTGTGGTAAAGGTACCAGGTCAAGAAAAAGAGAAATCTTACACGAAGGATGTACAAGTGAAATACAAGAACAATGTGAAGAAGAAAGATGTCCTCCAAAACGGGAACCATTAGATGTTCCACATGAACCCGAAGATGATGAACCTAGACCAAGAGGAGATAATTTTGCTTTCGAAAAACCAAAAGAAAATATAATAGATAATAATCCACAAGAACCTTCACCAAATCCAGAAGAAGGAAAGGGTGAAAATCCAAACGGATTTGATTTAGATGAAAATCCAGAAAATCCATCAAATCCAGATATTCCTGAACAAGAACCAAATATACCTGAAGATTCAGAAAAAGAAGTACCTTCTGATGTTCCAAAAAATCCAGAAGACGATCGAGAAGAAAACTTTGATATTCCAAAGAAACCCGAAAATAAGCACGATAATCAAAATAATTTACCAAATGATAAAAGTGATAGATCTATTCCATATTCACCATTACCTCCAAAAGTTTTGGATAATGAAAGGAAACAAAGTGACCCCCAAAGTCAAGATAATAATGGAAATAGGCACGTACCTAATAGTGAAGATAGAGAAACACGTCCACATGGTAGAAATAATGAAAATAGATCATACGATAGAAAATATAACGATACTCCAAAATATCCTGAAAGGGAAGAACATGAAAAGCCAGATAATAATAAAAAAAAAGGAGGATCAGATAATAAATATAAAATTGCAGGTGGAATAGCTGGAGGATTAGCTTTACTCGCATGTGCTGGACTTGCTTATAAATTCGTAGTACCAGGAGCAGCAACACCCTATGCCGGAGAACCTGCACCTTTTGATGAAACATTAGGTGAAGAAGATAAAGATTTGGACGAACCTGAACAATTCAGATTACCTGAAGAAAACGAGTGGAATTAA-------------------------------------------------------------------------------------------------
>PR0156-C
ATGAATCATCTTGGGAATGTTAAATATTTAGTCATTGTGTTTTTGATTTTCTTTGATTTGTTTCTAGTTAATGGTAGAGATGTGCAAAACAATATAGTGGATGAAATAAAATATCGTGAAGAAGTATGTAATGATCAGGTAGATCTTTACCTTCTAATGGATTGTTCTGGAAGTATACGTCGTCATAATTGGGTGAACCATGCAGTACCTCTAGCTATGAAATTGATACAACAATTAAATCTTAATGAAAGTGCAATTCACTTATATGTTAATGTTTTTTCAAACAATGCAAAAGAAATTATTAGATTACATAGTGATGCATCTAAAAACAAAGAGAAGGCTTTAATTATTATAAAGTCACTCTTAAATACAAATCTTCCATATGGTAGAACAAACTTAACTGATGCACTGTTACAAGTAAGAAAACATTTAAATGACCGAATCAATAGAGAGAATGCTAATCAATTAGTTGTTATATTAACAGATGGAATTCCAGATAGTATTCAAGATTCATTAAAAGAATCAAGAAAATTAAATGATCGTGGTGTTAAAATAGCTGTTTTTGGTATTGGACAAGGTATTAATGTAGCTTTCAACAGATTTCTTGTAGGTTGTCATCCATCAGATGGTAAATGTAACTTGTATGCTGATTCTACATGGGAAAATGTAAAAAATGTTATCGGACCCTTTATGAAGGCTGTTTGTGTTGAAGTAGAAAAAACAGCAAGTTGTGGTGTTTGGGACGAATGGTCTCCATGTAGTGTAACTTGTGGTAAAGGTACCAGGTCAAGAAAAAGAGAAATCTTACACGAAGGATGTACAAGTGAATTACAAGAACAATGTGAAGAAGAAAGATGTCCTCCAAAACGGGAACCATTAGATGTTCCACATGAACCCGAAGATGATCAACCTAGACCAAGAGGAGATAATTTTGCTGTCGAAAAACCAAAAGAAAATATAATAGATAATAATCCACAAGAACCTTCACCAAATCCAGAAGAAGGAAAGGGTGAAAATCCAAACGGATTTGATTTAGATGAAAATCCAGAAAATCCACCAAATCCACCAAATCCACCAAATCCACCAAATCCAGATATTCCTCAACAAGAACCAAATATACCTGAAGATTCAGAAAAAGAAGTACCTTCTGATGTTCCAAAAAATCCAGAAGACGATCGAGAAGAAAACTTTGATATTCCAAAGAAACCCGAAAATAAGCACGATAATCAAAATAATTTACCAAATGATAAAAGTGATAGATCTATTCCATATTCACCATTACCTCCAAAAGTTTTGGATAATGAAAGGAAACAAAGTGACCCCCAAAGTCAAGATAATAATGGAAATAGGCACGTACCTAATAGTGAAGATAGAGAAACACGTCCACATGGTAGAAATAATGAAAATAGATCATACAATAGAAAACATAACAATACTCCAAAACATCCTGAAAGGGAAGAACATGAAAAGCCAGATAATAATAAACAAAAAGGAGGATCAGATAATAAATATAAAATTGCAGGTGGAATAGCTGGAGGATTAGCTTTACTCGCATGTGCTGGACTTGCTTATAAATTCGTAGTACCAGGAGCAGCAACACCCTATGCCGGAGAACCTGCACCTTTTGATGAAACATTAGGTGAAGAAGATAAAGATTTGGACGAACCTGAACAATTCAGATTACCTGAAGAAAACGAGTGGAATTAA----------------------------------------------------------------------
>PR0157-C
ATGAATCATCTTGGGAATGTTAAATATTTAGTCATTGTGTTTTTGATTTTCTTTGATTTGTTTCTAGTTAATGGTAGAGATGTGCAAAACAATATAGTGGATGAAATAAAATATCGTGAAGAAGTATGTAATGATGAGGTAGATCTTTACCTTCTAATGGATTGTTCTGGAAGTATACGTCGTCATAATTGGGTGAAGCATGCAGTACCTCTAGCTATGAAATTGATACAACAATTAAATCTTAATGAAAATGCAATTCACTTATATGTTAATATTTTTTCAAACAATGCAAAAGAAATTATTAGATTACATAGTGATGCATCTAAAAACAAAGAGAAGGCTTTAATTATTATAAAGTCACTCTTAAGTACAAATCTTCCATATGGTAGAACAAACTTAAGTGATGCACTGTTACAAGTAAGAAAACATTTAAATGACCGAATCAATAGAGAGAATGCTAATCAATTAGTTGTTATATTAACAGATGGAATTCCAGATAGTATTCAAGATTCATTAAAAGAATCAAGAAAATTAAATGATCGTGGTGTTAAAATAGCTGTTTTTGGTATTGGACAAGGTATTAATGTAGCTTTCAACAGATTTCTTGTAGGTTGTCATCCATCAGATGGTAAATGTAACTTGTATGCTGATTCTGCATGGGAAAATGTAAAAAATGTTATCGGACCCTTTATGAAGGCTGTTTGTGTTGAAGTAGAAAAAACAGCAAGTTGTGGTGTTTGGGACGAATGGTCTCCATGTAGTGTAACTTGTGGTAAAGGTACCAGGTCAAGAAAAAGAGAAATCTTACACGAAGGATGTACAAGTGAATTACAAGAACAATGTGAAGAAGAAAGATGTCCTCCAAAACGGGAACCATTAGATGTTCCAGATGAACCCGAAGATGATCAACCTAGACCAAGAGGAGATAATTTTGCTGTCGAAAAACCAAAAGAAAATATAATAGATAATAATCCACAAGAACCTTCACCAAATCCAGAAGAAGGAAAGGGTGAAAATCCAAACGGATTTGATTTAGATGAAAATCCAGAAAATCCACCAAATCCAGATATTCCTGAACAAGAACCAAATATACCTGAAGATTCAGAAAAAGAAGTACCTTCTGATGTTCCAAAAAATCCAGAAGACGATCGAGAAGAAAACTTTGATATTCCAAAGAAACCCGAAAATAAGCACGATAATCAAAATAATTTACCAAATGATAAAAGTGATAGATCTATTCCATATTCACCATTACCTCCAAAAGTTTTGGATAATGAAAGGAAACAAAGTGACCCCCAAAGTCAAGATAATAATGGAAATAGGCACGTACCTAATAGTGAAGATAGAGAAACACGTCCACATGGTAGAAATAATGAAAATAGATCATACAATAGAAAATATAACGATACTCCAAAACATCCTGAAAGGGAAGAACATGAAAAGCCAGATAATAATAAAAAAAAAGGAGGATCAGATAATAAATATAAAATTGCAGGTGGAATAGCTGGAGGATTAGCTTTACTCGCATGTGCTGGACTTGCTTATAAATTCGTAGTACCAGGAGCAGCAACACCCTATGCCGGAGAACCTGCACCTTTTGATGAAACATTAGGTGAAGAAGATAAAGATTTGGACGAACCTGAACAATTCAGATTACCTGAAGAAAACGAGTGGAATTAA-------------------------------------------------------------------------------------------------
>PR0158-C
ATGAATCATCTTGGGAATGTTAAATATTTAGTCATTGTGTTTTTGATTTTCTTTGATTTGTTTCTAGTTAATGGTAGAGATGTGCAAAACAATATAGTGGATGAAATAAAATATCGTGAAGAAGTATGTAATGATGAGGTAGATCTTTACCTTCTAATGGATTGTTCTGGAAGTATACGTCGTCATAATTGGGTGAAGCATGCAGTACCTCTAGCTATGAAATTGATACAACAATTAAATCTTAATGAAAATGCAATTCACTTATATGTTAATATTTTTTCAAACAATGCAAAAGAAATTATTAGATTACATAGTGATGCATCTAAAAACAAAGAGAAGGCTTTAATTATTATAAAGTCACTCTTAAGTACAAATCTTCCATATGGTAGAACAAACTTAAGTGATGCACTGTTACAAGTAAGAAAACATTTAAATGACCGAATCAATAGAGAGAATGCTAATCAATTAGTTGTTATATTAACAGATGGAATTCCAGATAGTATTCAAGATTCATTAAAAGAATCAAGAAAATTAAATGATCGTGGTGTTAAAATAGCTGTTTTTGGTATTGGACAAGGTATTAATGTAGCTTTCAACAGATTTCTTGTAGGTTGTCATCCATCAGATGGTAAATGTAACTTGTATGCTGATTCTGCATGGGAAAATGTAAAAAATGTTATCGGACCCTTTATGAAGGCTGTTTGTGTTGAAGTAGAAAAAACAGCAAGTTGTGGTGTTTGGGACGAATGGTCTCCATGTAGTGTAACTTGTGGTAAAGGTACCAGGTCAAGAAAAAGAGAAATCTTACACGAAGGATGTACAAGTGAATTACAAGAACAATGTGAAGAAGAAAGATGTCCTCCAAAACGGGAACCATTAGATGTTCCACATGAACCCGAAGATGATCAACCTAGACCAAGAGGAGATAATTTTGCTGTCGAAAAACCAAAAGAAAATATAATAGATAATAATCCACAAGAACCTTCACCAAATCCAGAAGAAGGAAAGGGTGAAAATCCAAACGGATTTGATTTAGATGAAAATCCAGAAAATCCACCAAATCCACCAAATCCACCAAATCCACCAAATCCAGATATTCCTCAACAAGAACCAAATATACCTGAAGATTCAGAAAAAGAAGTACCTTCTGATGTTCCAAAAAATCCAGAAGACGATCGAGAAGAAAACTTTGATATTCCAAAGAAACCCGAAAATAAGCACGATAATCAAAATAATTTACCAAATGATAAAAGTGATAGATCTATTCCATATTCACCATTACCTCCAAAAGTTTTGGATAATGAAAGGAAACAAAGTGACCCCCAAAGTCAAGATAATAATGGAAATAGGCACGTACCTAATAGTGAAGATAGAGAAACACGTCCACATGGTAGAAATAATGAAAATAGATCATACAATAGAAAACATAACAATACTCCAAAACATCCTGAAAGGGAAGAACATGAAAAGCCAGATAATAATAAACAAAAAGGAGGATCAGATAATAAATATAAAATTGCAGGTGGAATAGCTGGAGGATTAGCTTTACTCGCATGTGCTGGACTTGCTTATAAATTCGTAGTACCAGGAGCAGCAACACCCTATGCCGGAGAACCTGCACCTTTTGATGAAACATTAGGTGAAGAAGATAAAGATTTGGACGAACCTGAACAATTCAGATTACCTGAAGAAAACGAGTGGAATTAA----------------------------------------------------------------------
>PR0159-C
ATGAATCATCTTGGGAATGTTAAATATTTAGTCATTGTGTTTTTGATTTTCTTTGATTTGTTTCTAGTTAATGGTAGAGATGTGCAAAACAATATAGTGGATGAAATAAAATATCGTGAAGAAGTATGTAATGATGAGGTAGATCTTTACCTTCTAATGGATTGTTCTGGAAGTATACGTCGTCATAATTGGGTGAACCATGCAGTACCTCTAGCTATGAAATTGATACAACAATTAAATCTTAATGAAAGTGCAATTCACTTATATCTTAATATTTTTTCAAACAATGCAAGAGAAATTATTAGATTACATAGTGATGCATCTAAAAACAAAGAGAAGGCTTTAATTATTATAAAGTCACTCTTAAATACAAATCTTCCATATGGTAGAACAAACTTAACTGATGCACTGTTACAAGTAAGAAAACATTTAAATGACCGAATCAATAGAGAGAATGCTAATCAATTAGTTGTTATATTAACAGATGGAATTCCAGATAGTATTCAAGATTCATTAAAAGAATCAAGAAAATTAAATGATCGTGGTGTTAAAATAGCTGTTTTTGGTATTGGACAAGGTATTAATGTAGCTTTCAACAGATTTCTTGTAGGTTGTCATCCATCAGATGGTAAATGTAACTTGTATGCTGATTCTGCATGGGAAAATGTAAAAAATGTTATCGGACCCTTTATGAAGGCTGTTTGTGTTGAAGTAGAAAAAACAGCAAGTTGTGGTGTTTGGGACGAATGGTCTCCATGTAGTGTAACTTGTGGTAAAGGTACCAGGTCAAGAAAAAGAGAAATCTTACACGAAGGATGTACAAGTGAATTACAAGAACAATGTGAAGAAGAAAGATGTCCTCCAAAACGGGAACCATTAGATGTTCCACATGAACCCGAAGATGATCAACCTAGACCAAGAGGAGATAATTTTGTTGTCGAAAAACCAAAAGAAAATATAATAGATAATAATCCACAAGAACCTTCACCAAATCCAGAAGAAGGAAAGGGTGAAAATCCAAACGGATTTGATTTAGATGAAAATCCAGAAAATCCACCAAATCCACCAAATCCACCAAATCCAGATATTCCTGAACAAGAACCAAATATACCTGAAGATTCAGAAAAAGAAGTACCTTCTGATGTTCCAAAAAATCCAGAAGACGATCGAGAAGAAAACTTTGATATTCCAAAGAAACCCGAAAATAAGCACGATAATCAAAATAATTTACCAAATGATAAAAGTGATAGATCTATTCCATATTCACCATTACCTCCAAAAGTTTTGGATAATGAAAGGAAACAAAGTGACCCCCAAAGTCAAGATAATAATGGAAATAGGCACGTACCTAATAGTGAAGATAGAGAAACACGTCCACATGGTAGAAATAATGAAAATAGATCATACAATAGAAAACATAACAATACTCCAAAACATCCTGAAAGGGAAGAACATGAAAAGCCAGATAATAATAAACAAAAAGGAGGATCAGATAATAAATATAAAATTGCAGGTGGAATAGCTGGAGGATTAGCTTTACTCGCATGTGCTGGACTTGCTTATAAATTCGTAGTACCAGGAGCAGCAACACCCTATGCCGGAGAACCTGCACCTTTTGATGAAACATTAGGTGAAGAAGATAAAGATTTGGACGAACCTGAACAATTCAGATTACCTGAAGAAAACGAGTGGAATTAA-------------------------------------------------------------------------------
>PR0160-C
ATGAATCATCTTGGGAATGTTAAATATTTAGTCATTGTGTTTTTGATTTTCTTTGATTTGTTTCTAGTTAATGGTAGAGATGTGCAAAACAATATAGTGGATGAAATAAAATATCGTGAAGAAGTATGTAATGATCAGGTAGATCTTTACCTTCTAATGGATTGTTCTGGAAGTATACGTCGTCATAATTGGGTGAACCATGCAGTACCTCTAGCTATGAAATTGATACAACAATTAAATCTTAATGAAAGTGCAATTCACTTATATCTTAATATTTTTTCAAACAATGCAAGAGAAATTATTAGATTACATAGTGATGCATCTAAAAACAAAGAGAAGGCTTTAATTATTATAAAGTCACTCTTAAATACAAATCTTCCATATGGTAGAACAAACTTAACTGATGCACTGTTACAAGTAAGAAAACATTTAAATGACCGAATCAATAGAGAGAATGCTAATCAATTAGTTGTTATATTAACAGATGGAATTCCAGATAGTATTCAAGATTCATTAAAAGAATCAAGAAAATTAAATGATCGTGGTGTTAAAATAGCTGTTTTTGGTATTGGACAAGGTATTAATGTAGCTTTCAACAGATTTCTTGTAGGTTGTCATCCATCAGATGGTAAATGTAACTTGTATGCTGATTCTACATGGGAAAATGTAAAAAATGTTATCGGACCCTTTATGAAGGCTGTTTGTGTTGAAGTAGAAAAAACAGCAAGTTGTGGTGTTTGGGACGAATGGTCTCCATGTAGTGTAACTTGTGGTAAAGGTACCAGGTCAAGAAAAAGAGAAATCTTACACGAAGGATGTACAAGTGAATTACAAGAACAATGTGAAGAAGAAAGATGTCCTCCAAAACGGGAACCATTAGATGTTCCACATGAACCCGAAGATGATCAACCTAGACCAAGAGGAGATAATTTTGCTGTCGAAAAACCAAAAGAAAATATAATAGATAATAATCCACAAGAACCTTCACCAAATCCAGAAGAAGGAAAGGGTGAAAATCCAAACGAATTTGATTTAGATGAAAATCCAGAAAATCCACCAAATCCACCAAATCCACCAAATCCACCAAATCCAGATATTCCTCAACAAGAACCAAATATACCTGAAGATTCAGAAAAAGAAGTACCTTCTGATGTTCCAAAAAATCCAGAAGACGATCGAGAAGAAAACTTTGATATTCCAAAGAAACCCGAAAATAAGCACGATAATCAAAATAATTTACCAAATGATAAAAGTGATAGATATATTCCATATTCACCATTACCTCCAAAAGTTTTGGATAATGAAAGGAAAGAAAGTGACCCCCAAAGTCAAGATAATAATGGAAATAGGCACGTACCTAATAGTGAAGATAGAGAAACACGTCCACATGGTAGAAATAATGAAAATAGATCATACAATAGAAAACATAACAATACTCCAAAACATCCTGAAAGGGAAGAACATGAAAAGCCAGATAATAATAAACAAAAAGGAGGATCAGATAATAAATATAAAATTGCAGGTGGAATAGCTGGAGGATTAGCTTTACTCGCATGTGCTGGACTTGCTTATAAATTCGTAGTACCAGGAGCAGCAACACCCTATGCCGGAGAACCTGCACCTTTTGATGAAACATTAGGTGAAGAAGATAAAGATTTGGACGAACCTGAACAATTCAGATTACCTGAAGAAAACGAGTGGAATTAA----------------------------------------------------------------------
>PR0161-C
ATGAATCATCTTGGGAATGTTAAATATTTAGTCATTGTGTTTTTGATTTTCTTTGATTTGTTTCTAGTTAATGGTAGAGATGTGCAAAACAATATAGTGGATGAAATAAAATATCGTGAAGAAGTATGTAATGATGAGGTAGATCTTTACCTTCTAATGGATTGTTCTGGAAGTATACGTCGTCATAATTGGGTGAACCATGCAGTACCTCTAGCTATGAAATTGATACAACAATTAAATCTTAATGAAAATGCAATTCACTTATATCTTAATATTTTTTCAAACAATGCAAGAGAAATTATTAGATTACATAGTGATGCATCTAAAAACAAAGAGAAGGCTTTAATTATTATAAAGTCACTCTTAAATACAAATCTTCCATATGGTAGAACAAACTTAACTGATGCACTGTTACAAGTAAGAAAACATTTAAATGACCGAATCAATAGAGAGAATGCTAATCAATTAGTTGTTATATTAACAGATGGAATTCCAGATAGTATTCAAGATTCATTAAAAGAATCAAGAAAATTAAATGATCGTGGTGTTAAAATAGCTGTTTTTGGTATTGGACAAGGTATTAATGTAGCTTTCAACAGATTTCTTGTAGGTTGTCATCCATCAGATGGTAAATGTAACTTGTATGCTGATTCTGAATGGGAAAATGTAAAAAATGTTATCGGACCCTTTATGAAGGCTGTTTGTGTTGAAGTAGAAAAAACAGCAAGTTGTGGTGTTTGGGACGAATGGTCTCCATGTAGTGTAACTTGTGGTAAAGGTACCAGGTCAAGAAAAAGAGAAATCTTACACGAAGGATGTACAAGTGAATTACAAGAACAATGTGAAGAAGAAAGATGTCCTCCAAAACGGGAACCATTAGATGTTCCACATGAACCCGAAGATGATCAACCTAGACCAAGAGGAGATAATTTTGTTGTCGAAAAACCAAAAGAAAATATAATAGATAATAATCCACAAGAACCTTCACCAAATCCAGAAGAAGGAAAGGGTGAAAATCCAAACGGATTTGATTTAGATGAAAATCCAGAAAATCCACCAAATCCACCAAATCCACCAAATCCACCAAATCCAGATATTCCTCAACAAGAACCAAATATACCTGAAGATTCAGAAAAAGAAGTACCTTCTGATGTTCCAAAAAATCCAGAAGACGATCGAGAAGAAAACTTTGATATTCCAAAGAAACCCGAAAATAAGCACGATAATCAAAATAATTTACCAAATGATAAAAGTGATAGATATATTCCATATTCACCATTACCTCCAAAAGTTTTGGATAATGAAAGGAAACAAAGTGACCCCCAAAGTCAAGATAATAATGGAAATAGGCACGTACCTAATAGTGAAGATAGAGAAACACGTCCACATGGTAGAAATAATGAAAATAGATCATACAATAGAAAACATAACAATACTCCAAAACATCCTGAAAGGGAAGAACATGAAAAGCCAGATAATAATAAACAAAAAGGAGGATCAGATAATAAATATAAAATTGCAGGTGGAATAGCTGGAGGATTAGCTTTACTCGCATGTGCTGGACTTGCTTATAAATTCGTAGTACCAGGAGCAGCAACACCCTATGCCGGAGAACCTGCACCTTTTGATGAAACATTAGGTGAAGAAGATAAAGATTTGGACGAACCTGAACAATTCAGATTACCTGAAGAAAACGAGTGGAATTAA----------------------------------------------------------------------
>PR0163-C
ATGAATCATCTTGGGAATGTTAAATATTTAGTCATTGTGTTTTTGATTTTCTTTGATTTGTTTCTAGTTAATGGTAGAGATGTGCAAAACAATATAGTGGATGAAATAAAATATCGTGAAGAAGTATGTAATGATGAGGTAGATCTTTACCTTCTAATGGATTGTTCTGGAAGTATACGTCGTCATAATTGGGTGAAGCATGCAGTACCTCTAGCTATGAAATTGATACAACAATTAAATCTTAATGAAAGTGCAATTCACTTATATCTTAATATTTTTTCAAACAATGCAAGAGAAATTATTAGATTACATAGTGATGCATCTAAAAACAAAGAGAAGGCTTTAATTATTATAAAGTCACTCTTAAATACAAATCTTCCATATGGTAGAACAAACTTAACTGATGCACTGTTACAAGTAAGAAAACATTTAAATGACCGAATCAATAGAGAGAATGCTAATCAATTAGTTGTTATATTAACAGATGGAATTCCAGATAGTATTCAAGATTCATTAAAAGAATCAAGAAAATTAAATGATCGTGGTGTTAAAATAGCTGTTTTTGGTATTGGACAAGGTATTAATGTAGCTTTCAACAGATTTCTTGTAGGTTGTCATCCATCAGATGGTAAATGTAACTTGTATGCTGATTCTGCATGGGAAAATGTAAAAAATGTTATCGGACCCTTTATGAAGGCTGTTTGTGTTGAAGTAGAAAAAACAGCAAGTTGTGGTGTTTGGGACGAATGGTCTCCATGTAGTGTAACTTGTGGTAAAGGTACCAGGTCAAGAAAAAGAGAAATCTTACACGAAGGATGTACAAGTGAATTACAAGAACAATGTGAAGAAGAAAGATGTCCTCCAAAACGGGAACCATTAGATGTTCCACATGAACCCGAAGATGATCAACCTAGACCAAGAGGAGATAATTTTGTTGTCGAAAAACCAAAAGAAAATATAATAGATAATAATCCACAAGAACCTTCACCAAATCCAGAAGAAGGAAAGGGTGAAAATCCAAACGGATTTGATTTAGATGAAAATCCAGAAAATCCACCAAATCCACCAAATCCACCAAATCCACCAAATCCACCAAATCCAGATATTCCTGAACAAGAACCAAATATACCTGAAGATTCAGAAAAAGAAGTACCTTCTGATGTTCCAAAAAATCCAGAAGACGATCGAGAAGAAAACTTTGATATTCCAAAGAAACCCGAAAATAAGCACGATAATCAAAATAATTTACCAAATGATAAAAGTGATAGATCTATTCCATATTCACCATTACCTCCAAAAGTTTTGGATAATGAAAGGAAACAAAGTGACCCCCAAAGTCAAGATAATAATGGAAATAGGCACGTACCTAATAGTGAAGATAGAGAAACACGTCCACATGGTAGAAATAATGAAAATAGATCATACAATAGAAAATATAACGATACTCCAAAACATCCTGAAAGGGAAGAACATGAAAAGCCAGATAATAATAAAAAAAAAGGAGGATCAGATAATAAATATAAAATTGCAGGTGGAATAGCTGGAGGATTAGCTTTACTCGCATGTGCTGGACTTGCTTATAAATTCGTAGTACCAGGAGCAGCAACACCCTATGCCGGAGAACCTGCACCTTTTGATGAAACATTAGGTGAAGAAGATAAAGATTTGGACGAACCTGAACAATTCAGATTACCTGAAGAAAACGAGTGGAATTAA-------------------------------------------------------------
>PR0164-C
ATGAATCATCTTGGGAATGTTAAATATTTAGTCATTGTGTTTTTGATTTTCTTTGATTTGTTTCTAGTTAATGGTAGAGATGTGCAAAACAATATAGTGGATGAAATAAAATATCGTGAAGAAGTATGTAATGATGAGGTAGATCTTTACCTTCTAATGGATTGTTCTGGAAGTATACGTCGTCATAATTGGGTGAACCATGCAGTACCTCTAGCTATGAAATTGATACAACAATTAAATCTTAATGAAAGTGCAATTCACTTATATCTTAATATTTTTTCAAACAATGCAAGAGAAATTATTAGATTACATAGTGATGCATCTAAAAACAAAGAGAAGGCTTTAATTATTATAAAGTCACTCTTAAATACAAATCTTCCATATGGTAGAACAAACTTAACTGATGCACTGTTACAAGTAAGAAAACATTTAAATGACCGAATCAATAGAGAGAATGCTAATCAATTAGTTGTTATATTAACAGATGGAATTCCAGATAGTATTCAAGATTCATTAAAAGAATCAAGAAAATTAAATGATCGTGGTGTTAAAATAGCTGTTTTTGGTATTGGACAAGGTATTAATGTAGCTTTCAACAGATTTCTTGTAGGTTGTCATCCATCAGATGGTAAATGTAACTTGTATGCTGATTCTACATGGGAAAATGTAAAAAATGTTATCGGACCCTTTATGAAGGCTGTTTGTGTTGAAGTAGAAAAAACAGCAAGTTGTGGTGTTTGGGACGAATGGTCTCCATGTAGTGTAACTTGTGGTAAAGGTACCAGGTCAAGAAAAAGAGAAATCTTACACGAAGGATGTACAAGTGAATTACAAGAACAATGTGAAGAAGAAAGATGTCCTCCAAAACGGGAACCATTAGATGTTCCACATGAACCCGAAGATGATCAACCTAGACCAAGAGGAGATAATTTTGCTGTCGAAAAACCAAAAGAAAATATAATAGATAATAATCCACAAGAACCTTCACCAAATCCAGAAGAAGGAAAGGGTGAAAATCCAAACGAATTTGATTTAGATGAAAATCCAGAAAATCCACCAAATCCACCAAATCCACCAAATCCAGATATTCCTCAACAAGAACCAAATATACCTGAAGATTCAGAAAAAGAAGTACCTTCTGATGTTCCAAAAAATCCAGAAGACGATCGAGAAGAAAACTTTGATATTCCAAAGAAACCCGAAAATAAGCACGATAATCAAAATAATTTACCAAATGATAAAAGTGATAGATATATTCCATATTCACCATTACCTCCAAATGTTTTGGATAATGAAAGGAAACAAAGTGACCCCCAAAGTCAAGATAATAATGGAAATAGGCACGTACCTAATAGTGAAGATAGAGAAACACGTCCACATGGTAGAAATAATGAAAATAGATCATACAATATAAAATATAACGATACTCCAAAACATCCTGAAAGGGAAGAACATGAAAAGCCAGATAATAATAAAAAAAAAGGAGGATCAGATAATAAATATAAAATTGCAGGTGGAATAGCTGGAGGATTAGCTTTACTCGCATGTGCTGGACTTGCTTATAAATTCGTAGTACCAGGAGCAGCAACACCCTATGCCGGAGAACCTGCACCTTTTGATGAAACATTAGGTGAAGAAGATAAAGATTTGGACGAACCTGAACAATTCAGATTACCTGAAGAAAACGAGTGGAATTAA-------------------------------------------------------------------------------
>PH0047-CX
ATGAATCATCTTGGGAATGTTAAATATTTAGTCATTGTGTTTTTGATTTTCTTTGATTTGTTTCTAGTTAATGGTAGAGATGTGCAAAACAATATAGTGGATGAAATAAAATATCGTGAAGAAGTATGTAATGATGAGGTAGATCTTTACCTTCTAATGGATTGTTCTGGAAGTATACGTCGTCATAATTGGGTGAAGCATGCAGTACCTCTAGCTATGAAATTGATACAACAATTAAATCTTAATGAAAATGCAATTCACTTATATGTTAATATTTTTTCAAACAATGCAAAAGAAATTATTAGATTACATAGTGATGCATCTAAAAACAAAGAGAAGGCTTTAATTATTATAAAGTCACTCTTAAGTACAAATCTTCCATATGGTAGAACAAACTTAAGTGATGCACTGTTACAAGTAAGAAAACATTTAAATGACCGAATCAATAGAGAGAATGCTAATCAATTAGTTGTTATATTAACAGATGGAATTCCAGATAGTATTCAAGATTCATTAAAAGAATCAAGAAAATTAAATGATCGTGGTGTTAAAATAGCTGTTTTTGGTATTGGACAAGGTATTAATGTAGCTTTCAACAGATTTCTTGTAGGTTGTCATCCATCAGATGGTAAATGTAACTTGTATGCTGATTCTGCATGGGAAAATGTAAAAAATGTTATCGGACCCTTTATGAAGGCTGTTTGTGTTGAAGTAGAAAAAACAGCAAGTTGTGGTGTTTGGGACGAATGGTCTCCATGTAGTGTAACTTGTGGTAAAGGTACCAGGTCAAGAAAAAGAGAAATCTTACACGAAGGATGTACAAGTGAATTACAAGAACAATGTGAAGAAGAAAGATGTCCTCCAAAACGGGAACCATTAGATGTTCCAGATGAACCCGAAGATGATCAACCTAGACCAAGAGGAGATAATTTTGCTGTCGAAAAACCAAAAGAAAATATAATAGATAATAATCCACAAGAACCTTCACCAAATCCAGAAGAAGGAAAGGGTGAAAATCCAAACGGATTTGATTTAGATGAAAATCCAGAAAATCCACCAAATCCAGATATTCCTGAACAAGAACCAAATATACCTGAAGATTCAGAAAAAGAAGTACCTTCTGATGTTCCAAAAAATCCAGAAGACGATCGAGAAGAAAACTTTGATATTCCAAAGAAACCCGAAAATAAGCACGATAATCAAAATAATTTACCAAATGATAAAAGTGATAGATCTATTCCATATTCACCATTACCTCCAAAAGTTTTGGATAATGAAAGGAAACAAAGTGACCCCCAAAGTCAAGATAATAATGGAAATAGGCACGTACCTAATAGTGAAGATAGAGAAACACGTCCACATGGTAGAAATAATGAAAATAGATCATACAATAGAAAATATAACGATACTCCAAAACATCCTGAAAGGGAAGAACATGAAAAGCCAGATAATAATAAAAAAAAAGGAGGATCAGATAATAAATATAAAATTGCAGGTGGAATAGCTGGAGGATTAGCTTTACTCGCATGTGCTGGACTTGCTTATAAATTCGTAGTACCAGGAGCAGCAACACCCTATGCCGGAGAACCTGCACCTTTTGATGAAACATTAGGTGAAGAAGATAAAGATTTGGACGAACCTGAACAATTCAGATTACCTGAAGAAAACGAGTGGAATTAA-------------------------------------------------------------------------------------------------
>PH0051-CX
ATGAATCATCTTGGGAATGTTAAATATTTAGTCATTGTGTTTTTGATTTTCTTTGATTTGTTTCTAGTTAATGGTAGAGATGTGCAAAACAATATAGTGGATGAAATAAAATATCGTGAAGAAGTATGTAATGATGAGGTAGATCTTTACCTTCTAATGGATTGTTCTGGAAGTATACGTCGTCATAATTGGGTGAAGCATGCAGTACCTCTAGCTATGAAATTGATACAACAATTAAATCTTAATGAAAATGCAATTCACTTATATGCTAATATTTTTTCAAACAATGCAAAAGAAATTATTAGATTACATAGTGATGCATCTAAAAACAAAGAGAAGGCTTTAATTATTATAAAGTCACTCTTAAGTACAAATCTTCCATATGGTAGAACAAACTTAAGTGATGCACTGTTACAAGTAAGAAAACATTTAAATGACCGAATCAATAGAGAGAATGCTAATCAATTAGTTGTTATATTAACAGATGGAATTCCAGATAGTATTCAAGATTCATTAAAAGAATCAAGAAAATTAAATGATCGTGGTGTTAAAATAGCTGTTTTTGGTATTGGACAAGGTATTAATGTAGCTTTCAACAGATTTCTTGTAGGTTGTCATCCATCAGATGGTAAATGTAACTTGTATGCTGATTCTGCATGGGAAAATGTAAAAAATGTTATCGGACCCTTTATGAAGGCTGTTTGTGTTGAAGTAGAAAAAACAGCAAGTTGTGGTGTTTGGGACGAATGGTCTCCATGTAGTGTAACTTGTGGTAAAGGTACCAGGTCAAGAAAAAGAGAAATCTTACACGAAGGATGTACAAGTGAATTACAAGAACAATGTGAAGAAGAAAGATGTCCTCCAAAATGGGAACCATTAGATGTTCCACAAGAACCCGAAGATGATCAACCTAGACCAAGAGGAGATAATTTTGCTGTCGAAAAACCAAAAGAAAATATAATAGATAATAATCCACAAGAACCTTCACCAAATCCAGAAGAAGGAAAGGGTGAAAATCCAAACGGATTTGATTTAGATGAAAATCCAGAAAATCCACCAAATCCAGATATTCCTGAACAAGAACCAAATATACCTGAAGATTCAGAAAAAGAAGTACCTTCTGATGTTCCAAAAAATCCAGAAGACGATCGAGAAGAAAACTTTGATATTCCAAAGAAACCCGAAAATAAGCACGATAATCAAAATAATTTACCAAATGATAAAAGTGATAGATATATTCCATATTCACCATTACCTCCAAAAGTTTTGGATAATGAAAGGAAACAAAGTGACCCCCAAAGTCAAGATAATAATGGAAATAGGCACGTACCTAATAGTGAAGATAGAGAAACACGTCCACATGGTAGAAATAATGAAAATAGATCATACAATAGAAAATATAACGATACTCCAAAATATCCTGAAAGGGAAGAACATGAAAAGCCAGATAATAATAAAAAAAAAGGAGGATCAGATAATAAATATAAAATTGCAGGTGGAATAGCTGGAGGATTAGCTTTACTCGCATGTGCTGGACTTGCTTATAAATTCGTAGTACCAGGAGCAGCAACACCCTTTGCCGGAGAACCTGCACCTTTTGATGAAACATTAGGTGAAGAAGATAAAGATTTGGACGAACCTGAACAATTCAGATTACCTGAAGAAAACGAGTGGAATTAA-------------------------------------------------------------------------------------------------
>PH0055-C
ATGAATCATCTTGGGAATGTTAAATATTTAGTCATTGTGTTTTTGATTTTCTTTGATTTGTTTCTAGTTAATGGTAGAGATGTGCAAAACAATATAGTGGATGAAATAAAATATCGTGAAGAAGTATGTAATGATGAGGTAGATCTTTACCTTCTAATGGATTGTTCTGGAAGTATACGTCGTCATAATTGGGTGAAGCATGCAGTACCTCTAGCTATGAAATTGATACAACAATTAAATCTTAATGAAAATGCAATTCACTTATATGTTAATATTTTTTCAAACAATGCAAAAGAAATTATTAGATTACATAGTGATGCATCTAAAAACAAAGAGAAGGCTTTAATTATTATAAAGTCACTCTTAAGTACAAATCTTCCATATGGTAGAACAAACTTAAGTGATGCACTGTTACAAGTAAGAAAACATTTAAATGACCGAATCAATAGAGAGAATGCTAATCAATTAGTTGTTATATTAACAGATGGAATTCCAGATAGTATTCAAGATTCATTAAAAGAATCAAGAAAATTAAATGATCGTGGTGTTAAAATAGCTGTTTTTGGTATTGGACAAGGTATTAATGTAGCTTTCAACAGATTTCTTGTAGGTTGTCATCCATCAGATGGTAAATGTAACTTGTATGCTGATTCTGCATGGGAAAATGTAAAAAATGTTATCGGACCCTTTATGAAGGCTGTTTGTGTTGAAGTAGAAAAAACAGCAAGTTGTGGTGTTTGGGACGAATGGTCTCCATGTAGTGTAACTTGTGGTAAAGGTACCAGGTCAAGAAAAAGAGAAATCTTACACGAAGGATGTACAAGTGAATTACAAGAACAATGTGAAGAAGAAAGATGTCCTCCAAAACGGGAACCATTAGATGTTCCAGATGAACCCGAAGATGATCAACCTAGACCAAGAGGAGATAATTTTGCTGTCGAAAAACCAAAAGAAAATATAATAGATAATAATCCACAAGAACCTTCACCAAATCCAGAAGAAGGAAAGGGTGAAAATCCAAACGGATTTGATTTAGATGAAAATCCAGAAAATCCACCAAATCCACCAAATCCACCAAATCCACCAAATCCAGATATTCCTGAACAAGAACCAAATATACCTGAAGATTCAGAAAAAGAAGTACCTTCTGATGTTCCAAAAAATCCAGAAGACGATCGAGAAGAAAACTTTGATATTCCAAAGAAACCCGAAAATAAGCACGATAATCAAAATAATTTACCAAATGATAAAAGTGATAGATATATTCCATATTCACCATTACCTCCAAAAGTTTTGGATAATGAAAGGAAACAAAGTGACCCCCAAAGTCAAGATAATAATGGAAATAGGCACGTACCTAATAGTGAAGATAGAGAAACACGTCCACATGGTAGAAATAATGAAAATAGATCATACAATAGAAAACATAACAATACTCCAAAACATCCTGAAAGGGAAGAACATGAAAAGCCAGATAATAATAAAAAAAAAGGAGGATCAGATAATAAATATAAAATTGCAGGTGGAATAGCTGGAGGATTAGCTTTACTCGCATGTGCTGGACTTGCTTATAAATTCGTAGTACCAGGAGCAGCAACACCCTATGCCGGAGAACCTGCACCTTTTGATGAAACATTAGGTGAAGAAGATAAAGATTTGGACGAACCTGAACAATTCAGATTACCTGAAGAAAACGAGTGGAATTAA----------------------------------------------------------------------
>PH0057-C
ATGAATCATCTTGGGAATGTTAAATATTTAGTCATTGTGTTTTTGATTTTCTTTGATTTGTTTCTAGTTAATGGTAGAGATGTGCAAAACAATATAGTGGATGAAATAAAATATCGTGAAGAAGTATGTAATGATGAGGTAGATCTTTACCTTCTAATGGATTGTTCTGGAAGTATACGTCGTCATAATTGGGTGAAGCATGCAGTACCTCTAGCTATGAAATTGATACAACAATTAAATCTTAATGAAAATGCAATTCACTTATATGTTAATATTTTTTCAAACAATGCAAAAGAAATTATTAGATTACATAGTGATGCATCTAAAAACAAAGAGAAGGCTTTAATTATTATAAAGTCACTCTTAAGTACAAATCTTCCATATGGTAGAACAAACTTAACTGATGCACTGTTACAAGTAAGAAAACATTTAAATGACCGAATCAATAGAGAGAATGCTAATCAATTAGTTGTTATATTAACAGATGGAATTCCAGATAGTATTCAAGATTCATTAAAAGAATCAAGAAAATTAAATGATCGTGGTGTTAAAATAGCTGTTTTTGGTATTGGACAAGGTATTAATGTAGCTTTCAACAGATTTCTTGTAGGTTGTCATCCATCAGATGGTAAATGTAACTTGTATGCTGATTCTGCATGGGAAAATGTAAAAAATGTTATCGGACCCTTTATGAAGGCTGTTTGTGTTGAAGTAGAAAAAACAGCAAGTTGTGGTGTTTGGGACGAATGGTCTCCATGTAGTGTAACTTGTGGTAAAGGTACCAGGTCAAGAAAAAGAGAAATCTTACACGAAGGATGTACAAGTGAATTACAAGAACAATGTGAAGAAGAAAGATGTCCTCCAAAACGGGAACCATTAGATGTTCCACATGAACCCGAAGATGATCAACCTAGACCAAGAGGAGATAATTTTGCTGTCGAAAAACCAAAAGAAAATATAATAGATAATAATCCACAAGAACCTTCACCAAATCCAGAAGAAGGAAAGGGTGAAAATCCAAACGGATTTGATTTAGATGAAAATCCAGAAAATCCACCAAATCCACCAAATCCAGATATTCCTGAACAAGAACCAAATATACCTGAAGATTCAGAAAAAGAAGTACCTTCTGATGTTCCAAAAAATCCAGAAGACGATCGAGAAGAAAACTTTGATATTCCAAAGAAACCCGAAAATAAGCACGATAATCAAAATAATTTACCAAATGATAAAAGTGATAGATATATTCCATATTCACCATTACCTCCAAAAGTTTTGGATAATGAAAGGAAACAAAGTGACCCCCAAAGTCAAGATAATAATGGAAATAGGCACGTACCTAATAGTGAAGATAGAGAAACACGTCCACATGGTAGAAATAATGAAAATAGATCATACAATAGAAAACATAACAATACTCCAAAACATCCTGAAAGGGAAGAACATGAAAAGCCAGATAATAATAAAAAAAAAGGAGGATCAGATAATAAATATAAAATTGCAGGTGGAATAGCTGGAGGATTAGCTTTACTCGCATGTGCTGGACTTGCTTATAAATTCGTAGTACCAGGAGCAGCAACACCCTATGCCGGAGAACCTGCACCTTTTGATGAAACATTAGGTGAAGAAGATAAAGATTTGGACGAACCTGAACAATTCAGATTACCTGAAGAAAACGAGTGGAATTAA----------------------------------------------------------------------------------------
>PH0059-C
ATGAATCATCTTGGGAATGTTAAATATTTAGTCATTGTGTTTTTGATTTTCTTTGATTTGTTTCTAGTTAATGGTAGAGATGTGCAAAACAATATAGTGGATGAAATAAAATATCGTGAAGAAGTATGTAATGATGAGGTAGATCTTTACCTTCTAATGGATTGTTCTGGAAGTATACGTCGTCATAATTGGGTGAAGCATGCAGTACCTCTAGCTATGAAATTGATACAACAATTAAATCTTAATGAAAGTGCAATTCACTTATATGTTAATATTTTTTCAAACAATGCAAGAGAAATTATTAGATTACATAGTGATGCATCTAAAAACAAAGAGAAGGCTTTAATTATTATAAAGTCACTCTTAAGTACAAATCTTCCATATGGTAGAACAAACTTAACTGATGCACTGTTACAAGTAAGAAAACATTTAAATGACCGAATCAATAGAGAGAATGCTAGTCAATTAGTTGTTATATTAACAGATGGAATTCCAGATAGTATTCAAGATTCATTAAAAGAATCAAGAAAATTAAATGATCTTGGTGTTAAAATAGCTGTTTTTGGTATTGGACAAGGTATTAATGTAGCTTTCAACAGATTTCTTGTAGGTTGTCATCCATCAGATGGTAAATGTAACTTGTATGCTGATTCTGCATGGGAAAATGTAAAAAATGTTATCGGACCCTTTATGAAGGCTGTTTGTGTTGAAGTAGAAAAAACAGCAAGTTGTGGTGTTTGGGACGAATGGTCTCCATGTAGTGTAACTTGTGGTAAAGGTACCAGGTCAAGAAAAAGAGAAATCTTACACGAAGGATGTACAAGTGAATTACAAGAACAATGTGAAGAAGAAAGATGTCCTCCAAAACGGGAACCATTAGATGTTCCACATGAACCCGAAGATGATCAACCTAGACCAAGAGGAGATAATTTTGCTGTCGAAAAACCAAAAGAAAATATAATAGATAATAATCCACAAGAACCTTCACCAAATCCAGAAGAAGGAAAGGGTGAAAATCCAAACGGATTTGATTTAGATGAAAATCCAGAAAATCCACCAAATCCAGATATTCCTGAACAAGAACCAAATATACCTGAAGATTCAGAAAAAGAAGTACCTTCTGATGTTCCAAAAAATCCAGAAGACGATCGAGAAGAAAACTTTGATATTCCAAAGAAACCCGAAAATAAGCACGATAATCAAAATAATTTACCAAATGATAAAAGTGATAGATCTATTCCATATTCACCATTACCTCCAAAAGTTTTGGATAATGAAAGGAAACAAAGTGACCCCCAAAGTCAAGATAATAATGGAAATAGGCACGTACCTAATAGTGAAGATAGAGAAACACGTCCACATGGTAGAAATAATGAAAATAGATCATACAATAGAAAATATAACGATACTCCAAAACATCCTGAAAGGGAAGAACATGAAAAGCCAGATAATAATAAAAAAAAAGGAGGATCAGATAATAAATATAAAATTGCAGGTGGAATAGCTGGAGGATTAGCTTTACTCGCATGTGCTGGACTTGCTTATAAATTCGTAGTACCAGGAGCAGCAACACCCTATGCCGGAGAACCTGCACCTTTTGATGAAACATTAGGTGAAGAAGATAAAGATTTGGACGAACCTGAACAATTCAGATTACCTGAAGAAAACGAGTGGAATTAA-------------------------------------------------------------------------------------------------
>PH0060-C
ATGAATCATCTTGGGAATGTTAAATATTTAGTCATTGTGTTTTTGATTTTCTTTGATTTGTTTCTAGTTAATGGTAGAGATGTGCAAAACAATATAGTGGATGAAATAAAATATCGTGAAGAAGTATGTAATGATGAGGTAGATCTTTACCTTCTAATGGATTGTTCTGGAAGTATACGTCGTCATAATTGGGTGAAGCATGCAGTACCTCTAGCTATGAAATTGATACAACAATTAAATCTTAATGAAAGTGCAATTCACTTATATGTTAATATTTTTTCAAACAATGCAAGAGAAATTATTAGATTACATAGTGATGCATCTAAAAACAAAGAGAAGGCTTTAATTATTATAAAGTCACTCTTAAGTACAAATCTTCCATATGGTAGAACAAACTTAACTGATGCACTGTTACAAGTAAGAAAACATTTAAATGACCGAATCAATAGAGAGAATGCTAGTCAATTAGTTGTTATATTAACAGATGGAATTCCAGATAGTATTCAAGATTCATTAAAAGAATCAAGAAAATTAAATGATCTTGGTGTTAAAATAGCTGTTTTTGGTATTGGACAAGGTATTAATGTAGCTTTCAACAGATTTCTTGTAGGTTGTCATCCATCAGATGGTAAATGTAACTTGTATGCTGATTCTGCATGGGAAAATGTAAAAAATGTTATCGGACCCTTTATGAAGGCTGTTTGTGTTGAAGTAGAAAAAACAGCAAGTTGTGGTGTTTGGGACGAATGGTCTCCATGTAGTGTAACTTGTGGTAAAGGTACCAGGTCAAGAAAAAGAGAAATCTTACACGAAGGATGTACAAGTGAATTACAAGAACAATGTGAAGAAGAAAGATGTCCTCCAAAACGGGAACCATTAGATGTTCCACATGAACCCGAAGATGATCAACCTAGACCAAGAGGAGATAATTTTGCTGTCGAAAAACCAAAAGAAAATATAATAGATAATAATCCACAAGAACCTTCACCAAATCCAGAAGAAGGAAAGGGTGAAAATCCAAACGGATTTGATTTAGATGAAAATCCAGAAAATCCACCAAATCCAGATATTCCTGAACAAGAACCAAATATACCTGAAGATTCAGAAAAAGAAGTACCTTCTGATGTTCCAAAAAATCCAGAAGACGATCGAGAAGAAAACTTTGATATTCCAAAGAAACCCGAAAATAAGCACGATAATCAAAATAATTTACCAAATGATAAAAGTGATAGATCTATTCCATATTCACCATTACCTCCAAAAGTTTTGGATAATGAAAGGAAACAAAGTGACCCCCAAAGTCAAGATAATAATGGAAATAGGCACGTACCTAATAGTGAAGATAGAGAAACACGTCCACATGGTAGAAATAATGAAAATAGATCATACAATAGAAAATATAACGATACTCCAAAACATCCTGAAAGGGAAGAACATGAAAAGCCAGATAATAATAAAAAAAAAGGAGGATCAGATAATAAATATAAAATTGCAGGTGGAATAGCTGGAGGATTAGCTTTACTCGCATGTGCTGGACTTGCTTATAAATTCGTAGTACCAGGAGCAGCAACACCCTATGCCGGAGAACCTGCACCTTTTGATGAAACATTAGGTGAAGAAGATAAAGATTTGGACGAACCTGAACAATTCAGATTACCTGAAGAAAACGAGTGGAATTAA-------------------------------------------------------------------------------------------------
>PH0064-C
ATGAATCATCTTGGGAATGTTAAATATTTAGTCATTGTGTTTTTGATTTTCTTTGATTTGTTTCTAGTTAATGGTAGAGATGTGCAAAACAATATAGTGGATGAAATAAAATATCGTGAAGAAGTATGTAATGATCAGGTAGATCTTTACCTTCTAATGGATTGTTCTGGAAGTATACGTCGTCATAATTGGGTGAACCATGCAGTACCTCTAGCTATGAAATTGATACAACAATTAAATCTTAATGATAATGCAATTCACTTATATGTTAATGTTTTTTCAAACAATGCAAAAGAAATTATTAGATTACATAGTGATGCATCTAAAAACAAAGAGAAGGCTTTAATTATTATAAGGTCACTCTTAAGTACAAATCTTCCATATGGTAGAACAAACTTAACTGATGCACTGTTACAAGTAAGAAAACATTTAAATGACCGAATCAATAGAGAGAATGCTAATCAATTAGTTGTTATATTAACAGATGGAATTCCAGATAGTATTCAAGATTCATTAAAAGAATCAAGAAAATTAAATGATCGTGGTGTTAAAATAGCTGTTTTTGGTATTGGACAAGGTATTAATGTAGCTTTCAACAGATTTCTTGTAGGTTGTCATCCATCAGATGGTAAATGTAACTTGTATGCTGATTCTGCATGGGAAAATGTAAAAAATGTTATCGGACCCTTTATGAAGGCTGTTTGTGTTGAAGTAGAAAAAACAGCAAGTTGTGGTGTTTGGGACGAATGGTCTCCATGTAGTGTAACTTGTGGTAAAGGTACCAGGTCAAGAAAAAGAGAAATCTTACACGAAGGATGTACAAGTGAATTACAAGAACAATGTGAAGAAGAAAGATGTCCTCCAAAACGGGAACCATTAGATGTTCCACATGAACCCGAAGATGATCAACCTAGACCAAGAGGAGATAATTTTGTTGTCGAAAAACCAAAAGAAAATATAATAGATAATAATCCACAAGAACCTTCACCAAATCCAGAAGAAGGAAAGGGTGAAAATCCAAAAGGATTTGATTTAGATGAAAATCCAGAAAATCCACCAAATCCAGATATTCCTCAACAAGAACCAAATATACCTGAAGATTCAGAAAAAGAAGTACCTTCTGATGTTCCAAAAAATCCAGAAGACGATCGAGAAGAAAACTTTGATATTCCAAAGAAACCCGAAAATAAGCACGATAATCAAAATAATTTACCAAATGATAAAAGTGATAGATCTATTCCATATTCACCATTACCTCCAAAAGTTTTGGATAATGAAAGGAAACAAAGTGACCCCCAAAGTCAAGATAATAATGGAAATAGGCACGTACCTAATAGTGAAGATAGAGAAACACGTCCACATGGTAGAAATAATGAAAATAGATCATACAATAGAAAATATAACGATACTCCAAAACATCCTGAAAGGGAAGAACATGAAAAGCCAGATAATAATAAAAAAAAAGGAGGATCAGATAATAAATATAAAATTGCAGGTGGAATAGCTGGAGGATTAGCTTTACTCGCATGTGCTGGACTTGCTTATAAATTCGTAGTACCAGGAGCAGCAACACCCTATGCCGGAGAACCTGCACCTTTTGATGAAACATTAGGTGAAGAAGATAAAGATTTGGACGAACCTGAACAATTCAGATTACCTGAAGAAAACGAGTGGAATTAA-------------------------------------------------------------------------------------------------
>PH0163-C
ATGAATCATCTTGGGAATGTTAAATATTTAGTCATTGTGTTTTTGATTTTCTTTGATTTGTTTCTAGTTAATGGTAGAGATGTGCAAAACAATATAGTGGATGAAATAAAATATCGTGAAGAAGTATGTAATGATGAGGTAGATCTTTACCTTCTAATGGATTGTTCTGGAAGTATACGTCGTCATAATTGGGTGAAGCATGCAGTACCTCTAGCTATGAAATTGATACAACAATTAAATCTTAATGAAAGTGCAATTCACTTATATGTTAATATTTTTTCAAACAATGCAAGAGAAATTATTAGATTACATAGTGATGCATCTAAAAACAAAGAGAAGGCTTTAATTATTATAAAGTCACTCTTAAGTACAAATCTTCCATATGGTAGAACAAACTTAACTGATGCACTGTTACAAGTAAGAAAACATTTAAATGACCGAATCAATAGAGAGAATGCTAGTCAATTAGTTGTTATATTAACAGATGGAATTCCAGATAGTATTCAAGATTCATTAAAAGAATCAAGAAAATTAAATGATCTTGGTGTTAAAATAGCTGTTTTTGGTATTGGACAAGGTATTAATGTAGCTTTCAACAGATTTCTTGTAGGTTGTCATCCATCAGATGGTAAATGTAACTTGTATGCTGATTCTGCATGGGAAAATGTAAAAAATGTTATCGGACCCTTTATGAAGGCTGTTTGTGTTGAAGTAGAAAAAACAGCAAGTTGTGGTGTTTGGGACGAATGGTCTCCATGTAGTGTAACTTGTGGTAAAGGTACCAGGTCAAGAAAAAGAGAAATCTTACACGAAGGATGTACAAGTGAATTACAAGAACAATGTGAAGAAGAAAGATGTCCTCCAAAATGGGAACCATTAGATGTTCCACAAGAACCCGAAGATGATCAACCTAGACCAAGAGGAGATAATTTTGCTGTCGAAAAACCAAAAGAAAATATAATAGATAATAATCCACAAGAACCTTCACCAAATCCAGAAGAAGGAAAGGGTGAAAATCCAAACGGATTTGATTTAGATGAAAATCCAGAAAATCCACCAAATCCACCAAATCCACCAAATCCAGATATTCCTGAACAAGAACCAAATATACCTGAAGATTCAGAAAAAGAAGTACCTTCTGATGTTCCAAAAAATCCAGAAGACGATCGAGAAGAAAACTTTGATATTCCAAAGAAACCCGAAAATAAGCACGATAATCAAAATAATTTACCAAATGATAAAAGTGATAGATATATTCCATATTCACCATTACCTCCAAAAGTTTTGGATAATGAAAGGAAACAAAGTGACCCCCAAAGTCAAGATAATAATGGAAATAGGCACGTACCTAATAGTGAAGATAGAGAAACACGTCCACATGGTAGAAATAATGAAAATAGATCATACAATAGAAAACATAACAATACTCCAAAACATCCTGAAAGGGAAGAACATGAAAAGCCAGATAATAATAAAAAAAAAGGAGGATCAGATAATAAATATAAAATTGCAGGTGGAATAGCTGGAGGATTAGCTTTACTCGCATGTGCTGGACTTGCTTATAAATTCGTAGTACCAGGAGCAGCAACACCCTATGCCGGAGAACCTGCACCTTTTGATGAAACATTAGGTGAAGAAGATAAAGATTTGGACGAACCTGAACAATTCAGATTACCTGAAGAAAACGAGTGGAATTAA-------------------------------------------------------------------------------
>PH0167-C
ATGAATCATCTTGGGAATGTTAAATATTTAGTCATTGTGTTTTTGATTTTCTTTGATTTGTTTCTAGTTAATGGTAGAGATGTGCAAAACAATATAGTGGATGAAATAAAATATCGTGAAGAAGTATGTAATGATGAGGTAGATCTTTACCTTCTAATGGATTGTTCTGGAAGTATACGTCGTCATAATTGGGTGAAGCATGCAGTACCTCTAGCTATGAAATTGATACAACAATTAAATCTTAATGAAAGTGCAATTCACTTATATGTTAATATTTTTTCAAACAATGCAAGAGAAATTATTAGATTACATAGTGATGCATCTAAAAACAAAGAGAAGGCTTTAATTATTATAAAGTCACTCTTAAGTACAAATCTTCCATATGGTAGAACAAACTTAACTGATGCACTGTTACAAGTAAGAAAACATTTAAATGACCGAATCAATAGAGAGAATGCTAGTCAATTAGTTGTTATATTAACAGATGGAATTCCAGATAGTATTCAAGATTCATTAAAAGAATCAAGAAAATTAAATGATCTTGGTGTTAAAATAGCTGTTTTTGGTATTGGACAAGGTATTAATGTAGCTTTCAACAGATTTCTTGTAGGTTGTCATCCATCAGATGGTAAATGTAACTTGTATGCTGATTCTGCATGGGAAAATGTAAAAAATGTTATCGGACCCTTTATGAAGGCTGTTTGTGTTGAAGTAGAAAAAACAGCAAGTTGTGGTGTTTGGGACGAATGGTCTCCATGTAGTGTAACTTGTGGTAAAGGTACCAGGTCAAGAAAAAGAGAAATCTTACACGAAGGATGTACAAGTGAATTACAAGAACAATGTGAAGAAGAAAGATGTCCTCCAAAATGGGAACCATTAGATGTTCCACAAGAACCCGAAGATGATCAACCTAGACCAAGAGGAGATAATTTTGCTGTCGAAAAACCAAAAGAAAATATAATAGATAATAATCCACAAGAACCTTCACCAAATCCAGAAGAAGGAAAGGGTGAAAATCCAAACGGATTTGATTTAGATGAAAATCCAGAAAATCCACCAAATCCACCAAATCCACCAAATCCAGATATTCCTGAACAAGAACCAAATATACCTGAAGATTCAGAAAAAGAAGTACCTTCTGATGTTCCAAAAAATCCAGAAGACGATCGAGAAGAAAACTTTGATATTCCAAAGAAACCCGAAAATAAGCACGATAATCAAAATAATTTACCAAATGATAAAAGTGATAGATATATTCCATATTCACCATTACCTCCAAAAGTTTTGGATAATGAAAGGAAACAAAGTGACCCCCAAAGTCAAGATAATAATGGAAATAGGCACGTACCTAATAGTGAAGATAGAGAAACACGTCCACATGGTAGAAATAATGAAAATAGATCATACAATAGAAAACATAACAATACTCCAAAACATCCTGAAAGGGAAGAACATGAAAAGCCAGATAATAATAAAAAAAAAGGAGGATCAGATAATAAATATAAAATTGCAGGTGGAATAGCTGGAGGATTAGCTTTACTCGCATGTGCTGGACTTGCTTATAAATTCGTAGTACCAGGAGCAGCAACACCCTATGCCGGAGAACCTGCACCTTTTGATGAAACATTAGGTGAAGAAGATAAAGATTTGGACGAACCTGAACAATTCAGATTACCTGAAGAAAACGAGTGGAATTAA-------------------------------------------------------------------------------
>PH0171-C
ATGAATCATCTTGGGAATGTTAAATATTTAGTCATTGTGTTTTTGATTTTCTTTGATTTGTTTCTAGTTAATGGTAGAGATGTGCAAAACAATATAGTGGATGAAATAAAATATCGTGAAGAAGTATGTAATGATGAGGTAGATCTTTACCTTCTAATGGATTGTTCTGGAAGTATACGTCGTCATAATTGGGTGAAGCATGCAGTACCTCTAGCTATGAAATTGATACAACAATTAAATCTTAATGAAAATGCAATTCACTTATATGTTAATATTTTTTCAAACAATGCAAAAGAAATTATTAGATTACATAGTGATGCATCTAAAAACAAAGAGAAGGCTTTAATTATTATAAAGTCACTCTTAAGTACAAATCTTCCATATGGTAGAACAAACTTAACTGATGCACTGTTACAAGTAAGAAAACATTTAAATGACCGAATCAATAGAGAGAATGCTAATCAATTAGTTGTTATATTAACAGATGGAATTCCAGATAGTATTCAAGATTCATTAAAAGAATCAAGAAAATTAAATGATCGTGGTGTTAAAATAGCTGTTTTTGGTATTGGACAAGGTATTAATGTAGCTTTCAACAGATTTCTTGTAGGTTGTCATCCATCAGATGGTAAATGTAACTTGTATGCTGATTCTGCATGGGAAAATGTAAAAAATGTTATCGGACCCTTTATGAAGGCTGTTTGTGTTGAAGTAGAAAAAACAGCAAGTTGTGGTGTTTGGGACGAATGGTCTCCATGTAGTGTAACTTGTGGTAAAGGTACCAGGTCAAGAAAAAGAGAAATCTTACACGAAGGATGTACAAGTGAATTACAAGAACAATGTGAAGAAGAAAGATGTCCTCCAAAACGGGAACCATTAGATGTTCCACATGAACCCGAAGATGATCAACCTAGACCAAGAGGAGATAATTTTGCTGTCGAAAAACCAAAAGAAAATATAATAGATAATAATCCACAAGAACCTTCACCAAATCCAGAAGAAGGAAAGGGTGAAAATCCAAACGGATTTGATTTAGATGAAAATCCAGAAAATCCACCAAATCCACCAAATCCAGATATTCCTGAACAAGAACCAAATATACCTGAAGATTCAGAAAAAGAAGTACCTTCTGATGTTCCAAAAAATCCAGAAGACGATCGAGAAGAAAACTTTGATATTCCAAAGAAACCCGAAAATAAGCACGATAATCAAAATAATTTACCAAATGATAAAAGTGATAGATATATTCCATATTCACCATTACCTCCAAAAGTTTTGGATAATGAAAGGAAACAAAGTGACCCCCAAAGTCAAGATAATAATGGAAATAGGCACGTACCTAATAGTGAAGATAGAGAAACACGTCCACATGGTAGAAATAATGAAAATAGATCATACAATAGAAAACATAACAATACTCCAAAACATCCTGAAAGGGAAGAACATGAAAAGCCAGATAATAATAAAAAAAAAGGAGGATCAGATAATAAATATAAAATTGCAGGTGGAATAGCTGGAGGATTAGCTTTACTCGCATGTGCTGGACTTGCTTATAAATTCGTAGTACCAGGAGCAGCAACACCCTATGCCGGAGAACCTGCACCTTTTGATGAAACATTAGGTGAAGAAGATAAAGATTTGGACGAACCTGAACAATTCAGATTACCTGAAGAAAACGAGTGGAATTAA----------------------------------------------------------------------------------------
>PH0173-C
ATGAATCATCTTGGGAATGTTAAATATTTAGTCATTGTGTTTTTGATTTTCTTTGATTTGTTTCTAGTTAATGGTAGAGATGTGCAAAACAATATAGTGGATGAAATAAAATATCGTGAAGAAGTATGTAATGATGAGGTAGATCTTTACCTTCTAATGGATTGTTCTGGAAGTATACGTCGTCATAATTGGGTGAAGCATGCAGTACCTCTAGCTATGAAATTGATACAACAATTAAATCTTAATGAAAATGCAATTCACTTATATGTTAATATTTTTTCAAACAATGCAAAAGAAATTATTAGATTACATAGTGATGCATCTAAAAACAAAGAGAAGGCTTTAATTATTATAAAGTCACTCTTAAGTACAAATCTTCCATATGGTAGAACAAACTTAAGTGATGCACTGTTACAAGTAAGAAAACATTTAAATGACCGAATCAATAGAGAGAATGCTAATCAATTAGTTGTTATATTAACAGATGGAATTCCAGATAGTATTCAAGATTCATTAAAAGAATCAAGAAAATTAAATGATCGTGGTGTTAAAATAGCTGTTTTTGGTATTGGACAAGGTATTAATGTAGCTTTCAACAGATTTCTTGTAGGTTGTCATCCATCAGATGGTAAATGTAACTTGTATGCTGATTCTGCATGGGAAAATGTAAAAAATGTTATCGGACCCTTTATGAAGGCTGTTTGTGTTGAAGTAGAAAAAACAGCAAGTTGTGGTGTTTGGGACGAATGGTCTCCATGTAGTGTAACTTGTGGTAAAGGTACCAGGTCAAGAAAAAGAGAAATCTTACACGAAGGATGTACAAGTGAATTACAAGAACAATGTGAAGAAGAAAGATGTCCTCCAAAACGGGAACCATTAGATGTTCCAGATGAACCCGAAGATGATCAACCTAGACCAAGAGGAGATAATTTTGCTGTCGAAAAACCAAAAGAAAATATAATAGATAATAATCCACAAGAACCTTCACCAAATCCAGAAGAAGGAAAGGGTGAAAATCCAAACGGATTTGATTTAGATGAAAATCCAGAAAATCCACCAAATCCACCAAATCCACCAAATCCACCAAATCCAGATATTCCTGAACAAGAACCAAATATACCTGAAGATTCAGAAAAAGAAGTACCTTCTGATGTTCCAAAAAATCCAGAAGACGATCGAGAAGAAAACTTTGATATTCCAAAGAAACCCGAAAATAAGCACGATAATCAAAATAATTTACCAAATGATAAAAGTGATAGATATATTCCATATTCACCATTACCTCCAAAAGTTTTGGATAATGAAAGGAAACAAAGTGACCCCCAAAGTCAAGATAATAATGGAAATAGGCACGTACCTAATAGTGAAGATAGAGAAACACGTCCACATGGTAGAAATAATGAAAATAGATCATACAATAGAAAACATAACAATACTCCAAAACATCCTGAAAGGGAAGAACATGAAAAGCCAGATAATAATAAAAAAAAAGGAGGATCAGATAATAAATATAAAATTGCAGGTGGAATAGCTGGAGGATTAGCTTTACTCGCATGTGCTGGACTTGCTTATAAATTCGTAGTACCAGGAGCAGCAACACCCTATGCCGGAGAACCTGCACCTTTTGATGAAACATTAGGTGAAGAAGATAAAGATTTGGACGAACCTGAACAATTCAGATTACCTGAAGAAAACGAGTGGAATTAA----------------------------------------------------------------------
>PH0193-C
ATGAATCATCTTGGGAATGTTAAATATTTAGTCATTGTGTTTTTGATTTTCTTTGATTTGTTTCTAGTTAATGGTAGAGATGTGCAAAACAATATAGTGGATGAAATAAAATATCGTGAAGAAGTATGTAATGATGAGGTAGATCTTTACCTTCTAATGGATTGTTCTGGAAGTATACGTCGTCATAATTGGGTGAACCATGCAGTACCTCTAGCTATGAAATTGATACAACAATTAAATCTTAATGAAAGTGCAATTCACTTATATCTTAATATTTTTTCAAACAATGCAAGAGAAATTATTAGATTACATAGTGATGCATCTAAAAACAAAGAGAAGGCTTTAATTATTATAAAGTCACTCTTAAATACAAATCTTCCATATGGTAGAACAAACTTAACTGATGCACTGTTACAAGTAAGAAAACATTTAAATGACCGAATCAATAGAGAGAATGCTAATCAATTAGTTGTTATATTAACAGATGGAATTCCAGATAGTATTCAAGATTCATTAAAAGAATCAAGAAAATTAAATGATCGTGGTGTTAAAATAGCTGTTTTTGGTATTGGACAAGGTATTAATGTAGCTTTCAACAGATTTCTTGTAGGTTGTCATCCATCAGATGGTAAATGTAACTTGTATGCTGATTCTGCATGGGAAAATGTAAAAAATGTTATCGGACCCTTTATGAAGGCTGTTTGTGTTGAAGTAGAAAAAACAGCAAGTTGTGGTGTTTGGGACGAATGGTCTCCATGTAGTGTAACTTGTGGTAAAGGTACCAGGTCAAGAAAAAGAGAAATCTTACACGAAGGATGTACAAGTGAATTACAAGAACAATGTGAAGAAGAAAGATGTCCTCCAAAACGGGAACCATTAGATGTTCCACATGAACCCGAAGATGATCAACCTAGACCAAGAGGAGATAATTTTGTTGTCGAAAAACCAAAAGAAAATATAATAGATAATAATCCACAAGAACCTTCACCAAATCCAGAAGAAGGAAAGGGTGAAAATCCAAACGGATTTGATTTAGATGAAAATCCAGAAAATCCACCAAATCCACCAAATCCACCAAATCCACCAAATCCAGATATTCCTGAACAAGAACCAAATATACCTGAAGATTCAGAAAAAGAAGTACCTTCTGATGTTCCAAAAAATCCAGAAGACGATCGAGAAGAAAACTTTGATATTCCAAAGAAACCCGAAAATAAGCACGATAATCAAAATAATTTACCAAATGATAAAAGTGATAGATATATTCCATATTCACCATTACCTCCAAAAGTTTTGGATAATGAAAGGAAACAAAGTGACCCCCAAAGTCAAGATAATAATGGAAATAGGCACGTACCTAATAGTGAAGATAGAGAAACACGTCCACATGGTAGAAATAATGAAAATAGATCATACAATAGAAAACATAACAATACTCCAAAACATCCTGAAAGGGAAGAACATGAAAAGCCAGATAATAATAAAAAAAAAGGAGGATCAGATAATAAATATAAAATTGCAGGTGGAATAGCTGGAGGATTAGCTTTACTCGCATGTGCTGGACTTGCTTATAAATTCGTAGTACCAGGAGCAGCAACACCCTATGCCGGAGAACCTGCACCTTTTGATGAAACATTAGGTGAAGAAGATAAAGATTTGGACGAACCTGAACAATTCAGATTACCTGAAGAAAACGAGTGGAATTAA----------------------------------------------------------------------
>PH0197-C
ATGAATCATCTTGGGAATGTTAAATATTTAGTCATTGTGTTTTTGATTTTCTTTGATTTGTTTCTAGTTAATGGTAGAGATGTGCAAAACAATATAGTGGATGAAATAAAATATCGTGAAGAAGTATGTAATGATGAGGTAGATCTTTACCTTCTAATGGATTGTTCTGGAAGTATACGTCGTCATAATTGGGTGAAGCATGCAGTACCTCTAGCTATGAAATTGATACAACAATTAAATCTTAATGAAAATGCAATTCACTTATATGTTAATATTTTTTCAAACAATGCAAAAGAAATTATTAGATTACATAGTGATGCATCTAAAAACAAAGAGAAGGCTTTAATTATTATAAAGTCACTCTTAAGTACAAATCTTCCATATGGTAGAACAAACTTAAGTGATGCACTGTTACAAGTAAGAAAACATTTAAATGACCGAATCAATAGAGAGAATGCTAATCAATTAGTTGTTATATTAACAGATGGAATTCCAGATAGTATTCAAGATTCATTAAAAGAATCAAGAAAATTAAATGATCGTGGTGTTAAAATAGCTGTTTTTGGTATTGGACAAGGTATTAATGTAGCTTTCAACAGATTTCTTGTAGGTTGTCATCCATCAGATGGTAAATGTAACTTGTATGCTGATTCTGCATGGGAAAATGTAAAAAATGTTATCGGACCCTTTATGAAGGCTGTTTGTGTTGAAGTAGAAAAAACAGCAAGTTGTGGTGTTTGGGACGAATGGTCTCCATGTAGTGTAACTTGTGGTAAAGGTACCAGGTCAAGAAAAAGAGAAATCTTACACGAAGGATGTACAAGTGAATTACAAGAACAATGTGAAGAAGAAAGATGTCCTCCAAAACGGGAACCATTAGATGTTCCAGATGAACCCGAAGATGATCAACCTAGACCAAGAGGAGATAATTTTGCTGTCGAAAAACCAAAAGAAAATATAATAGATAATAATCCACAAGAACCTTCACCAAATCCAGAAGAAGGAAAGGGTGAAAATCCAAACGGATTTGATTTAGATGAAAATCCAGAAAATCCACCAAATCCACCAAATCCACCAAATCCACCAAATCCAGATATTCCTGAACAAGAACCAAATATACCTGAAGATTCAGAAAAAGAAGTACCTTCTGATGTTCCAAAAAATCCAGAAGACGATCGAGAAGAAAACTTTGATATTCCAAAGAAACCCGAAAATAAGCACGATAATCAAAATAATTTACCAAATGATAAAAGTGATAGATATATTCCATATTCACCATTACCTCCAAAAGTTTTGGATAATGAAAGGAAACAAAGTGACCCCCAAAGTCAAGATAATAATGGAAATAGGCACGTACCTAATAGTGAAGATAGAGAAACACGTCCACATGGTAGAAATAATGAAAATAGATCATACAATAGAAAACATAACAATACTCCAAAACATCCTGAAAGGGAAGAACATGAAAAGCCAGATAATAATAAAAAAAAAGGAGGATCAGATAATAAATATAAAATTGCAGGTGGAATAGCTGGAGGATTAGCTTTACTCGCATGTGCTGGACTTGCTTATAAATTCGTAGTACCAGGAGCAGCAACACCCTATGCCGGAGAACCTGCACCTTTTGATGAAACATTAGGTGAAGAAGATAAAGATTTGGACGAACCTGAACAATTCAGATTACCTGAAGAAAACGAGTGGAATTAA----------------------------------------------------------------------
>PH0198-C
ATGAATCATCTTGGGAATGTTAAATATTTAGTCATTGTGTTTTTGATTTTCTTTGATTTGTTTCTAGTTAATGGTAGAGATGTGCAAAACAATATAGTGGATGAAATAAAATATCGTGAAGAAGTATGTAATGATGAGGTAGATCTTTACCTTCTAATGGATTGTTCTGGAAGTATACGTCGTCATAATTGGGTGAAGCATGCAGTACCTCTAGCTATGAAATTGATACAACAATTAAATCTTAATGAAAATGCAATTCACTTATATGCTAATATTTTTTCAAACAATGCAAAAGAAATTATTAGATTACATAGTGATGCATCTAAAAACAAAGAGAAGGCTTTAATTATTATAAAGTCACTCTTAAGTACAAATCTTCCATATGGTAGAACAAACTTAAGTGATGCACTGTTACAAGTAAGAAAACATTTAAATGACCGAATCAATAGAGAGAATGCTAATCAATTAGTTGTTATATTAACAGATGGAATTCCAGATAGTATTCAAGATTCATTAAAAGAATCAAGAAAATTAAATGATCGTGGTGTTAAAATAGCTGTTTTTGGTATTGGACAAGGTATTAATGTAGCTTTCAACAGATTTCTTGTAGGTTGTCATCCATCAGATGGTAAATGTAACTTGTATGCTGATTCTGCATGGGAAAATGTAAAAAATGTTATCGGACCCTTTATGAAGGCTGTTTGTGTTGAAGTAGAAAAAACAGCAAGTTGTGGTGTTTGGGACGAATGGTCTCCATGTAGTGTAACTTGTGGTAAAGGTACCAGGTCAAGAAAAAGAGAAATCTTACACGAAGGATGTACAAGTGAATTACAAGAACAATGTGAAGAAGAAAGATGTCCTCCAAAATGGGAACCATTAGATGTTCCACAAGAACCCGAAGATGATCAACCTAGACCAAGAGGAGATAATTTTGCTGTCGAAAAACCAAAAGAAAATATAATAGATAATAATCCACAAGAACCTTCACCAAATCCAGAAGAAGGAAAGGGTGAAAATCCAAACGGATTTGATTTAGATGAAAATCCAGAAAATCCACCAAATCCAGATATTCCTGAACAAGAACCAAATATACCTGAAGATTCAGAAAAAGAAGTACCTTCTGATGTTCCAAAAAATCCAGAAGACGATCGAGAAGAAAACTTTGATATTCCAAAGAAACCCGAAAATAAGCACGATAATCAAAATAATTTACCAAATGATAAAAGTGATAGATATATTCCATATTCACCATTACCTCCAAAAGTTTTGGATAATGAAAGGAAACAAAGTGACCCCCAAAGTCAAGATAATAATGGAAATAGGCACGTACCTAATAGTGAAGATAGAGAAACACGTCCACATGGTAGAAATAATGAAAATAGATCATACAATAGAAAATATAACGATACTCCAAAATATCCTGAAAGGGAAGAACATGAAAAGCCAGATAATAATAAAAAAAAAGGAGGATCAGATAATAAATATAAAATTGCAGGTGGAATAGCTGGAGGATTAGCTTTACTCGCATGTGCTGGACTTGCTTATAAATTCGTAGTACCAGGAGCAGCAACACCCTTTGCCGGAGAACCTGCACCTTTTGATGAAACATTAGGTGAAGAAGATAAAGATTTGGACGAACCTGAACAATTCAGATTACCTGAAGAAAACGAGTGGAATTAA-------------------------------------------------------------------------------------------------
>PH0200-C
ATGAATCATCTTGGGAATGTTAAATATTTAGTCATTGTGTTTTTGATTTTCTTTGATTTGTTTCTAGTTAATGGTAGAGATGTGCAAAACAATATAGTGGATGAAATAAAATATCGTGAAGAAGTATGTAATGATGAGGTAGATCTTTACCTTCTAATGGATTGTTCTGGAAGTATACGTCGTCATAATTGGGTGAAGCATGCAGTACCTCTAGCTATGAAATTGATACAACAATTAAATCTTAATGAAAATGCAATTCACTTATATGTTAATATTTTTTCAAACAATGCAAAAGAAATTATTAGATTACATAGTGATGCATCTAAAAACAAAGAGAAGGCTTTAATTATTATAAAGTCACTCTTAAGTACAAATCTTCCATATGGTAGAACAAACTTAAGTGATGCACTGTTACAAGTAAGAAAACATTTAAATGACCGAATCAATAGAGAGAATGCTAATCAATTAGTTGTTATATTAACAGATGGAATTCCAGATAGTATTCAAGATTCATTAAAAGAATCAAGAAAATTAAATGATCGTGGTGTTAAAATAGCTGTTTTTGGTATTGGACAAGGTATTAATGTAGCTTTCAACAGATTTCTTGTAGGTTGTCATCCATCAGATGGTAAATGTAACTTGTATGCTGATTCTGCATGGGAAAATGTAAAAAATGTTATCGGACCCTTTATGAAGGCTGTTTGTGTTGAAGTAGAAAAAACAGCAAGTTGTGGTGTTTGGGACGAATGGTCTCCATGTAGTGTAACTTGTGGTAAAGGTACCAGGTCAAGAAAAAGAGAAATCTTACACGAAGGATGTACAAGTGAATTACAAGAACAATGTGAAGAAGAAAGATGTCCTCCAAAACGGGAACCATTAGATGTTCCAGATGAACCCGAAGATGATCAACCTAGACCAAGAGGAGATAATTTTGCTGTCGAAAAACCAAAAGAAAATATAATAGATAATAATCCACAAGAACCTTCACCAAATCCAGAAGAAGGAAAGGGTGAAAATCCAAACGGATTTGATTTAGATGAAAATCCAGAAAATCCACCAAATCCACCAAATCCACCAAATCCACCAAATCCAGATATTCCTGAACAAGAACCAAATATACCTGAAGATTCAGAAAAAGAAGTACCTTCTGATGTTCCAAAAAATCCAGAAGACGATCGAGAAGAAAACTTTGATATTCCAAAGAAACCCGAAAATAAGCACGATAATCAAAATAATTTACCAAATGATAAAAGTGATAGATATATTCCATATTCACCATTACCTCCAAAAGTTTTGGATAATGAAAGGAAACAAAGTGACCCCCAAAGTCAAGATAATAATGGAAATAGGCACGTACCTAATAGTGAAGATAGAGAAACACGTCCACATGGTAGAAATAATGAAAATAGATCATACAATAGAAAACATAACAATACTCCAAAACATCCTGAAAGGGAAGAACATGAAAAGCCAGATAATAATAAAAAAAAAGGAGGATCAGATAATAAATATAAAATTGCAGGTGGAATAGCTGGAGGATTAGCTTTACTCGCATGTGCTGGACTTGCTTATAAATTCGTAGTACCAGGAGCAGCAACACCCTATGCCGGAGAACCTGCACCTTTTGATGAAACATTAGGTGAAGAAGATAAAGATTTGGACGAACCTGAACAATTCAGATTACCTGAAGAAAACGAGTGGAATTAA----------------------------------------------------------------------
>PH0201-C
ATGAATCATCTTGGGAATGTTAAATATTTAGTCATTGTGTTTTTGATTTTCTTTGATTTGTTTCTAGTTAATGGTAGAGATGTGCAAAACAATATAGTGGATGAAATAAAATATCGTGAAGAAGTATGTAATGATCAGGTAGATCTTTACCTTCTAATGGATTGTTCTGGAAGTATACGTCGTCATAATTGGGTGAACCATGCAGTACCTCTAGCTATGAAATTGATACAACAATTAAATCTTAATGAAAGTGCAATTCACTTATATGTTAATGTTTTTTCAAACAATGCAAAAGAAATTATTAGATTACATAGTGATGCATCTAAAAACAAAGAGAAGGCTTTAATTATTATAAAGTCACTCTTAAGTACAAATCTTCCATATGGTAGAACAAACTTAACTGATGCACTGTTACAAGTAAGAAAACATTTAAATGACCGAATCAATAGAGAGAATGCTAGTCAATTAGTTGTTATATTAACAGATGGAATTCCAGATAGTATTCAAGATTCATTAAAAGAATCAAGAAAATTAAATGATCTTGGTGTTAAAATAGCTGTTTTTGGTATTGGACAAGGTATTAATGTAGCTTTCAACAGATTTCTTGTAGGTTGTCATCCATCAGATGGTAAATGTAACTTGTATGCTGATTCTGCATGGGAAAATGTAAAAAATGTTATCGGACCCTTTATGAAGGCTGTTTGTGTTGAAGTAGAAAAAACAGCAAGTTGTGGTGTTTGGGACGAATGGTCTCCATGTAGTGTAACTTGTGGTAAAGGTACCAGGTCAAGAAAAAGAGAAATCTTACACGAAGGATGTACAAGTGAATTACAAGAACAATGTGAAGAAGAAAGATGTCCTCCAAAACGGGAACCATTAGATGTTCCACATGAACCCGAAGATGATCAACCTAGACCAAGAGGAGATAATTTTGCTGTCGAAAAACCAAAAGAAAATATAATAGATAATAATCCACAAGAACCTTCACCAAATCCAGAAGAAGGAAAGGGTGAAAATCCAAACGGATTTGATTTAGATGAAAATCCAGAAAATCCACCAAATCCACCAAATCCACCAAATCCAGATATTCCTGAACAAGAACCAAATATACCTGAAGATTCAGAAAAAGAAGTACCTTCTGATGTTCCAAAAAATCCAGAAGACGATCGAGAAGAAAACTTTGATATTCCAAAGAAACCCGAAAATAAGCACGATAATCAAAATAATTTACCAAATGATAAAAGTGATAGATATATTCCATATTCACCATTACCTCCAAACGTTTTGGATAATGAAAGGAAACAAAGTGACCCCCAAAGTCAAGATAATAATGGAAATAGGCACGTACCTAATAGTGAAGATAGAGAAACACGTCCACATGGTAGAAATAATGAAAATAGATCATACAATAGAAAATATAACGATACTCCAAAACATCCTGAAAGGGAAGAACATGAAAAGCCAGATAATAATAAAAAAAAAGGAGGATCAGATAATAAATATAAAATTGCAGGTGGAATAGCTGGAGGATTAGCTTTACTCGCATGTGCTGGACTTGCTTATAAATTCGTAGTACCAGGAGCAGCAACACCCTATGCCGGAGAACCTGCACCTTTTGATGAAACATTAGGTGAAGAAGATAAAGATTTGGACGAACCTGAACAATTCAGATTACCTGAAGAAAACGAGTGGAATTAA-------------------------------------------------------------------------------
>PH0203-C
ATGAATCATCTTGGGAATGTTAAATATTTAGTCATTGTGTTTTTGATTTTCTTTGATTTGTTTCTAGTTAATGGTAGAGATGTGCAAAACAATATAGTGGATGAAATAAAATATCGTGAAGAAGTATGTAATGATGAGGTAGATCTTTACCTTCTAATGGATTGTTCTGGAAGTATACGTCGTCATAATTGGGTGAACCATGCAGTACCTCTAGCTATGAAATTGATACAACAATTAAATCTTAATGATAATGCAATTCACTTATATGCTAATGTTTTTTCAAACAATGCAAGAGAAATTATTAGATTACATAGTGATGCATCTAAAAACAAAGAGAAGGCTTTAATTATTATAAAGTCACTCTTAAGTACAAATCTTCCATATGGTAGAACAAACTTAACTGATGCACTGTTACAAGTAAGAAAACATTTAAATGACCGAATCAATAGAGAGAATGCTAATCAATTAGTTGTTATATTAACAGATGGAATTCCAGATAGTATTCAAGATTCATTAAAAGAATCAAGAAAATTAAATGATCTTGGTGTTAAAATAGCTGTTTTTGGTATTGGACAAGGTATTAATGTAGCTTTCAACAGATTTCTTGTAGGTTGTCATCCATCAGATGGTAAATGTAACTTGTATGCTGATTCTGCATGGGAAAATGTAAAAAATGTTATCGGACCCTTTATGAAGGCTGTTTGTGTTGAAGTAGAAAAAACAGCAAGTTGTGGTGTTTGGGACGAATGGTCTCCATGTAGTGTAACTTGTGGTAAAGGTACCAGGTCAAGAAAAAGAGAAATCTTACACGAAGGATGTACAAGTGAATTACAAGAACAATGTGAAGAAGAAAGATGTCCTCCAAAACGGGAACCATTAGATGTTCCACATGAACCCGAAGATGATCAACCTAGACCAAGAGGAGATAATTTTGCTGTCGAAAAACCAAAAGAAAATATAATAGATAATAATCCACAAGAACCTTCACCAAATCCAGAAGAAGGAAAGGGTGAAAATCCAAACGGATTTGATTTAGATGAAAATCCAGAAAATCCACCAAATCCAGATATTCCTGAACAAGAACCAAATATACCTGAAGATTCAGAAAAAGAAGTACCTTCTGATGTTCCAAAAAATCCAGAAGACGATCGAGAAGAAAACTTTGATATTCCAAAGAAACCCGAAAATAAGCACGATAATCAAAATAATTTACCAAATGATAAAAGTGATAGATCTATTCCATATTCACCATTACCTCCAAAAGTTTTGGATAATGAAAGGAAACAAAGTGACCCCCAAAGTCAAGATAATAATGGAAATAGGCACGTACCTAATAGTGAAGATAGAGAAACACGTCCACATGGTAGAAATAATGAAAATAGATCATACAATAGAAAATATAACGATACTCCAAAACATCCTGAAAGGGAAGAACATGAAAAGCCAGATAATAATAAAAAAAAAGGAGGATCAGATAATAAATATAAAATTGCAGGTGGAATAGCTGGAGGATTAGCTTTACTCGCATGTGCTGGACTTGCTTATAAATTCGTAGTACCAGGAGCAGCAACACCCTATGCCGGAGAACCTGCACCTTTTGATGAAACATTAGGTGAAGAAGATAAAGATTTGGACGAACCTGAACAATTCAGATTACCTGAAGAAAACGAGTGGAATTAA-------------------------------------------------------------------------------------------------
>PH0207-C
ATGAATCATCTTGGGAATGTTAAATATTTAGTCATTGTGTTTTTGATTTTCTTTGATTTGTTTCTAGTTAATGGTAGAGATGTGCAAAACAATATAGTGGATGAAATAAAATATCGTGAAGAAGTATGTAATGATCAGGTAGATCTTTACCTTCTAATGGATTGTTCTGGAAGTATACGTCGTCATAATTGGGTGAACCATGCAGTACCTCTAGCTATGAAATTGATACAACAATTAAATCTTAATGATAATGCAATTCACTTATATGTTAATGTTTTTTCAAACAATGCAAAAGAAATTATTAGATTACATAGTGATGCATCTAAAAACAAAGAGAAGGCTTTAATTATTATAAGGTCACTCTTAAGTACAAATCTTCCATATGGTAGAACAAACTTAACTGATGCACTGTTACAAGTAAGAAAACATTTAAATGACCGAATCAATAGAGAGAATGCTAATCAATTAGTTGTTATATTAACAGATGGAATTCCAGATAGTATTCAAGATTCATTAAAAGAATCAAGAAAATTAAATGATCGTGGTGTTAAAATAGCTGTTTTTGGTATTGGACAAGGTATTAATGTAGCTTTCAACAGATTTCTTGTAGGTTGTCATCCATCAGATGGTAAATGTAACTTGTATGCTGATTCTGCATGGGAAAATGTAAAAAATGTTATCGGACCCTTTATGAAGGCTGTTTGTGTTGAAGTAGAAAAAACAGCAAGTTGTGGTGTTTGGGACGAATGGTCTCCATGTAGTGTAACTTGTGGTAAAGGTACCAGGTCAAGAAAAAGAGAAATCTTACACGAAGGATGTACAAGTGAATTACAAGAACAATGTGAAGAAGAAAGATGTCCTCCAAAACGGGAACCATTAGATGTTCCACATGAACCCGAAGATGATCAACCTAGACCAAGAGGAGATAATTTTGTTGTCGAAAAACCAAAAGAAAATATAATAGATAATAATCCACAAGAACCTTCACCAAATCCAGAAGAAGGAAAGGGTGAAAATCCAAAAGGATTTGATTTAGATGAAAATCCAGAAAATCCACCAAATCCAGATATTCCTCAACAAGAACCAAATATACCTGAAGATTCAGAAAAAGAAGTACCTTCTGATGTTCCAAAAAATCCAGAAGACGATCGAGAAGAAAACTTTGATATTCCAAAGAAACCCGAAAATAAGCACGATAATCAAAATAATTTACCAAATGATAAAAGTGATAGATCTATTCCATATTCACCATTACCTCCAAAAGTTTTGGATAATGAAAGGAAACAAAGTGACCCCCAAAGTCAAGATAATAATGGAAATAGGCACGTACCTAATAGTGAAGATAGAGAAACACGTCCACATGGTAGAAATAATGAAAATAGATCATACAATAGAAAATATAACGATACTCCAAAACATCCTGAAAGGGAAGAACATGAAAAGCCAGATAATAATAAAAAAAAAGGAGGATCAGATAATAAATATAAAATTGCAGGTGGAATAGCTGGAGGATTAGCTTTACTCGCATGTGCTGGACTTGCTTATAAATTCGTAGTACCAGGAGCAGCAACACCCTATGCCGGAGAACCTGCACCTTTTGATGAAACATTAGGTGAAGAAGATAAAGATTTGGACGAACCTGAACAATTCAGATTACCTGAAGAAAACGAGTGGAATTAA-------------------------------------------------------------------------------------------------
>PH0208-C
ATGAATCATCTTGGGAATGTTAAATATTTAGTCATTGTGTTTTTGATTTTCTTTGATTTGTTTCTAGTTAATGGTAGAGATGTGCAAAACAATATAGTGGATGAAATAAAATATCGTGAAGAAGTATGTAATGATGAGGTAGATCTTTACCTTCTAATGGATTGTTCTGGAAGTATACGTCGTCATAATTGGGTGAAGCATGCAGTACCTCTAGCTATGAAATTGATACAACAATTAAATCTTAATGAAAATGCAATTCACTTATATGTTAATATTTTTTCAAACAATGCAAAAGAAATTATTAGATTACATAGTGATGCATCTAAAAACAAAGAGAAGGCTTTAATTATTATAAAGTCACTCTTAAGTACAAATCTTCCATATGGTAGAACAAACTTAAGTGATGCACTGTTACAAGTAAGAAAACATTTAAATGACCGAATCAATAGAGAGAATGCTAATCAATTAGTTGTTATATTAACAGATGGAATTCCAGATAGTATTCAAGATTCATTAAAAGAATCAAGAAAATTAAATGATCGTGGTGTTAAAATAGCTGTTTTTGGTATTGGACAAGGTATTAATGTAGCTTTCAACAGATTTCTTGTAGGTTGTCATCCATCAGATGGTAAATGTAACTTGTATGCTGATTCTGCATGGGAAAATGTAAAAAATGTTATCGGACCCTTTATGAAGGCTGTTTGTGTTGAAGTAGAAAAAACAGCAAGTTGTGGTGTTTGGGACGAATGGTCTCCATGTAGTGTAACTTGTGGTAAAGGTACCAGGTCAAGAAAAAGAGAAATCTTACACGAAGGATGTACAAGTGAATTACAAGAACAATGTGAAGAAGAAAGATGTCCTCCAAAACGGGAACCATTAGATGTTCCAGATGAACCCGAAGATGATCAACCTAGACCAAGAGGAGATAATTTTGCTGTCGAAAAACCAAAAGAAAATATAATAGATAATAATCCACAAGAACCTTCACCAAATCCAGAAGAAGGAAAGGGTGAAAATCCAAACGGATTTGATTTAGATGAAAATCCAGAAAATCCACCAAATCCACCAAATCCACCAAATCCACCAAATCCAGATATTCCTGAACAAGAACCAAATATACCTGAAGATTCAGAAAAAGAAGTACCTTCTGATGTTCCAAAAAATCCAGAAGACGATCGAGAAGAAAACTTTGATATTCCAAAGAAACCCGAAAATAAGCACGATAATCAAAATAATTTACCAAATGATAAAAGTGATAGATATATTCCATATTCACCATTACCTCCAAAAGTTTTGGATAATGAAAGGAAACAAAGTGACCCCCAAAGTCAAGATAATAATGGAAATAGGCACGTACCTAATAGTGAAGATAGAGAAACACGTCCACATGGTAGAAATAATGAAAATAGATCATACAATAGAAAACATAACAATACTCCAAAACATCCTGAAAGGGAAGAACATGAAAAGCCAGATAATAATAAAAAAAAAGGAGGATCAGATAATAAATATAAAATTGCAGGTGGAATAGCTGGAGGATTAGCTTTACTCGCATGTGCTGGACTTGCTTATAAATTCGTAGTACCAGGAGCAGCAACACCCTATGCCGGAGAACCTGCACCTTTTGATGAAACATTAGGTGAAGAAGATAAAGATTTGGACGAACCTGAACAATTCAGATTACCTGAAGAAAACGAGTGGAATTAA----------------------------------------------------------------------
>PH0209-C
ATGAATCATCTTGGGAATGTTAAATATTTAGTCATTGTGTTTTTGATTTTCTTTGATTTGTTTCTAGTTAATGGTAGAGATGTGCAAAACAATATAGTGGATGAAATAAAATATCGTGAAGAAGTATGTAATGATGAGGTAGATCTTTACCTTCTAATGGATTGTTCTGGAAGTATACGTCGTCATAATTGGGTGAACCATGCAGTACCTCTAGCTATGAAATTGATACAACAATTAAATCTTAATGAAAGTGCAATTCACTTATATCTTAATATTTTTTCAAACAATGCAAGAGAAATTATTAGATTACATAGTGATGCATCTAAAAACAAAGAGAAGGCTTTAATTATTATAAAGTCACTCTTAAATACAAATCTTCCATATGGTAGAACAAACTTAACTGATGCACTGTTACAAGTAAGAAAACATTTAAATGACCGAATCAATAGAGAGAATGCTAATCAATTAGTTGTTATATTAACAGATGGAATTCCAGATAGTATTCAAGATTCATTAAAAGAATCAAGAAAATTAAATGATCGTGGTGTTAAAATAGCTGTTTTTGGTATTGGACAAGGTATTAATGTAGCTTTCAACAGATTTCTTGTAGGTTGTCATCCATCAGATGGTAAATGTAACTTGTATGCTGATTCTGCATGGGAAAATGTAAAAAATGTTATCGGACCCTTTATGAAGGCTGTTTGTGTTGAAGTAGAAAAAACAGCAAGTTGTGGTGTTTGGGACGAATGGTCTCCATGTAGTGTAACTTGTGGTAAAGGTACCAGGTCAAGAAAAAGAGAAATCTTACACGAAGGATGTACAAGTGAATTACAAGAACAATGTGAAGAAGAAAGATGTCCTCCAAAACGGGAACCATTAGATGTTCCACATGAACCCGAAGATGATCAACCTAGACCAAGAGGAGATAATTTTGTTGTCGAAAAACCAAAAGAAAATATAATAGATAATAATCCACAAGAACCTTCACCAAATCCAGAAGAAGGAAAGGGTGAAAATCCAAACGGATTTGATTTAGATGAAAATCCAGAAAATCCACCAAATCCACCAAATCCACCAAATCCACCAAATCCAGATATTCCTGAACAAGAACCAAATATACCTGAAGATTCAGAAAAAGAAGTACCTTCTGATGTTCCAAAAAATCCAGAAGACGATCGAGAAGAAAACTTTGATATTCCAAAGAAACCCGAAAATAAGCACGATAATCAAAATAATTTACCAAATGATAAAAGTGATAGATATATTCCATATTCACCATTACCTCCAAAAGTTTTGGATAATGAAAGGAAACAAAGTGACCCCCAAAGTCAAGATAATAATGGAAATAGGCACGTACCTAATAGTGAAGATAGAGAAACACGTCCACATGGTAGAAATAATGAAAATAGATCATACAATAGAAAACATAACAATACTCCAAAACATCCTGAAAGGGAAGAACATGAAAAGCCAGATAATAATAAAAAAAAAGGAGGATCAGATAATAAATATAAAATTGCAGGTGGAATAGCTGGAGGATTAGCTTTACTCGCATGTGCTGGACTTGCTTATAAATTCGTAGTACCAGGAGCAGCAACACCCTATGCCGGAGAACCTGCACCTTTTGATGAAACATTAGGTGAAGAAGATAAAGATTTGGACGAACCTGAACAATTCAGATTACCTGAAGAAAACGAGTGGAATTAA----------------------------------------------------------------------
>PH0210-C
ATGAATCATCTTGGGAATGTTAAATATTTAGTCATTGTGTTTTTGATTTTCTTTGATTTGTTTCTAGTTAATGGTAGAGATGTGCAAAACAATATAGTGGATGAAATAAAATATCGTGAAGAAGTATGTAATGATGAGGTAGATCTTTACCTTCTAATGGATTGTTCTGGAAGTATACGTCGTCATAATTGGGTGAAGCATGCAGTACCTCTAGCTATGAAATTGATACAACAATTAAATCTTAATGAAAATGCAATTCACTTATATGTTAATATTTTTTCAAACAATGCAAAAGAAATTATTAGATTACATAGTGATGCATCTAAAAACAAAGAGAAGGCTTTAATTATTATAAAGTCACTCTTAAGTACAAATCTTCCATATGGTAGAACAAACTTAAGTGATGCACTGTTACAAGTAAGAAAACATTTAAATGACCGAATCAATAGAGAGAATGCTAATCAATTAGTTGTTATATTAACAGATGGAATTCCAGATAGTATTCAAGATTCATTAAAAGAATCAAGAAAATTAAATGATCGTGGTGTTAAAATAGCTGTTTTTGGTATTGGACAAGGTATTAATGTAGCTTTCAACAGATTTCTTGTAGGTTGTCATCCATCAGATGGTAAATGTAACTTGTATGCTGATTCTGCATGGGAAAATGTAAAAAATGTTATCGGACCCTTTATGAAGGCTGTTTGTGTTGAAGTAGAAAAAACAGCAAGTTGTGGTGTTTGGGACGAATGGTCTCCATGTAGTGTAACTTGTGGTAAAGGTACCAGGTCAAGAAAAAGAGAAATCTTACACGAAGGATGTACAAGTGAATTACAAGAACAATGTGAAGAAGAAAGATGTCCTCCAAAACGGGAACCATTAGATGTTCCACATGAACCCGAAGATGATCAACCTAGACCAAGAGGAGATAATTTTGCTGTCGAAAAACCAAAAGAAAATATAATAGATAATAATCCACAAGAACCTTCACCAAATCCAGAAGAAGGAAAGGGTGAAAATCCAAACGGATTTGATTTAGATGAAAATCCAGAAAATCCACCAAATCCACCAAATCCAGATATTCCTGAACAAGAACCAAATATACCTGAAGATTCAGAAAAAGAAGTACCTTCTGATGTTCCAAAAAATCCAGAAGACGATCGAGAAGAAAACTTTGATATTCCAAAGAAACCCGAAAATAAGCACGATAATCAAAATAATTTACCAAATGATAAAAGTGATAGATATATTCCATATTCACCATTACCTCCAAAAGTTTTGGATAATGAAAGGAAACAAAGTGACCCCCAAAGTCAAGATAATAATGGAAATAGGCACGTACCTAATAGTGAAGATAGAGAAACACGTCCACATGGTAGAAATAATGAAAATAGATCATACAATAGAAAACATAACAATACTCCAAAACATCCTGAAAGGGAAGAACATGAAAAGCCAGATAATAATAAAAAAAAAGGAGGATCAGATAATAAATATAAAATTGCAGGTGGAATAGCTGGAGGATTAGCTTTACTCGCATGTGCTGGACTTGCTTATAAATTCGTAGTACCAGGAGCAGCAACACCCTATGCCGGAGAACCTGCACCTTTTGATGAAACATTAGGTGAAGAAGATAAAGATTTGGACGAACCTGAACAATTCAGATTACCTGAAGAAAACGAGTGGAATTAA----------------------------------------------------------------------------------------
>PH0211-C
ATGAATCATCTTGGGAATGTTAAATATTTAGTCATTGTGTTTTTGATTTTCTTTGATTTGTTTCTAGTTAATGGTAGAGATGTGCAAAACAATATAGTGGATGAAATAAAATATCGTGAAGAAGTATGTAATGATGAGGTAGATCTTTACCTTCTAATGGATTGTTCTGGAAGTATACGTCGTCATAATTGGGTGAAGCATGCAGTACCTCTAGCTATGAAATTGATACAACAATTAAATCTTAATGAAAATGCAATTCACTTATATGTTAATATTTTTTCAAACAATGCAAAAGAAATTATTAGATTACATAGTGATGCATCTAAAAACAAAGAGAAGGCTTTAATTATTATAAAGTCACTCTTAAGTACAAATCTTCCATATGGTAGAACAAACTTAAGTGATGCACTGTTACAAGTAAGAAAACATTTAAATGACCGAATCAATAGAGAGAATGCTAATCAATTAGTTGTTATATTAACAGATGGAATTCCAGATAGTATTCAAGATTCATTAAAAGAATCAAGAAAATTAAATGATCGTGGTGTTAAAATAGCTGTTTTTGGTATTGGACAAGGTATTAATGTAGCTTTCAACAGATTTCTTGTAGGTTGTCATCCATCAGATGGTAAATGTAACTTGTATGCTGATTCTGCATGGGAAAATGTAAAAAATGTTATCGGACCCTTTATGAAGGCTGTTTGTGTTGAAGTAGAAAAAACAGCAAGTTGTGGTGTTTGGGACGAATGGTCTCCATGTAGTGTAACTTGTGGTAAAGGTACCAGGTCAAGAAAAAGAGAAATCTTACACGAAGGATGTACAAGTGAATTACAAGAACAATGTGAAGAAGAAAGATGTCCTCCAAAACGGGAACCATTAGATGTTCCAGATGAACCCGAAGATGATCAACCTAGACCAAGAGGAGATAATTTTGCTGTCGAAAAACCAAAAGAAAATATAATAGATAATAATCCACAAGAACCTTCACCAAATCCAGAAGAAGGAAAGGGTGAAAATCCAAACGGATTTGATTTAGATGAAAATCCAGAAAATCCACCAAATCCAGATATTCCTGAACAAGAACCAAATATACCTGAAGATTCAGAAAAAGAAGTACCTTCTGATGTTCCAAAAAATCCAGAAGACGATCGAGAAGAAAACTTTGATATTCCAAAGAAACCCGAAAATAAGCACGATAATCAAAATAATTTACCAAATGATAAAAGTGATAGATCTATTCCATATTCACCATTACCTCCAAAAGTTTTGGATAATGAAAGGAAACAAAGTGACCCCCAAAGTCAAGATAATAATGGAAATAGGCACGTACCTAATAGTGAAGATAGAGAAACACGTCCACATGGTAGAAATAATGAAAATAGATCATACAATAGAAAATATAACGATACTCCAAAACATCCTGAAAGGGAAGAACATGAAAAGCCAGATAATAATAAAAAAAAAGGAGGATCAGATAATAAATATAAAATTGCAGGTGGAATAGCTGGAGGATTAGCTTTACTCGCATGTGCTGGACTTGCTTATAAATTCGTAGTACCAGGAGCAGCAACACCCTATGCCGGAGAACCTGCACCTTTTGATGAAACATTAGGTGAAGAAGATAAAGATTTGGACGAACCTGAACAATTCAGATTACCTGAAGAAAACGAGTGGAATTAA-------------------------------------------------------------------------------------------------
>PH0213-C
ATGAATCATCTTGGGAATGTTAAATATTTAGTCATTGTGTTTTTGATTTTCTTTGATTTGTTTCTAGTTAATGGTAGAGATGTGCAAAACAATATAGTGGATGAAATAAAATATCGTGAAGAAGTATGTAATGATGAGGTAGATCTTTACCTTCTAATGGATTGTTCTGGAAGTATACGTCGTCATAATTGGGTGAAGCATGCAGTACCTCTAGCTATGAAATTGATACAACAATTAAATCTTAATGAAAATGCAATTCACTTATATGTTAATATTTTTTCAAACAATGCAAAAGAAATTATTAGATTACATAGTGATGCATCTAAAAACAAAGAGAAGGCTTTAATTATTATAAAGTCACTCTTAAGTACAAATCTTCCATATGGTAGAACAAACTTAAGTGATGCACTGTTACAAGTAAGAAAACATTTAAATGACCGAATCAATAGAGAGAATGCTAATCAATTAGTTGTTATATTAACAGATGGAATTCCAGATAGTATTCAAGATTCATTAAAAGAATCAAGAAAATTAAATGATCGTGGTGTTAAAATAGCTGTTTTTGGTATTGGACAAGGTATTAATGTAGCTTTCAACAGATTTCTTGTAGGTTGTCATCCATCAGATGGTAAATGTAACTTGTATGCTGATTCTGCATGGGAAAATGTAAAAAATGTTATCGGACCCTTTATGAAGGCTGTTTGTGTTGAAGTAGAAAAAACAGCAAGTTGTGGTGTTTGGGACGAATGGTCTCCATGTAGTGTAACTTGTGGTAAAGGTACCAGGTCAAGAAAAAGAGAAATCTTACACGAAGGATGTACAAGTGAATTACAAGAACAATGTGAAGAAGAAAGATGTCCTCCAAAACGGGAACCATTAGATGTTCCAGATGAACCCGAAGATGATCAACCTAGACCAAGAGGAGATAATTTTGCTGTCGAAAAACCAAAAGAAAATATAATAGATAATAATCCACAAGAACCTTCACCAAATCCAGAAGAAGGAAAGGGTGAAAATCCAAACGGATTTGATTTAGATGAAAATCCAGAAAATCCACCAAATCCACCAAATCCACCAAATCCACCAAATCCAGATATTCCTGAACAAGAACCAAATATACCTGAAGATTCAGAAAAAGAAGTACCTTCTGATGTTCCAAAAAATCCAGAAGACGATCGAGAAGAAAACTTTGATATTCCAAAGAAACCCGAAAATAAGCACGATAATCAAAATAATTTACCAAATGATAAAAGTGATAGATATATTCCATATTCACCATTACCTCCAAAAGTTTTGGATAATGAAAGGAAACAAAGTGACCCCCAAAGTCAAGATAATAATGGAAATAGGCACGTACCTAATAGTGAAGATAGAGAAACACGTCCACATGGTAGAAATAATGAAAATAGATCATACAATAGAAAACATAACAATACTCCAAAACATCCTGAAAGGGAAGAACATGAAAAGCCAGATAATAATAAAAAAAAAGGAGGATCAGATAATAAATATAAAATTGCAGGTGGAATAGCTGGAGGATTAGCTTTACTCGCATGTGCTGGACTTGCTTATAAATTCGTAGTACCAGGAGCAGCAACACCCTATGCCGGAGAACCTGCACCTTTTGATGAAACATTAGGTGAAGAAGATAAAGATTTGGACGAACCTGAACAATTCAGATTACCTGAAGAAAACGAGTGGAATTAA----------------------------------------------------------------------
>PH0239-C
ATGAATCATCTTGGGAATGTTAAATATTTAGTCATTGTGTTTTTGATTTTCTTTGATTTGTTTCTAGTTAATGGTAGAGATGTGCAAAACAATATAGTGGATGAAATAAAATATCGTGAAGAAGTATGTAATGATCAGGTAGATCTTTACCTTCTAATGGATTGTTCTGGAAGTATACGTCGTCATAATTGGGTGAACCATGCAGTACCTCTAGCTATGAAATTGATACAACAATTAAATCTTAATGATAATGCAATTCACTTATATGTTAATGTTTTTTCAAACAATGCAAAAGAAATTATTAGATTACATAGTGATGCATCTAAAAACAAAGAGAAGGCTTTAATTATTATAAGGTCACTCTTAAGTACAAATCTTCCATATGGTAGAACAAACTTAACTGATGCACTGTTACAAGTAAGAAAACATTTAAATGACCGAATCAATAGAGAGAATGCTAATCAATTAGTTGTTATATTAACAGATGGAATTCCAGATAGTATTCAAGATTCATTAAAAGAATCAAGAAAATTAAATGATCGTGGTGTTAAAATAGCTGTTTTTGGTATTGGACAAGGTATTAATGTAGCTTTCAACAGATTTCTTGTAGGTTGTCATCCATCAGATGGTAAATGTAACTTGTATGCTGATTCTGCATGGGAAAATGTAAAAAATGTTATCGGACCCTTTATGAAGGCTGTTTGTGTTGAAGTAGAAAAAACAGCAAGTTGTGGTGTTTGGGACGAATGGTCTCCATGTAGTGTAACTTGTGGTAAAGGTACCAGGTCAAGAAAAAGAGAAATCTTACACGAAGGATGTACAAGTGAATTACAAGAACAATGTGAAGAAGAAAGATGTCCTCCAAAACGGGAACCATTAGATGTTCCACATGAACCCGAAGATGATCAACCTAGACCAAGAGGAGATAATTTTGTTGTCGAAAAACCAAAAGAAAATATAATAGATAATAATCCACAAGAACCTTCACCAAATCCAGAAGAAGGAAAGGGTGAAAATCCAAAAGGATTTGATTTAGATGAAAATCCAGAAAATCCACCAAATCCAGATATTCCTCAACAAGAACCAAATATACCTGAAGATTCAGAAAAAGAAGTACCTTCTGATGTTCCAAAAAATCCAGAAGACGATCGAGAAGAAAACTTTGATATTCCAAAGAAACCCGAAAATAAGCACGATAATCAAAATAATTTACCAAATGATAAAAGTGATAGATCTATTCCATATTCACCATTACCTCCAAAAGTTTTGGATAATGAAAGGAAACAAAGTGACCCCCAAAGTCAAGATAATAATGGAAATAGGCACGTACCTAATAGTGAAGATAGAGAAACACGTCCACATGGTAGAAATAATGAAAATAGATCATACAATAGAAAATATAACGATACTCCAAAACATCCTGAAAGGGAAGAACATGAAAAGCCAGATAATAATAAAAAAAAAGGAGGATCAGATAATAAATATAAAATTGCAGGTGGAATAGCTGGAGGATTAGCTTTACTCGCATGTGCTGGACTTGCTTATAAATTCGTAGTACCAGGAGCAGCAACACCCTATGCCGGAGAACCTGCACCTTTTGATGAAACATTAGGTGAAGAAGATAAAGATTTGGACGAACCTGAACAATTCAGATTACCTGAAGAAAACGAGTGGAATTAA-------------------------------------------------------------------------------------------------
>PH0241-C
ATGAATCATCTTGGGAATGTTAAATATTTAGTCATTGTGTTTTTGATTTTCTTTGATTTGTTTCTAGTTAATGGTAGAGATGTGCAAAACAATATAGTGGATGAAATAAAATATCGTGAAGAAGTATGTAATGATGAGGTAGATCTTTACCTTCTAATGGATTGTTCTGGAAGTATACGTCGTCATAATTGGGTGAACCATGCAGTACCTCTAGCTATGAAATTGATACAACAATTAAATCTTAATGATAATGCAATTCACTTATATGCTAATGTTTTTTCAAACAATGCAAGAGAAATTATTAGATTACATAGTGATGCATCTAAAAACAAAGAGAAGGCTTTAATTATTATAAAGTCACTCTTAAGTACAAATCTTCCATATGGTAGAACAAACTTAACTGATGCACTGTTACAAGTAAGAAAACATTTAAATGACCGAATCAATAGAGAGAATGCTAATCAATTAGTTGTTATATTAACAGATGGAATTCCAGATAGTATTCAAGATTCATTAAAAGAATCAAGAAAATTAAATGATCTTGGTGTTAAAATAGCTGTTTTTGGTATTGGACAAGGTATTAATGTAGCTTTCAACAGATTTCTTGTAGGTTGTCATCCATCAGATGGTAAATGTAACTTGTATGCTGATTCTGCATGGGAAAATGTAAAAAATGTTATCGGACCCTTTATGAAGGCTGTTTGTGTTGAAGTAGAAAAAACAGCAAGTTGTGGTGTTTGGGACGAATGGTCTCCATGTAGTGTAACTTGTGGTAAAGGTACCAGGTCAAGAAAAAGAGAAATCTTACACGAAGGATGTACAAGTGAATTACAAGAACAATGTGAAGAAGAAAGATGTCCTCCAAAACGGGAACCATTAGATGTTCCACATGAACCCGAAGATGATCAACCTAGACCAAGAGGAGATAATTTTGCTGTCGAAAAACCAAAAGAAAATATAATAGATAATAATCCACAAGAACCTTCACCAAATCCAGAAGAAGGAAAGGGTGAAAATCCAAACGGATTTGATTTAGATGAAAATCCAGAAAATCCACCAAATCCAGATATTCCTGAACAAGAACCAAATATACCTGAAGATTCAGAAAAAGAAGTACCTTCTGATGTTCCAAAAAATCCAGAAGACGATCGAGAAGAAAACTTTGATATTCCAAAGAAACCCGAAAATAAGCACGATAATCAAAATAATTTACCAAATGATAAAAGTGATAGATCTATTCCATATTCACCATTACCTCCAAAAGTTTTGGATAATGAAAGGAAACAAAGTGACCCCCAAAGTCAAGATAATAATGGAAATAGGCACGTACCTAATAGTGAAGATAGAGAAACACGTCCACATGGTAGAAATAATGAAAATAGATCATACAATAGAAAATATAACGATACTCCAAAACATCCTGAAAGGGAAGAACATGAAAAGCCAGATAATAATAAAAAAAAAGGAGGATCAGATAATAAATATAAAATTGCAGGTGGAATAGCTGGAGGATTAGCTTTACTCGCATGTGCTGGACTTGCTTATAAATTCGTAGTACCAGGAGCAGCAACACCCTATGCCGGAGAACCTGCACCTTTTGATGAAACATTAGGTGAAGAAGATAAAGATTTGGACGAACCTGAACAATTCAGATTACCTGAAGAAAACGAGTGGAATTAA-------------------------------------------------------------------------------------------------
>PH0244-C
ATGAATCATCTTGGGAATGTTAAATATTTAGTCATTGTGTTTTTGATTTTCTTTGATTTGTTTCTAGTTAATGGTAGAGATGTGCAAAACAATATAGTGGATGAAATAAAATATCGTGAAGAAGTATGTAATGATCAGGTAGATCTTTACCTTCTAATGGATTGTTCTGGAAGTATACGTCGTCATAATTGGGTGAACCATGCAGTACCTCTAGCTATGAAATTGATACAACAATTAAATCTTAATGATAATGCAATTCACTTATATGTTAATGTTTTTTCAAACAATGCAAAAGAAATTATTAGATTACATAGTGATGCATCTAAAAACAAAGAGAAGGCTTTAATTATTATAAGGTCACTCTTAAGTACAAATCTTCCATATGGTAGAACAAACTTAACTGATGCACTGTTACAAGTAAGAAAACATTTAAATGACCGAATCAATAGAGAGAATGCTAATCAATTAGTTGTTATATTAACAGATGGAATTCCAGATAGTATTCAAGATTCATTAAAAGAATCAAGAAAATTAAATGATCGTGGTGTTAAAATAGCTGTTTTTGGTATTGGACAAGGTATTAATGTAGCTTTCAACAGATTTCTTGTAGGTTGTCATCCATCAGATGGTAAATGTAACTTGTATGCTGATTCTGCATGGGAAAATGTAAAAAATGTTATCGGACCCTTTATGAAGGCTGTTTGTGTTGAAGTAGAAAAAACAGCAAGTTGTGGTGTTTGGGACGAATGGTCTCCATGTAGTGTAACTTGTGGTAAAGGTACCAGGTCAAGAAAAAGAGAAATCTTACACGAAGGATGTACAAGTGAATTACAAGAACAATGTGAAGAAGAAAGATGTCCTCCAAAACGGGAACCATTAGATGTTCCACATGAACCCGAAGATGATCAACCTAGACCAAGAGGAGATAATTTTGTTGTCGAAAAACCAAAAGAAAATATAATAGATAATAATCCACAAGAACCTTCACCAAATCCAGAAGAAGGAAAGGGTGAAAATCCAAAAGGATTTGATTTAGATGAAAATCCAGAAAATCCACCAAATCCAGATATTCCTCAACAAGAACCAAATATACCTGAAGATTCAGAAAAAGAAGTACCTTCTGATGTTCCAAAAAATCCAGAAGACGATCGAGAAGAAAACTTTGATATTCCAAAGAAACCCGAAAATAAGCACGATAATCAAAATAATTTACCAAATGATAAAAGTGATAGATCTATTCCATATTCACCATTACCTCCAAAAGTTTTGGATAATGAAAGGAAACAAAGTGACCCCCAAAGTCAAGATAATAATGGAAATAGGCACGTACCTAATAGTGAAGATAGAGAAACACGTCCACATGGTAGAAATAATGAAAATAGATCATACAATAGAAAATATAACGATACTCCAAAACATCCTGAAAGGGAAGAACATGAAAAGCCAGATAATAATAAAAAAAAAGGAGGATCAGATAATAAATATAAAATTGCAGGTGGAATAGCTGGAGGATTAGCTTTACTCGCATGTGCTGGACTTGCTTATAAATTCGTAGTACCAGGAGCAGCAACACCCTATGCCGGAGAACCTGCACCTTTTGATGAAACATTAGGTGAAGAAGATAAAGATTTGGACGAACCTGAACAATTCAGATTACCTGAAGAAAACGAGTGGAATTAA-------------------------------------------------------------------------------------------------
>PH0247-C
ATGAATCATCTTGGGAATGTTAAATATTTAGTCATTGTGTTTTTGATTTTCTTTGATTTGTTTCTAGTTAATGGTAGAGATGTGCAAAACAATATAGTGGATGAAATAAAATATCGTGAAGAAGTATGTAATGATCAGGTAGATCTTTACCTTCTAATGGATTGTTCTGGAAGTATACGTCGTCATAATTGGGTGAACCATGCAGTACCTCTAGCTATGAAATTGATACAACAATTAAATCTTAATGATAATGCAATTCACTTATATGTTAATGTTTTTTCAAACAATGCAAAAGAAATTATTAGATTACATAGTGATGCATCTAAAAACAAAGAGAAGGCTTTAATTATTATAAGGTCACTCTTAAGTACAAATCTTCCATATGGTAGAACAAACTTAACTGATGCACTGTTACAAGTAAGAAAACATTTAAATGACCGAATCAATAGAGAGAATGCTAATCAATTAGTTGTTATATTAACAGATGGAATTCCAGATAGTATTCAAGATTCATTAAAAGAATCAAGAAAATTAAATGATCGTGGTGTTAAAATAGCTGTTTTTGGTATTGGACAAGGTATTAATGTAGCTTTCAACAGATTTCTTGTAGGTTGTCATCCATCAGATGGTAAATGTAACTTGTATGCTGATTCTGCATGGGAAAATGTAAAAAATGTTATCGGACCCTTTATGAAGGCTGTTTGTGTTGAAGTAGAAAAAACAGCAAGTTGTGGTGTTTGGGACGAATGGTCTCCATGTAGTGTAACTTGTGGTAAAGGTACCAGGTCAAGAAAAAGAGAAATCTTACACGAAGGATGTACAAGTGAATTACAAGAACAATGTGAAGAAGAAAGATGTCCTCCAAAACGGGAACCATTAGATGTTCCACATGAACCCGAAGATGATCAACCTAGACCAAGAGGAGATAATTTTGTTGTCGAAAAACCAAAAGAAAATATAATAGATAATAATCCACAAGAACCTTCACCAAATCCAGAAGAAGGAAAGGGTGAAAATCCAAAAGGATTTGATTTAGATGAAAATCCAGAAAATCCACCAAATCCAGATATTCCTCAACAAGAACCAAATATACCTGAAGATTCAGAAAAAGAAGTACCTTCTGATGTTCCAAAAAATCCAGAAGACGATCGAGAAGAAAACTTTGATATTCCAAAGAAACCCGAAAATAAGCACGATAATCAAAATAATTTACCAAATGATAAAAGTGATAGATCTATTCCATATTCACCATTACCTCCAAAAGTTTTGGATAATGAAAGGAAACAAAGTGACCCCCAAAGTCAAGATAATAATGGAAATAGGCACGTACCTAATAGTGAAGATAGAGAAACACGTCCACATGGTAGAAATAATGAAAATAGATCATACAATAGAAAATATAACGATACTCCAAAACATCCTGAAAGGGAAGAACATGAAAAGCCAGATAATAATAAAAAAAAAGGAGGATCAGATAATAAATATAAAATTGCAGGTGGAATAGCTGGAGGATTAGCTTTACTCGCATGTGCTGGACTTGCTTATAAATTCGTAGTACCAGGAGCAGCAACACCCTATGCCGGAGAACCTGCACCTTTTGATGAAACATTAGGTGAAGAAGATAAAGATTTGGACGAACCTGAACAATTCAGATTACCTGAAGAAAACGAGTGGAATTAA-------------------------------------------------------------------------------------------------
>PH0248-C
ATGAATCATCTTGGGAATGTTAAATATTTAGTCATTGTGTTTTTGATTTTCTTTGATTTGTTTCTAGTTAATGGTAGAGATGTGCAAAACAATATAGTGGATGAAATAAAATATCGTGAAGAAGTATGTAATGATGAGGTAGATCTTTACCTTCTAATGGATTGTTCTGGAAGTATACGTCGTCATAATTGGGTGAACCATGCAGTACCTCTAGCTATGAAATTGATACAACAATTAAATCTTAATGAAAATGCAATTCACTTATATGCTAATGTTTTTTCAAACAATGCAAGAGAAATTATTAGATTACATAGTGATGCATCTAAAAACAAAGAGAAGGCTTTAATTATTATAAAGTCACTCTTAAGTACAAATCTTCCATATGGTAGAACAAACTTAACTGATGCACTGTTACAAGTAAGAAAACATTTAAATGACCGAATCAATAGAGAGAATGCTAATCAATTAGTTGTTATATTAACAGATGGAATTCCAGATAGTATTCAAGATTCATTAAAAGAATCAAGAAAATTAAATGATCGTGGTGTTAAAATAGCTGTTTTTGGTATTGGACAAGGTATTAATGTAGCTTTCAACAGATTTCTTGTAGGTTGTCATCCATCAGATGGTAAATGTAACTTGTATGCTGATTCTGCATGGGAAAATGTAAAAAATGTTATCGGACCCTTTATGAAGGCTGTTTGTGTTGAAGTAGAAAAAACAGCAAGTTGTGGTGTTTGGGACGAATGGTCTCCATGTAGTGTAACTTGTGGTAAAGGTACCAGGTCAAGAAAAAGAGAAATCTTACACGAAGGATGTACAAGTGAATTACAAGAACAATGTGAAGAAGAAAGATGTCCTCCAAAACGGGAACCATTAGATGTTCCACATGAACCCGAAGATGATCAACCTAGACCAAGAGGAGATAATTTTGCTGTCCAAAAACCAAAAGAAAATATAATAGATAATAATCCACAAGAACCTTCACCAAATCCAGAAGAAGGAAAGGGTGAAAATCCAAACGGATTTGATTTAGATGAAAATCCAGAAAATCCACCAAATCCACCAAATCCACCAAATCCACCAAATCCACCAAATCCACCAAATCCAGATATTCCTGAACAAGAACCAAATATACCTGAAGATTCAGAAAAAGAAGTACCTTCTGATGTTCCAAAAAATCCAGAAGACGATCGAGAAGAAAACTTTGATATTCCAAAGAAACCCGAAAATAAGCACGATAATCAAAATAATTTACCAAATGATAAAAGTGATAGATATATTCCATATTCACCATTACCTCCAAAAGTTTTGGATAATGAAAGGAAACAAAGTGACCCCCAAAGTCAAGATAATAATGGAAATAGGCACGTACCTAATAGTGAAGATAGAGAAACACGTCCACATGGTAGAAATAATGAAAATAGATCATACAATAGAAAACATAACAATACTCCAAAACATCCTGAAAGGGAAGAACATGAAAAGCCAGATAATAATAAAAAAAAAGGAGGATCAGATAATAAATATAAAATTGCAGGTGGAATAGCTGGAGGATTAGCTTTACTCGCATGTGCTGGACTTGCTTATAAATTCGTAGTACCAGGAGCAGCAACACCCTATGCCGGAGAACCTGCACCTTTTGATGAAACATTAGGTGAAGAAGATAAAGATTTGGACGAACCTGAACAATTCAGATTACCTGAAGAAAACGAGTGGAATTAA----------------------------------------------------
>PH0249-C
ATGAATCATCTTGGGAATGTTAAATATTTAGTCATTGTGTTTTTGATTTTCTTTGATTTGTTTCTAGTTAATGGTAGAGATGTGCAAAACAATATAGTGGATGAAATAAAATATCGTGAAGAAGTATGTAATGATCAGGTAGATCTTTACCTTCTAATGGATTGTTCTGGAAGTATACGTCGTCATAATTGGGTGAACCATGCAGTACCTCTAGCTATGAAATTGATACAACAATTAAATCTTAATGATAATGCAATTCACTTATATGTTAATGTTTTTTCAAACAATGCAAAAGAAATTATTAGATTACATAGTGATGCATCTAAAAACAAAGAGAAGGCTTTAATTATTATAAGGTCACTCTTAAGTACAAATCTTCCATATGGTAGAACAAACTTAACTGATGCACTGTTACAAGTAAGAAAACATTTAAATGACCGAATCAATAGAGAGAATGCTAATCAATTAGTTGTTATATTAACAGATGGAATTCCAGATAGTATTCAAGATTCATTAAAAGAATCAAGAAAATTAAATGATCGTGGTGTTAAAATAGCTGTTTTTGGTATTGGACAAGGTATTAATGTAGCTTTCAACAGATTTCTTGTAGGTTGTCATCCATCAGATGGTAAATGTAACTTGTATGCTGATTCTGCATGGGAAAATGTAAAAAATGTTATCGGACCCTTTATGAAGGCTGTTTGTGTTGAAGTAGAAAAAACAGCAAGTTGTGGTGTTTGGGACGAATGGTCTCCATGTAGTGTAACTTGTGGTAAAGGTACCAGGTCAAGAAAAAGAGAAATCTTACACGAAGGATGTACAAGTGAATTACAAGAACAATGTGAAGAAGAAAGATGTCCTCCAAAACGGGAACCATTAGATGTTCCACATGAACCCGAAGATGATCAACCTAGACCAAGAGGAGATAATTTTGTTGTCGAAAAACCAAAAGAAAATATAATAGATAATAATCCACAAGAACCTTCACCAAATCCAGAAGAAGGAAAGGGTGAAAATCCAAAAGGATTTGATTTAGATGAAAATCCAGAAAATCCACCAAATCCAGATATTCCTCAACAAGAACCAAATATACCTGAAGATTCAGAAAAAGAAGTACCTTCTGATGTTCCAAAAAATCCAGAAGACGATCGAGAAGAAAACTTTGATATTCCAAAGAAACCCGAAAATAAGCACGATAATCAAAATAATTTACCAAATGATAAAAGTGATAGATCTATTCCATATTCACCATTACCTCCAAAAGTTTTGGATAATGAAAGGAAACAAAGTGACCCCCAAAGTCAAGATAATAATGGAAATAGGCACGTACCTAATAGTGAAGATAGAGAAACACGTCCACATGGTAGAAATAATGAAAATAGATCATACAATAGAAAATATAACGATACTCCAAAACATCCTGAAAGGGAAGAACATGAAAAGCCAGATAATAATAAAAAAAAAGGAGGATCAGATAATAAATATAAAATTGCAGGTGGAATAGCTGGAGGATTAGCTTTACTCGCATGTGCTGGACTTGCTTATAAATTCGTAGTACCAGGAGCAGCAACACCCTATGCCGGAGAACCTGCACCTTTTGATGAAACATTAGGTGAAGAAGATAAAGATTTGGACGAACCTGAACAATTCAGATTACCTGAAGAAAACGAGTGGAATTAA-------------------------------------------------------------------------------------------------
>PH0250-C
ATGAATCATCTTGGGAATGTTAAATATTTAGTCATTGTGTTTTTGATTTTCTTTGATTTGTTTCTAGTTAATGGTAGAGATGTGCAAAACAATATAGTGGATGAAATAAAATATCGTGAAGAAGTATGTAATGATGAGGTAGATCTTTACCTTCTAATGGATTGTTCTGGAAGTATACGTCGTCATAATTGGGTGAAGCATGCAGTACCTCTAGCTATGAAATTGATACAACAATTAAATCTTAATGAAAATGCAATTCACTTATATGCTAATATTTTTTCAAACAATGCAAAAGAAATTATTAGATTACATAGTGATGCATCTAAAAACAAAGAGAAGGCTTTAATTATTATAAAGTCACTCTTAAGTACAAATCTTCCATATGGTAGAACAAACTTAAGTGATGCACTGTTACAAGTAAGAAAACATTTAAATGACCGAATCAATAGAGAGAATGCTAATCAATTAGTTGTTATATTAACAGATGGAATTCCAGATAGTATTCAAGATTCATTAAAAGAATCAAGAAAATTAAATGATCGTGGTGTTAAAATAGCTGTTTTTGGTATTGGACAAGGTATTAATGTAGCTTTCAACAGATTTCTTGTAGGTTGTCATCCATCAGATGGTAAATGTAACTTGTATGCTGATTCTGCATGGGAAAATGTAAAAAATGTTATCGGACCCTTTATGAAGGCTGTTTGTGTTGAAGTAGAAAAAACAGCAAGTTGTGGTGTTTGGGACGAATGGTCTCCATGTAGTGTAACTTGTGGTAAAGGTACCAGGTCAAGAAAAAGAGAAATCTTACACGAAGGATGTACAAGTGAATTACAAGAACAATGTGAAGAAGAAAGATGTCCTCCAAAATGGGAACCATTAGATGTTCCACAAGAACCCGAAGATGATCAACCTAGACCAAGAGGAGATAATTTTGCTGTCGAAAAACCAAAAGAAAATATAATAGATAATAATCCACAAGAACCTTCACCAAATCCAGAAGAAGGAAAGGGTGAAAATCCAAACGGATTTGATTTAGATGAAAATCCAGAAAATCCACCAAATCCAGATATTCCTGAACAAGAACCAAATATACCTGAAGATTCAGAAAAAGAAGTACCTTCTGATGTTCCAAAAAATCCAGAAGACGATCGAGAAGAAAACTTTGATATTCCAAAGAAACCCGAAAATAAGCACGATAATCAAAATAATTTACCAAATGATAAAAGTGATAGATATATTCCATATTCACCATTACCTCCAAAAGTTTTGGATAATGAAAGGAAACAAAGTGACCCCCAAAGTCAAGATAATAATGGAAATAGGCACGTACCTAATAGTGAAGATAGAGAAACACGTCCACATGGTAGAAATAATGAAAATAGATCATACAATAGAAAATATAACGATACTCCAAAATATCCTGAAAGGGAAGAACATGAAAAGCCAGATAATAATAAAAAAAAAGGAGGATCAGATAATAAATATAAAATTGCAGGTGGAATAGCTGGAGGATTAGCTTTACTCGCATGTGCTGGACTTGCTTATAAATTCGTAGTACCAGGAGCAGCAACACCCTTTGCCGGAGAACCTGCACCTTTTGATGAAACATTAGGTGAAGAAGATAAAGATTTGGACGAACCTGAACAATTCAGATTACCTGAAGAAAACGAGTGGAATTAA-------------------------------------------------------------------------------------------------
>PH0251-C
ATGAATCATCTTGGGAATGTTAAATATTTAGTCATTGTGTTTTTGATTTTCTTTGATTTGTTTCTAGTTAATGGTAGAGATGTGCAAAACAATATAGTGGATGAAATAAAATATCGTGAAGAAGTATGTAATGATGAGGTAGATCTTTACCTTCTAATGGATTGTTCTGGAAGTATACGTCGTCATAATTGGGTGAAGCATGCAGTACCTCTAGCTATGAAATTGATACAACAATTAAATCTTAATGAAAATGCAATTCACTTATATGTTAATATTTTTTCAAACAATGCAAAAGAAATTATTAGATTACATAGTGATGCATCTAAAAACAAAGAGAAGGCTTTAATTATTATAAAGTCACTCTTAAGTACAAATCTTCCATATGGTAGAACAAACTTAAGTGATGCACTGTTACAAGTAAGAAAACATTTAAATGACCGAATCAATAGAGAGAATGCTAATCAATTAGTTGTTATATTAACAGATGGAATTCCAGATAGTATTCAAGATTCATTAAAAGAATCAAGAAAATTAAATGATCGTGGTGTTAAAATAGCTGTTTTTGGTATTGGACAAGGTATTAATGTAGCTTTCAACAGATTTCTTGTAGGTTGTCATCCATCAGATGGTAAATGTAACTTGTATGCTGATTCTGCATGGGAAAATGTAAAAAATGTTATCGGACCCTTTATGAAGGCTGTTTGTGTTGAAGTAGAAAAAACAGCAAGTTGTGGTGTTTGGGACGAATGGTCTCCATGTAGTGTAACTTGTGGTAAAGGTACCAGGTCAAGAAAAAGAGAAATCTTACACGAAGGATGTACAAGTGAATTACAAGAACAATGTGAAGAAGAAAGATGTCCTCCAAAACGGGAACCATTAGATGTTCCAGATGAACCCGAAGATGATCAACCTAGACCAAGAGGAGATAATTTTGCTGTCGAAAAACCAAAAGAAAATATAATAGATAATAATCCACAAGAACCTTCACCAAATCCAGAAGAAGGAAAGGGTGAAAATCCAAACGGATTTGATTTAGATGAAAATCCAGAAAATCCACCAAATCCACCAAATCCACCAAATCCACCAAATCCAGATATTCCTGAACAAGAACCAAATATACCTGAAGATTCAGAAAAAGAAGTACCTTCTGATGTTCCAAAAAATCCAGAAGACGATCGAGAAGAAAACTTTGATATTCCAAAGAAACCCGAAAATAAGCACGATAATCAAAATAATTTACCAAATGATAAAAGTGATAGATATATTCCATATTCACCATTACCTCCAAAAGTTTTGGATAATGAAAGGAAACAAAGTGACCCCCAAAGTCAAGATAATAATGGAAATAGGCACGTACCTAATAGTGAAGATAGAGAAACACGTCCACATGGTAGAAATAATGAAAATAGATCATACAATAGAAAACATAACAATACTCCAAAACATCCTGAAAGGGAAGAACATGAAAAGCCAGATAATAATAAAAAAAAAGGAGGATCAGATAATAAATATAAAATTGCAGGTGGAATAGCTGGAGGATTAGCTTTACTCGCATGTGCTGGACTTGCTTATAAATTCGTAGTACCAGGAGCAGCAACACCCTATGCCGGAGAACCTGCACCTTTTGATGAAACATTAGGTGAAGAAGATAAAGATTTGGACGAACCTGAACAATTCAGATTACCTGAAGAAAACGAGTGGAATTAA----------------------------------------------------------------------
>PH0252-C
ATGAATCATCTTGGGAATGTTAAATATTTAGTCATTGTGTTTTTGATTTTCTTTGATTTGTTTCTAGTTAATGGTAGAGATGTGCAAAACAATATAGTGGATGAAATAAAATATCGTGAAGAAGTATGTAATGATGAGGTAGATCTTTACCTTCTAATGGATTGTTCTGGAAGTATACGTCGTCATAATTGGGTGAAGCATGCAGTACCTCTAGCTATGAAATTGATACAACAATTAAATCTTAATGAAAATGCAATTCACTTATATGTTAATATTTTTTCAAACAATGCAAAAGAAATTATTAGATTACATAGTGATGCATCTAAAAACAAAGAGAAGGCTTTAATTATTATAAAGTCACTCTTAAGTACAAATCTTCCATATGGTAGAACAAACTTAAGTGATGCACTGTTACAAGTAAGAAAACATTTAAATGACCGAATCAATAGAGAGAATGCTAATCAATTAGTTGTTATATTAACAGATGGAATTCCAGATAGTATTCAAGATTCATTAAAAGAATCAAGAAAATTAAATGATCGTGGTGTTAAAATAGCTGTTTTTGGTATTGGACAAGGTATTAATGTAGCTTTCAACAGATTTCTTGTAGGTTGTCATCCATCAGATGGTAAATGTAACTTGTATGCTGATTCTGCATGGGAAAATGTAAAAAATGTTATCGGACCCTTTATGAAGGCTGTTTGTGTTGAAGTAGAAAAAACAGCAAGTTGTGGTGTTTGGGACGAATGGTCTCCATGTAGTGTAACTTGTGGTAAAGGTACCAGGTCAAGAAAAAGAGAAATCTTACACGAAGGATGTACAAGTGAATTACAAGAACAATGTGAAGAAGAAAGATGTCCTCCAAAACGGGAACCATTAGATGTTCCAGATGAACCCGAAGATGATCAACCTAGACCAAGAGGAGATAATTTTGCTGTCGAAAAACCAAAAGAAAATATAATAGATAATAATCCACAAGAACCTTCACCAAATCCAGAAGAAGGAAAGGGTGAAAATCCAAACGGATTTGATTTAGATGAAAATCCAGAAAATCCACCAAATCCAGATATTCCTGAACAAGAACCAAATATACCTGAAGATTCAGAAAAAGAAGTACCTTCTGATGTTCCAAAAAATCCAGAAGACGATCGAGAAGAAAACTTTGATATTCCAAAGAAACCCGAAAATAAGCACGATAATCAAAATAATTTACCAAATGATAAAAGTGATAGATCTATTCCATATTCACCATTACCTCCAAAAGTTTTGGATAATGAAAGGAAACAAAGTGACCCCCAAAGTCAAGATAATAATGGAAATAGGCACGTACCTAATAGTGAAGATAGAGAAACACGTCCACATGGTAGAAATAATGAAAATAGATCATACAATAGAAAATATAACGATACTCCAAAACATCCTGAAAGGGAAGAACATGAAAAGCCAGATAATAATAAAAAAAAAGGAGGATCAGATAATAAATATAAAATTGCAGGTGGAATAGCTGGAGGATTAGCTTTACTCGCATGTGCTGGACTTGCTTATAAATTCGTAGTACCAGGAGCAGCAACACCCTATGCCGGAGAACCTGCACCTTTTGATGAAACATTAGGTGAAGAAGATAAAGATTTGGACGAACCTGAACAATTCAGATTACCTGAAGAAAACGAGTGGAATTAA-------------------------------------------------------------------------------------------------
>PH0253-C
ATGAATCATCTTGGGAATGTTAAATATTTAGTCATTGTGTTTTTGATTTTCTTTGATTTGTTTCTAGTTAATGGTAGAGATGTGCAAAACAATATAGTGGATGAAATAAAATATCGTGAAGAAGTATGTAATGATGAGGTAGATCTTTACCTTCTAATGGATTGTTCTGGAAGTATACGTCGTCATAATTGGGTGAAGCATGCAGTACCTCTAGCTATGAAATTGATACAACAATTAAATCTTAATGAAAATGCAATTCACTTATATGTTAATATTTTTTCAAACAATGCAAAAGAAATTATTAGATTACATAGTGATGCATCTAAAAACAAAGAGAAGGCTTTAATTATTATAAAGTCACTCTTAAGTACAAATCTTCCATATGGTAGAACAAACTTAAGTGATGCACTGTTACAAGTAAGAAAACATTTAAATGACCGAATCAATAGAGAGAATGCTAATCAATTAGTTGTTATATTAACAGATGGAATTCCAGATAGTATTCAAGATTCATTAAAAGAATCAAGAAAATTAAATGATCGTGGTGTTAAAATAGCTGTTTTTGGTATTGGACAAGGTATTAATGTAGCTTTCAACAGATTTCTTGTAGGTTGTCATCCATCAGATGGTAAATGTAACTTGTATGCTGATTCTGCATGGGAAAATGTAAAAAATGTTATCGGACCCTTTATGAAGGCTGTTTGTGTTGAAGTAGAAAAAACAGCAAGTTGTGGTGTTTGGGACGAATGGTCTCCATGTAGTGTAACTTGTGGTAAAGGTACCAGGTCAAGAAAAAGAGAAATCTTACACGAAGGATGTACAAGTGAATTACAAGAACAATGTGAAGAAGAAAGATGTCCTCCAAAACGGGAACCATTAGATGTTCCAGATGAACCCGAAGATGATCAACCTAGACCAAGAGGAGATAATTTTGCTGTCGAAAAACCAAAAGAAAATATAATAGATAATAATCCACAAGAACCTTCACCAAATCCAGAAGAAGGAAAGGGTGAAAATCCAAACGGATTTGATTTAGATGAAAATCCAGAAAATCCACCAAATCCACCAAATCCACCAAATCCACCAAATCCAGATATTCCTGAACAAGAACCAAATATACCTGAAGATTCAGAAAAAGAAGTACCTTCTGATGTTCCAAAAAATCCAGAAGACGATCGAGAAGAAAACTTTGATATTCCAAAGAAACCCGAAAATAAGCACGATAATCAAAATAATTTACCAAATGATAAAAGTGATAGATATATTCCATATTCACCATTACCTCCAAAAGTTTTGGATAATGAAAGGAAACAAAGTGACCCCCAAAGTCAAGATAATAATGGAAATAGGCACGTACCTAATAGTGAAGATAGAGAAACACGTCCACATGGTAGAAATAATGAAAATAGATCATACAATAGAAAACATAACAATACTCCAAAACATCCTGAAAGGGAAGAACATGAAAAGCCAGATAATAATAAAAAAAAAGGAGGATCAGATAATAAATATAAAATTGCAGGTGGAATAGCTGGAGGATTAGCTTTACTCGCATGTGCTGGACTTGCTTATAAATTCGTAGTACCAGGAGCAGCAACACCCTATGCCGGAGAACCTGCACCTTTTGATGAAACATTAGGTGAAGAAGATAAAGATTTGGACGAACCTGAACAATTCAGATTACCTGAAGAAAACGAGTGGAATTAA----------------------------------------------------------------------
>PH0283-C
ATGAATCATCTTGGGAATGTTAAATATTTAGTCATTGTGTTTTTGATTTTCTTTGATTTGTTTCTAGTTAATGGTAGAGATGTGCAAAACAATATAGTGGATGAAATAAAATATCGTGAAGAAGTATGTAATGATGAGGTAGATCTTTACCTTCTAATGGATTGTTCTGGAAGTATACGTCGTCATAATTGGGTGAAGCATGCAGTACCTCTAGCTATGAAATTGATACAACAATTAAATCTTAATGAAAGTGCAATTCACTTATATGTTAATATTTTTTCAAACAATGCAAGAGAAATTATTAGATTACATAGTGATGCATCTAAAAACAAAGAGAAGGCTTTAATTATTATAAAGTCACTCTTAAGTACAAATCTTCCATATGGTAGAACAAACTTAACTGATGCACTGTTACAAGTAAGAAAACATTTAAATGACCGAATCAATAGAGAGAATGCTAGTCAATTAGTTGTTATATTAACAGATGGAATTCCAGATAGTATTCAAGATTCATTAAAAGAATCAAGAAAATTAAATGATCTTGGTGTTAAAATAGCTGTTTTTGGTATTGGACAAGGTATTAATGTAGCTTTCAACAGATTTCTTGTAGGTTGTCATCCATCAGATGGTAAATGTAACTTGTATGCTGATTCTGCATGGGAAAATGTAAAAAATGTTATCGGACCCTTTATGAAGGCTGTTTGTGTTGAAGTAGAAAAAACAGCAAGTTGTGGTGTTTGGGACGAATGGTCTCCATGTAGTGTAACTTGTGGTAAAGGTACCAGGTCAAGAAAAAGAGAAATCTTACACGAAGGATGTACAAGTGAATTACAAGAACAATGTGAAGAAGAAAGATGTCCTCCAAAATGGGAACCATTAGATGTTCCACAAGAACCCGAAGATGATCAACCTAGACCAAGAGGAGATAATTTTGCTGTCGAAAAACCAAAAGAAAATATAATAGATAATAATCCACAAGAACCTTCACCAAATCCAGAAGAAGGAAAGGGTGAAAATCCAAACGGATTTGATTTAGATGAAAATCCAGAAAATCCACCAAATCCACCAAATCCACCAAATCCAGATATTCCTGAACAAGAACCAAATATACCTGAAGATTCAGAAAAAGAAGTACCTTCTGATGTTCCAAAAAATCCAGAAGACGATCGAGAAGAAAACTTTGATATTCCAAAGAAACCCGAAAATAAGCACGATAATCAAAATAATTTACCAAATGATAAAAGTGATAGATATATTCCATATTCACCATTACCTCCAAAAGTTTTGGATAATGAAAGGAAACAAAGTGACCCCCAAAGTCAAGATAATAATGGAAATAGGCACGTACCTAATAGTGAAGATAGAGAAACACGTCCACATGGTAGAAATAATGAAAATAGATCATACAATAGAAAACATAACAATACTCCAAAACATCCTGAAAGGGAAGAACATGAAAAGCCAGATAATAATAAAAAAAAAGGAGGATCAGATAATAAATATAAAATTGCAGGTGGAATAGCTGGAGGATTAGCTTTACTCGCATGTGCTGGACTTGCTTATAAATTCGTAGTACCAGGAGCAGCAACACCCTATGCCGGAGAACCTGCACCTTTTGATGAAACATTAGGTGAAGAAGATAAAGATTTGGACGAACCTGAACAATTCAGATTACCTGAAGAAAACGAGTGGAATTAA-------------------------------------------------------------------------------
>PH0284-C
ATGAATCATCTTGGGAATGTTAAATATTTAGTCATTGTGTTTTTGATTTTCTTTGATTTGTTTCTAGTTAATGGTAGAGATGTGCAAAACAATATAGTGGATGAAATAAAATATCGTGAAGAAGTATGTAATGATGAGGTAGATCTTTACCTTCTAATGGATTGTTCTGGAAGTATACGTCGTCATAATTGGGTGAAGCATGCAGTACCTCTAGCTATGAAATTGATACAACAATTAAATCTTAATGAAAATGCAATTCACTTATATGTTAATATTTTTTCAAACAATGCAAAAGAAATTATTAGATTACATAGTGATGCATCTAAAAACAAAGAGAAGGCTTTAATTATTATAAAGTCACTCTTAAGTACAAATCTTCCATATGGTAGAACAAACTTAAGTGATGCACTGTTACAAGTAAGAAAACATTTAAATGACCGAATCAATAGAGAGAATGCTAATCAATTAGTTGTTATATTAACAGATGGAATTCCAGATAGTATTCAAGATTCATTAAAAGAATCAAGAAAATTAAATGATCGTGGTGTTAAAATAGCTGTTTTTGGTATTGGACAAGGTATTAATGTAGCTTTCAACAGATTTCTTGTAGGTTGTCATCCATCAGATGGTAAATGTAACTTGTATGCTGATTCTGCATGGGAAAATGTAAAAAATGTTATCGGACCCTTTATGAAGGCTGTTTGTGTTGAAGTAGAAAAAACAGCAAGTTGTGGTGTTTGGGACGAATGGTCTCCATGTAGTGTAACTTGTGGTAAAGGTACCAGGTCAAGAAAAAGAGAAATCTTACACGAAGGATGTACAAGTGAATTACAAGAACAATGTGAAGAAGAAAGATGTCCTCCAAAACGGGAACCATTAGATGTTCCAGATGAACCCGAAGATGATCAACCTAGACCAAGAGGAGATAATTTTGCTGTCGAAAAACCAAAAGAAAATATAATAGATAATAATCCACAAGAACCTTCACCAAATCCAGAAGAAGGAAAGGGTGAAAATCCAAACGGATTTGATTTAGATGAAAATCCAGAAAATCCACCAAATCCACCAAATCCACCAAATCCACCAAATCCAGATATTCCTGAACAAGAACCAAATATACCTGAAGATTCAGAAAAAGAAGTACCTTCTGATGTTCCAAAAAATCCAGAAGACGATCGAGAAGAAAACTTTGATATTCCAAAGAAACCCGAAAATAAGCACGATAATCAAAATAATTTACCAAATGATAAAAGTGATAGATATATTCCATATTCACCATTACCTCCAAAAGTTTTGGATAATGAAAGGAAACAAAGTGACCCCCAAAGTCAAGATAATAATGGAAATAGGCACGTACCTAATAGTGAAGATAGAGAAACACGTCCACATGGTAGAAATAATGAAAATAGATCATACAATAGAAAACATAACAATACTCCAAAACATCCTGAAAGGGAAGAACATGAAAAGCCAGATAATAATAAAAAAAAAGGAGGATCAGATAATAAATATAAAATTGCAGGTGGAATAGCTGGAGGATTAGCTTTACTCGCATGTGCTGGACTTGCTTATAAATTCGTAGTACCAGGAGCAGCAACACCCTATGCCGGAGAACCTGCACCTTTTGATGAAACATTAGGTGAAGAAGATAAAGATTTGGACGAACCTGAACAATTCAGATTACCTGAAGAAAACGAGTGGAATTAA----------------------------------------------------------------------
>PH0285-C
ATGAATCATCTTGGGAATGTTAAATATTTAGTCATTGTGTTTTTGATTTTCTTTGATTTGTTTCTAGTTAATGGTAGAGATGTGCAAAACAATATAGTGGATGAAATAAAATATCGTGAAGAAGTATGTAATGATGAGGTAGATCTTTACCTTCTAATGGATTGTTCTGGAAGTATACGTCGTCATAATTGGGTGAAGCATGCAGTACCTCTAGCTATGAAATTGATACAACAATTAAATCTTAATGAAAATGCAATTCACTTATATGTTAATATTTTTTCAAACAATGCAAAAGAAATTATTAGATTACATAGTGATGCATCTAAAAACAAAGAGAAGGCTTTAATTATTATAAAGTCACTCTTAAGTACAAATCTTCCATATGGTAGAACAAACTTAAGTGATGCACTGTTACAAGTAAGAAAACATTTAAATGACCGAATCAATAGAGAGAATGCTAATCAATTAGTTGTTATATTAACAGATGGAATTCCAGATAGTATTCAAGATTCATTAAAAGAATCAAGAAAATTAAATGATCGTGGTGTTAAAATAGCTGTTTTTGGTATTGGACAAGGTATTAATGTAGCTTTCAACAGATTTCTTGTAGGTTGTCATCCATCAGATGGTAAATGTAACTTGTATGCTGATTCTGCATGGGAAAATGTAAAAAATGTTATCGGACCCTTTATGAAGGCTGTTTGTGTTGAAGTAGAAAAAACAGCAAGTTGTGGTGTTTGGGACGAATGGTCTCCATGTAGTGTAACTTGTGGTAAAGGTACCAGGTCAAGAAAAAGAGAAATCTTACACGAAGGATGTACAAGTGAATTACAAGAACAATGTGAAGAAGAAAGATGTCCTCCAAAACGGGAACCATTAGATGTTCCAGATGAACCCGAAGATGATCAACCTAGACCAAGAGGAGATAATTTTGCTGTCGAAAAACCAAAAGAAAATATAATAGATAATAATCCACAAGAACCTTCACCAAATCCAGAAGAAGGAAAGGGTGAAAATCCAAACGGATTTGATTTAGATGAAAATCCAGAAAATCCACCAAATCCACCAAATCCACCAAATCCACCAAATCCAGATATTCCTGAACAAGAACCAAATATACCTGAAGATTCAGAAAAAGAAGTACCTTCTGATGTTCCAAAAAATCCAGAAGACGATCGAGAAGAAAACTTTGATATTCCAAAGAAACCCGAAAATAAGCACGATAATCAAAATAATTTACCAAATGATAAAAGTGATAGATATATTCCATATTCACCATTACCTCCAAAAGTTTTGGATAATGAAAGGAAACAAAGTGACCCCCAAAGTCAAGATAATAATGGAAATAGGCACGTACCTAATAGTGAAGATAGAGAAACACGTCCACATGGTAGAAATAATGAAAATAGATCATACAATAGAAAACATAACAATACTCCAAAACATCCTGAAAGGGAAGAACATGAAAAGCCAGATAATAATAAAAAAAAAGGAGGATCAGATAATAAATATAAAATTGCAGGTGGAATAGCTGGAGGATTAGCTTTACTCGCATGTGCTGGACTTGCTTATAAATTCGTAGTACCAGGAGCAGCAACACCCTATGCCGGAGAACCTGCACCTTTTGATGAAACATTAGGTGAAGAAGATAAAGATTTGGACGAACCTGAACAATTCAGATTACCTGAAGAAAACGAGTGGAATTAA----------------------------------------------------------------------
>PH0297-C
ATGAATCATCTTGGGAATGTTAAATATTTAGTCATTGTGTTTTTGATTTTCTTTGATTTGTTTCTAGTTAATGGTAGAGATGTGCAAAACAATATAGTGGATGAAATAAAATATCGTGAAGAAGTATGTAATGATGAGGTAGATCTTTACCTTCTAATGGATTGTTCTGGAAGTATACGTCGTCATAATTGGGTGAAGCATGCAGTACCTCTAGCTATGAAATTGATACAACAATTAAATCTTAATGAAAATGCAATTCACTTATATGTTAATATTTTTTCAAACAATGCAAAAGAAATTATTAGATTACATAGTGATGCATCTAAAAACAAAGAGAAGGCTTTAATTATTATAAAGTCACTCTTAAGTACAAATCTTCCATATGGTAGAACAAACTTAACTGATGCACTGTTACAAGTAAGAAAACATTTAAATGACCGAATCAATAGAGAGAATGCTAATCAATTAGTTGTTATATTAACAGATGGAATTCCAGATAGTATTCAAGATTCATTAAAAGAATCAAGAAAATTAAATGATCGTGGTGTTAAAATAGCTGTTTTTGGTATTGGACAAGGTATTAATGTAGCTTTCAACAGATTTCTTGTAGGTTGTCATCCATCAGATGGTAAATGTAACTTGTATGCTGATTCTGCATGGGAAAATGTAAAAAATGTTATCGGACCCTTTATGAAGGCTGTTTGTGTTGAAGTAGAAAAAACAGCAAGTTGTGGTGTTTGGGACGAATGGTCTCCATGTAGTGTAACTTGTGGTAAAGGTACCAGGTCAAGAAAAAGAGAAATCTTACACGAAGGATGTACAAGTGAATTACAAGAACAATGTGAAGAAGAAAGATGTCCTCCAAAACGGGAACCATTAGATGTTCCACATGAACCCGAAGATGATCAACCTAGACCAAGAGGAGATAATTTTGCTGTCGAAAAACCAAAAGAAAATATAATAGATAATAATCCACAAGAACCTTCACCAAATCCAGAAGAAGGAAAGGGTGAAAATCCAAACGGATTTGATTTAGATGAAAATCCAGAAAATCCACCAAATCCACCAAATCCAGATATTCCTGAACAAGAACCAAATATACCTGAAGATTCAGAAAAAGAAGTACCTTCTGATGTTCCAAAAAATCCAGAAGACGATCGAGAAGAAAACTTTGATATTCCAAAGAAACCCGAAAATAAGCACGATAATCAAAATAATTTACCAAATGATAAAAGTGATAGATATATTCCATATTCACCATTACCTCCAAAAGTTTTGGATAATGAAAGGAAACAAAGTGACCCCCAAAGTCAAGATAATAATGGAAATAGGCACGTACCTAATAGTGAAGATAGAGAAACACGTCCACATGGTAGAAATAATGAAAATAGATCATACAATAGAAAACATAACAATACTCCAAAACATCCTGAAAGGGAAGAACATGAAAAGCCAGATAATAATAAAAAAAAAGGAGGATCAGATAATAAATATAAAATTGCAGGTGGAATAGCTGGAGGATTAGCTTTACTCGCATGTGCTGGACTTGCTTATAAATTCGTAGTACCAGGAGCAGCAACACCCTATGCCGGAGAACCTGCACCTTTTGATGAAACATTAGGTGAAGAAGATAAAGATTTGGACGAACCTGAACAATTCAGATTACCTGAAGAAAACGAGTGGAATTAA----------------------------------------------------------------------------------------
>PH0300-C
ATGAATCATCTTGGGAATGTTAAATATTTAGTCATTGTGTTTTTGATTTTCTTTGATTTGTTTCTAGTTAATGGTAGAGATGTGCAAAACAATATAGTGGATGAAATAAAATATCGTGAAGAAGTATGTAATGATGAGGTAGATCTTTACCTTCTAATGGATTGTTCTGGAAGTATACGTCGTCATAATTGGGTGAAGCATGCAGTACCTCTAGCTATGAAATTGATACAACAATTAAATCTTAATGAAAATGCAATTCACTTATATGTTAATATTTTTTCAAACAATGCAAAAGAAATTATTAGATTACATAGTGATGCATCTAAAAACAAAGAGAAGGCTTTAATTATTATAAAGTCACTCTTAAGTACAAATCTTCCATATGGTAGAACAAACTTAAGTGATGCACTGTTACAAGTAAGAAAACATTTAAATGACCGAATCAATAGAGAGAATGCTAATCAATTAGTTGTTATATTAACAGATGGAATTCCAGATAGTATTCAAGATTCATTAAAAGAATCAAGAAAATTAAATGATCGTGGTGTTAAAATAGCTGTTTTTGGTATTGGACAAGGTATTAATGTAGCTTTCAACAGATTTCTTGTAGGTTGTCATCCATCAGATGGTAAATGTAACTTGTATGCTGATTCTGCATGGGAAAATGTAAAAAATGTTATCGGACCCTTTATGAAGGCTGTTTGTGTTGAAGTAGAAAAAACAGCAAGTTGTGGTGTTTGGGACGAATGGTCTCCATGTAGTGTAACTTGTGGTAAAGGTACCAGGTCAAGAAAAAGAGAAATCTTACACGAAGGATGTACAAGTGAATTACAAGAACAATGTGAAGAAGAAAGATGTCCTCCAAAACGGGAACCATTAGATGTTCCAGATGAACCCGAAGATGATCAACCTAGACCAAGAGGAGATAATTTTGCTGTCGAAAAACCAAAAGAAAATATAATAGATAATAATCCACAAGAACCTTCACCAAATCCAGAAGAAGGAAAGGGTGAAAATCCAAACGGATTTGATTTAGATGAAAATCCAGAAAATCCACCAAATCCACCAAATCCACCAAATCCACCAAATCCAGATATTCCTGAACAAGAACCAAATATACCTGAAGATTCAGAAAAAGAAGTACCTTCTGATGTTCCAAAAAATCCAGAAGACGATCGAGAAGAAAACTTTGATATTCCAAAGAAACCCGAAAATAAGCACGATAATCAAAATAATTTACCAAATGATAAAAGTGATAGATATATTCCATATTCACCATTACCTCCAAAAGTTTTGGATAATGAAAGGAAACAAAGTGACCCCCAAAGTCAAGATAATAATGGAAATAGGCACGTACCTAATAGTGAAGATAGAGAAACACGTCCACATGGTAGAAATAATGAAAATAGATCATACAATAGAAAACATAACAATACTCCAAAACATCCTGAAAGGGAAGAACATGAAAAGCCAGATAATAATAAAAAAAAAGGAGGATCAGATAATAAATATAAAATTGCAGGTGGAATAGCTGGAGGATTAGCTTTACTCGCATGTGCTGGACTTGCTTATAAATTCGTAGTACCAGGAGCAGCAACACCCTATGCCGGAGAACCTGCACCTTTTGATGAAACATTAGGTGAAGAAGATAAAGATTTGGACGAACCTGAACAATTCAGATTACCTGAAGAAAACGAGTGGAATTAA----------------------------------------------------------------------
>PH0303-CW
ATGAATCATCTTGGGAATGTTAAATATTTAGTCATTGTGTTTTTGATTTTCTTTGATTTGTTTCTAGTTAATGGTAGAGATGTGCAAAACAATATAGTGGATGAAATAAAATATCGTGAAGAAGTATGTAATGATCAGGTAGATCTTTACCTTCTAATGGATTGTTCTGGAAGTATACGTCGTCATAATTGGGTGAACCATGCAGTACCTCTAGCTATGAAATTGATACAACAATTAAATCTTAATGATAATGCAATTCACTTATATGTTAATGTTTTTTCAAACAATGCAAAAGAAATTATTAGATTACATAGTGATGCATCTAAAAACAAAGAGAAGGCTTTAATTATTATAAGGTCACTCTTAAGTACAAATCTTCCATATGGTAGAACAAACTTAACTGATGCACTGTTACAAGTAAGAAAACATTTAAATGACCGAATCAATAGAGAGAATGCTAATCAATTAGTTGTTATATTAACAGATGGAATTCCAGATAGTATTCAAGATTCATTAAAAGAATCAAGAAAATTAAATGATCGTGGTGTTAAAATAGCTGTTTTTGGTATTGGACAAGGTATTAATGTAGCTTTCAACAGATTTCTTGTAGGTTGTCATCCATCAGATGGTAAATGTAACTTGTATGCTGATTCTGCATGGGAAAATGTAAAAAATGTTATCGGACCCTTTATGAAGGCTGTTTGTGTTGAAGTAGAAAAAACAGCAAGTTGTGGTGTTTGGGACGAATGGTCTCCATGTAGTGTAACTTGTGGTAAAGGTACCAGGTCAAGAAAAAGAGAAATCTTACACGAAGGATGTACAAGTGAATTACAAGAACAATGTGAAGAAGAAAGATGTCCTCCAAAACGGGAACCATTAGATGTTCCACATGAACCCGAAGATGATCAACCTAGACCAAGAGGAGATAATTTTGTTGTCGAAAAACCAAAAGAAAATATAATAGATAATAATCCACAAGAACCTTCACCAAATCCAGAAGAAGGAAAGGGTGAAAATCCAAAAGGATTTGATTTAGATGAAAATCCAGAAAATCCACCAAATCCAGATATTCCTCAACAAGAACCAAATATACCTGAAGATTCAGAAAAAGAAGTACCTTCTGATGTTCCAAAAAATCCAGAAGACGATCGAGAAGAAAACTTTGATATTCCAAAGAAACCCGAAAATAAGCACGATAATCAAAATAATTTACCAAATGATAAAAGTGATAGATCTATTCCATATTCACCATTACCTCCAAAAGTTTTGGATAATGAAAGGAAACAAAGTGACCCCCAAAGTCAAGATAATAATGGAAATAGGCACGTACCTAATAGTGAAGATAGAGAAACACGTCCACATGGTAGAAATAATGAAAATAGATCATACAATAGAAAATATAACGATACTCCAAAACATCCTGAAAGGGAAGAACATGAAAAGCCAGATAATAATAAAAAAAAAGGAGGATCAGATAATAAATATAAAATTGCAGGTGGAATAGCTGGAGGATTAGCTTTACTCGCATGTGCTGGACTTGCTTATAAATTCGTAGTACCAGGAGCAGCAACACCCTATGCCGGAGAACCTGCACCTTTTGATGAAACATTAGGTGAAGAAGATAAAGATTTGGACGAACCTGAACAATTCAGATTACCTGAAGAAAACGAGTGGAATTAA-------------------------------------------------------------------------------------------------
>PH0305-C
ATGAATCATCTTGGGAATGTTAAATATTTAGTCATTGTGTTTTTGATTTTCTTTGATTTGTTTCTAGTTAATGGTAGAGATGTGCAAAACAATATAGTGGATGAAATAAAATATCGTGAAGAAGTATGTAATGATGAGGTAGATCTTTACCTTCTAATGGATTGTTCTGGAAGTATACGTCGTCATAATTGGGTGAACCATGCAGTACCTCTAGCTATGAAATTGATACAACAATTAAATCTTAATGAAAATGCAATTCACTTATATCTTAATATTTTTTCAAACAATGCAAGAGAAATTATTAGATTACATAGTGATGCATCTAAAAACAAAGAGAAGGCTTTAATTATTATAAAGTCACTCTTAAGTACAAATCTTCCATATGGTAGAACAAACTTAAGTGATGCACTGTTACAAGTAAGAAAACATTTAAATGACCGAATCAATAGAGAGAATGCTAATCAATTAGTTGTTATATTAACAGATGGAATTCCAGATAGTATTCAAGATTCATTAAAAGAATCAAGAAAATTAAATGATCGTGGTGTTAAAATAGCTGTTTTTGGTATTGGACAAGGTATTAATGTAGCTTTCAACAGATTTCTTGTAGGTTGTCATCCATCAGATGGTAAATGTAACTTGTATGCTGATTCTGCATGGGAAAATGTAAAAAATGTTATCGGACCCTTTATGAAGGCTGTTTGTGTTGAAGTAGAAAAAACAGCAAGTTGTGGTGTTTGGGACGAATGGTCTCCATGTAGTGTAACTTGTGGTAAAGGTACCAGGTCAAGAAAAAGAGAAATCTTACACGAAGGATGTACAAGTGAAATACAAGAACAATGTGAAGAAGAAAGATGTCCTCCAAAACGGGAACCATTAGATGTTCCACATGAACCCGAAGATGATCAACCTAGACCAAGAGGAGATAATTTTGCTGTCGAAAAACCAAAAGAAAATATAATAGATAATAATCCACAAGAACCTTCACCAAATCCAGAAGAAGGAAAGGGTGAAAATCCAAACGGATTTGATTTAGATGAAAATCCAGAAAATCCACCAAATCCAGATATTCCTCAACAAGAACCAAATATACCTGAAGATTCAGAAAAAGTAGTACCTTCTGATGTTCCAAAAAATCCAGAAGACGATCGAGAAGAAAACTTTGATATTCCAAAGAAACCCGAAAATAAGCACGATAATCAAAATAATTTACCAAATGATAAAAGTGATAGATCTATTCCATATTCACCATTACCTCCAAAAGTTTTGGATAATGAAAGGAAACAAAGTGACCCCCAAAGTCAAGATAATAATGGAAATAGGCACGTACCTAATAGTGAAGATAGAGAAACACGTCCACATGGTAGAAATAATGAAAATAGATCATACAATAGAAAATATAACGATACTCCAAAACATCCTGAAAGGGAAGAACATGAAAAGCCAGATAATAATAAAAAAAAAGGAGGATCAGATAATAAATATAAAATTGCAGGTGGAATAGCTGGAGGATTAGCTTTACTCGCATGTGCTGGACTTGCTTATAAATTCGTAGTACCAGGAGCAGCAACACCCTATGCCGGAGAACCTGCACCTTTTGATGAAACATTAGGTGAAGAAGATAAAGATTTGGACGAACCTGAACAATTCAGATTACCTGAAGAAAACGAGTGGAATTAA-------------------------------------------------------------------------------------------------
>PH0306-C
ATGAATCATCTTGGGAATGTTAAATATTTAGTCATTGTGTTTTTGATTTTCTTTGATTTGTTTCTAGTTAATGGTAGAGATGTGCAAAACAATATAGTGGATGAAATAAAATATCGTGAAGAAGTATGTAATGATGAGGTAGATCTTTACCTTCTAATGGATTGTTCTGGAAGTATACGTCGTCATAATTGGGTGAAGCATGCAGTACCTCTAGCTATGAAATTGATACAACAATTAAATCTTAATGAAAATGCAATTCACTTATATGCTAATATTTTTTCAAACAATGCAAAAGAAATTATTAGATTACATAGTGATGCATCTAAAAACAAAGAGAAGGCTTTAATTATTATAAAGTCACTCTTAAGTACAAATCTTCCATATGGTAGAACAAACTTAAGTGATGCACTGTTACAAGTAAGAAAACATTTAAATGACCGAATCAATAGAGAGAATGCTAATCAATTAGTTGTTATATTAACAGATGGAATTCCAGATAGTATTCAAGATTCATTAAAAGAATCAAGAAAATTAAATGATCGTGGTGTTAAAATAGCTGTTTTTGGTATTGGACAAGGTATTAATGTAGCTTTCAACAGATTTCTTGTAGGTTGTCATCCATCAGATGGTAAATGTAACTTGTATGCTGATTCTGCATGGGAAAATGTAAAAAATGTTATCGGACCCTTTATGAAGGCTGTTTGTGTTGAAGTAGAAAAAACAGCAAGTTGTGGTGTTTGGGACGAATGGTCTCCATGTAGTGTAACTTGTGGTAAAGGTACCAGGTCAAGAAAAAGAGAAATCTTACACGAAGGATGTACAAGTGAATTACAAGAACAATGTGAAGAAGAAAGATGTCCTCCAAAATGGGAACCATTAGATGTTCCACAAGAACCCGAAGATGATCAACCTAGACCAAGAGGAGATAATTTTGCTGTCGAAAAACCAAAAGAAAATATAATAGATAATAATCCACAAGAACCTTCACCAAATCCAGAAGAAGGAAAGGGTGAAAATCCAAACGGATTTGATTTAGATGAAAATCCAGAAAATCCACCAAATCCAGATATTCCTGAACAAGAACCAAATATACCTGAAGATTCAGAAAAAGAAGTACCTTCTGATGTTCCAAAAAATCCAGAAGACGATCGAGAAGAAAACTTTGATATTCCAAAGAAACCCGAAAATAAGCACGATAATCAAAATAATTTACCAAATGATAAAAGTGATAGATATATTCCATATTCACCATTACCTCCAAAAGTTTTGGATAATGAAAGGAAACAAAGTGACCCCCAAAGTCAAGATAATAATGGAAATAGGCACGTACCTAATAGTGAAGATAGAGAAACACGTCCACATGGTAGAAATAATGAAAATAGATCATACAATAGAAAATATAACGATACTCCAAAATATCCTGAAAGGGAAGAACATGAAAAGCCAGATAATAATAAAAAAAAAGGAGGATCAGATAATAAATATAAAATTGCAGGTGGAATAGCTGGAGGATTAGCTTTACTCGCATGTGCTGGACTTGCTTATAAATTCGTAGTACCAGGAGCAGCAACACCCTTTGCCGGAGAACCTGCACCTTTTGATGAAACATTAGGTGAAGAAGATAAAGATTTGGACGAACCTGAACAATTCAGATTACCTGAAGAAAACGAGTGGAATTAA-------------------------------------------------------------------------------------------------
>PH0307-C
ATGAATCATCTTGGGAATGTTAAATATTTAGTCATTGTGTTTTTGATTTTCTTTGATTTGTTTCTAGTTAATGGTAGAGATGTGCAAAACAATATAGTGGATGAAATAAAATATCGTGAAGAAGTATGTAATGATGAGGTAGATCTTTACCTTCTAATGGATTGTTCTGGAAGTATACGTCGTCATAATTGGGTGAAGCATGCAGTACCTCTAGCTATGAAATTGATACAACAATTAAATCTTAATGAAAATGCAATTCACTTATATCTTAATATTTTTTCAAACAATGCAAGAGAAATTATTAGATTACATAGTGATGCATCTAAAAACAAAGAGAAGGCTTTAATTATTATAAAGTCACTCTTAAATACAAATCTTCCATATGGTAGAACAAACTTAACTGATGCACTGTTACAAGTAAGAAAACATTTAAATGACCGAATCAATAGAGAGAATGCTAGTCAATTAGTTGTTATATTAACAGATGGAATTCCAGATAGTATTCAAGATTCATTAAAAGAATCAAGAAAATTAAATGATCTTGGTGTTAAAATAGCTGTTTTTGGTATTGGACAAGGTATTAATGTAGCTTTCAACAGATTTCTTGTAGGTTGTCATCCATCAGATGGTAAATGTAACTTGTATGCTGATTCTGCATGGGAAAATGTAAAAAATGTTATCGGACCCTTTATGAAGGCTGTTTGTGTTGAAGTAGAAAAAACAGCAAGTTGTGGTGTTTGGGACGAATGGTCTCCATGTAGTGTAACTTGTGGTAAAGGTACCAGGTCAAGAAAAAGAGAAATCTTACACGAAGGATGTACAAGTGAATTACAAGAACAATGTGAAGAAGAAAGATGTCCTCCAAAACGGGAACCATTAGATGTTCCACATGAACCCGAAGATGATCAACCTAGACCAAGAGGAGATAATTTTGCTGTCGAAAAACCAAAAGAAAATATAATAGATAATAATCCACAAGAACCTTCACCAAATCCAGAAGAAGGAAAGGGTGAAAATCCAAACGGATTTGATTTAGATGAAAATCCAGAAAATCCACCAAATCCAGATATTCCTGAACAAGAACCAAATATACCTGAAGATTCAGAAAAAGAAGTACCTTCTGATGTTCCAAAAAATCCAGAAGACGATCGAGAAGAAAACTTTGATATTCCAAAGAAACCCGAAAATAAGCACGATAATCAAAATAATTTACCAAATGATAAAAGTGATAGATCTATTCCATATTCACCATTACCTCCAAAAGTTTTGGATAATGAAAGGAAACAAAGTGACCCCCAAAGTCAAGATAATAATGGAAATAGGCACGTACCTAATAGTGAAGATAGAGAAACACGTCCACATGGTAGAAATAATGAAAATAGATCATACAATAGAAAATATAACGATACTCCAAAACATCCTGAAAGGGAAGAACATGAAAAGCCAGATAATAATAAAAAAAAAGGAGGATCAGATAATAAATATAAAATTGCAGGTGGAATAGCTGGAGGATTAGCTTTACTCGCATGTGCTGGACTTGCTTATAAATTCGTAGTACCAGGAGCAGCAACACCCTATGCCGGAGAACCTGCACCTTTTGATGAAACATTAGGTGAAGAAGATAAAGATTTGGACGAACCTGAACAATTCAGATTACCTGAAGAAAACGAGTGGAATTAA-------------------------------------------------------------------------------------------------
>PH0308-CW
ATGAATCATCTTGGGAATGTTAAATATTTAGTCATTGTGTTTTTGATTTTCTTTGATTTGTTTCTAGTTAATGGTAGAGATGTGCAAAACAATATAGTGGATGAAATAAAATATCGTGAAGAAGTATGTAATGATGAGGTAGATCTTTACCTTCTAATGGATTGTTCTGGAAGTATACGTCGTCATAATTGGGTGAAGCATGCAGTACCTCTAGCTATGAAATTGATACAACAATTAAATCTTAATGAAAATGCAATTCACTTATATGTTAATATTTTTTCAAACAATGCAAAAGAAATTATTAGATTACATAGTGATGCATCTAAAAACAAAGAGAAGGCTTTAATTATTATAAAGTCACTCTTAAGTACAAATCTTCCATATGGTAGAACAAACTTAAGTGATGCACTGTTACAAGTAAGAAAACATTTAAATGACCGAATCAATAGAGAGAATGCTAATCAATTAGTTGTTATATTAACAGATGGAATTCCAGATAGTATTCAAGATTCATTAAAAGAATCAAGAAAATTAAATGATCGTGGTGTTAAAATAGCTGTTTTTGGTATTGGACAAGGTATTAATGTAGCTTTCAACAGATTTCTTGTAGGTTGTCATCCATCAGATGGTAAATGTAACTTGTATGCTGATTCTGCATGGGAAAATGTAAAAAATGTTATCGGACCCTTTATGAAGGCTGTTTGTGTTGAAGTAGAAAAAACAGCAAGTTGTGGTGTTTGGGACGAATGGTCTCCATGTAGTGTAACTTGTGGTAAAGGTACCAGGTCAAGAAAAAGAGAAATCTTACACGAAGGATGTACAAGTGAATTACAAGAACAATGTGAAGAAGAAAGATGTCCTCCAAAACGGGAACCATTAGATGTTCCACATGAACCCGAAGATGATCAACCTAGACCAAGAGGAGATAATTTTGCTGTCGAAAAACCAAAAGAAAATATAATAGATAATAATCCACAAGAACCTTCACCAAATCCAGAAGAAGGAAAGGGTGAAAATCCAAACGGATTTGATTTAGATGAAAATCCAGAAAATCCACCAAATCCACCAAATCCAGATATTCCTGAACAAGAACCAAATATACCTGAAGATTCAGAAAAAGAAGTACCTTCTGATGTTCCAAAAAATCCAGAAGACGATCGAGAAGAAAACTTTGATATTCCAAAGAAACCCGAAAATAAGCACGATAATCAAAATAATTTACCAAATGATAAAAGTGATAGATATATTCCATATTCACCATTACCTCCAAAAGTTTTGGATAATGAAAGGAAACAAAGTGACCCCCAAAGTCAAGATAATAATGGAAATAGGCACGTACCTAATAGTGAAGATAGAGAAACACGTCCACATGGTAGAAATAATGAAAATAGATCATACAATAGAAAACATAACAATACTCCAAAACATCCTGAAAGGGAAGAACATGAAAAGCCAGATAATAATAAAAAAAAAGGAGGATCAGATAATAAATATAAAATTGCAGGTGGAATAGCTGGAGGATTAGCTTTACTCGCATGTGCTGGACTTGCTTATAAATTCGTAGTACCAGGAGCAGCAACACCCTATGCCGGAGAACCTGCACCTTTTGATGAAACATTAGGTGAAGAAGATAAAGATTTGGACGAACCTGAACAATTCAGATTACCTGAAGAAAACGAGTGGAATTAA----------------------------------------------------------------------------------------
>PH0321-C
ATGAATCATCTTGGGAATGTTAAATATTTAGTCATTGTGTTTTTGATTTTCTTTGATTTGTTTCTAGTTAATGGTAGAGATGTGCAAAACAATATAGTGGATGAAATAAAATATCGTGAAGAAGTATGTAATGATGAGGTAGATCTTTACCTTCTAATGGATTGTTCTGGAAGTATACGTCGTCATAATTGGGTGAAGCATGCAGTACCTCTAGCTATGAAATTGATACAACAATTAAATCTTAATGAAAGTGCAATTCACTTATATGTTAATATTTTTTCAAACAATGCAAGAGAAATTATTAGATTACATAGTGATGCATCTAAAAACAAAGAGAAGGCTTTAATTATTATAAAGTCACTCTTAAGTACAAATCTTCCATATGGTAGAACAAACTTAACTGATGCACTGTTACAAGTAAGAAAACATTTAAATGACCGAATCAATAGAGAGAATGCTAGTCAATTAGTTGTTATATTAACAGATGGAATTCCAGATAGTATTCAAGATTCATTAAAAGAATCAAGAAAATTAAATGATCTTGGTGTTAAAATAGCTGTTTTTGGTATTGGACAAGGTATTAATGTAGCTTTCAACAGATTTCTTGTAGGTTGTCATCCATCAGATGGTAAATGTAACTTGTATGCTGATTCTGCATGGGAAAATGTAAAAAATGTTATCGGACCCTTTATGAAGGCTGTTTGTGTTGAAGTAGAAAAAACAGCAAGTTGTGGTGTTTGGGACGAATGGTCTCCATGTAGTGTAACTTGTGGTAAAGGTACCAGGTCAAGAAAAAGAGAAATCTTACACGAAGGATGTACAAGTGAATTACAAGAACAATGTGAAGAAGAAAGATGTCCTCCAAAATGGGAACCATTAGATGTTCCACAAGAACCCGAAGATGATCAACCTAGACCAAGAGGAGATAATTTTGCTGTCGAAAAACCAAAAGAAAATATAATAGATAATAATCCACAAGAACCTTCACCAAATCCAGAAGAAGGAAAGGGTGAAAATCCAAACGGATTTGATTTAGATGAAAATCCAGAAAATCCACCAAATCCACCAAATCCACCAAATCCAGATATTCCTGAACAAGAACCAAATATACCTGAAGATTCAGAAAAAGAAGTACCTTCTGATGTTCCAAAAAATCCAGAAGACGATCGAGAAGAAAACTTTGATATTCCAAAGAAACCCGAAAATAAGCACGATAATCAAAATAATTTACCAAATGATAAAAGTGATAGATATATTCCATATTCACCATTACCTCCAAAAGTTTTGGATAATGAAAGGAAACAAAGTGACCCCCAAAGTCAAGATAATAATGGAAATAGGCACGTACCTAATAGTGAAGATAGAGAAACACGTCCACATGGTAGAAATAATGAAAATAGATCATACAATAGAAAACATAACAATACTCCAAAACATCCTGAAAGGGAAGAACATGAAAAGCCAGATAATAATAAAAAAAAAGGAGGATCAGATAATAAATATAAAATTGCAGGTGGAATAGCTGGAGGATTAGCTTTACTCGCATGTGCTGGACTTGCTTATAAATTCGTAGTACCAGGAGCAGCAACACCCTATGCCGGAGAACCTGCACCTTTTGATGAAACATTAGGTGAAGAAGATAAAGATTTGGACGAACCTGAACAATTCAGATTACCTGAAGAAAACGAGTGGAATTAA-------------------------------------------------------------------------------
>PH0322-C
ATGAATCATCTTGGGAATGTTAAATATTTAGTCATTGTGTTTTTGATTTTCTTTGATTTGTTTCTAGTTAATGGTAGAGATGTGCAAAACAATATAGTGGATGAAATAAAATATCGTGAAGAAGTATGTAATGATGAGGTAGATCTTTACCTTCTAATGGATTGTTCTGGAAGTATACGTCGTCATAATTGGGTGAAGCATGCAGTACCTCTAGCTATGAAATTGATACAACAATTAAATCTTAATGAAAATGCAATTCACTTATATGTTAATATTTTTTCAAACAATGCAAAAGAAATTATTAGATTACATAGTGATGCATCTAAAAACAAAGAGAAGGCTTTAATTATTATAAAGTCACTCTTAAGTACAAATCTTCCATATGGTAGAACAAACTTAAGTGATGCACTGTTACAAGTAAGAAAACATTTAAATGACCGAATCAATAGAGAGAATGCTAATCAATTAGTTGTTATATTAACAGATGGAATTCCAGATAGTATTCAAGATTCATTAAAAGAATCAAGAAAATTAAATGATCGTGGTGTTAAAATAGCTGTTTTTGGTATTGGACAAGGTATTAATGTAGCTTTCAACAGATTTCTTGTAGGTTGTCATCCATCAGATGGTAAATGTAACTTGTATGCTGATTCTGCATGGGAAAATGTAAAAAATGTTATCGGACCCTTTATGAAGGCTGTTTGTGTTGAAGTAGAAAAAACAGCAAGTTGTGGTGTTTGGGACGAATGGTCTCCATGTAGTGTAACTTGTGGTAAAGGTACCAGGTCAAGAAAAAGAGAAATCTTACACGAAGGATGTACAAGTGAATTACAAGAACAATGTGAAGAAGAAAGATGTCCTCCAAAACGGGAACCATTAGATGTTCCAGATGAACCCGAAGATGATCAACCTAGACCAAGAGGAGATAATTTTGCTGTCGAAAAACCAAAAGAAAATATAATAGATAATAATCCACAAGAACCTTCACCAAATCCAGAAGAAGGAAAGGGTGAAAATCCAAACGGATTTGATTTAGATGAAAATCCAGAAAATCCACCAAATCCAGATATTCCTGAACAAGAACCAAATATACCTGAAGATTCAGAAAAAGAAGTACCTTCTGATGTTCCAAAAAATCCAGAAGACGATCGAGAAGAAAACTTTGATATTCCAAAGAAACCCGAAAATAAGCACGATAATCAAAATAATTTACCAAATGATAAAAGTGATAGATCTATTCCATATTCACCATTACCTCCAAAAGTTTTGGATAATGAAAGGAAACAAAGTGACCCCCAAAGTCAAGATAATAATGGAAATAGGCACGTACCTAATAGTGAAGATAGAGAAACACGTCCACATGGTAGAAATAATGAAAATAGATCATACAATAGAAAATATAACGATACTCCAAAACATCCTGAAAGGGAAGAACATGAAAAGCCAGATAATAATAAAAAAAAAGGAGGATCAGATAATAAATATAAAATTGCAGGTGGAATAGCTGGAGGATTAGCTTTACTCGCATGTGCTGGACTTGCTTATAAATTCGTAGTACCAGGAGCAGCAACACCCTATGCCGGAGAACCTGCACCTTTTGATGAAACATTAGGTGAAGAAGATAAAGATTTGGACGAACCTGAACAATTCAGATTACCTGAAGAAAACGAGTGGAATTAA-------------------------------------------------------------------------------------------------
>PH0325-C
ATGAATCATCTTGGGAATGTTAAATATTTAGTCATTGTGTTTTTGATTTTCTTTGATTTGTTTCTAGTTAATGGTAGAGATGTGCAAAACAATATAGTGGATGAAATAAAATATCGTGAAGAAGTATGTAATGATGAGGTAGATCTTTACCTTCTAATGGATTGTTCTGGAAGTATACGTCGTCATAATTGGGTGAAGCATGCAGTACCTCTAGCTATGAAATTGATACAACAATTAAATCTTAATGAAAATGCAATTCACTTATATGTTAATATTTTTTCAAACAATGCAAAAGAAATTATTAGATTACATAGTGATGCATCTAAAAACAAAGAGAAGGCTTTAATTATTATAAAGTCACTCTTAAGTACAAATCTTCCATATGGTAGAACAAACTTAAGTGATGCACTGTTACAAGTAAGAAAACATTTAAATGACCGAATCAATAGAGAGAATGCTAATCAATTAGTTGTTATATTAACAGATGGAATTCCAGATAGTATTCAAGATTCATTAAAAGAATCAAGAAAATTAAATGATCGTGGTGTTAAAATAGCTGTTTTTGGTATTGGACAAGGTATTAATGTAGCTTTCAACAGATTTCTTGTAGGTTGTCATCCATCAGATGGTAAATGTAACTTGTATGCTGATTCTGCATGGGAAAATGTAAAAAATGTTATCGGACCCTTTATGAAGGCTGTTTGTGTTGAAGTAGAAAAAACAGCAAGTTGTGGTGTTTGGGACGAATGGTCTCCATGTAGTGTAACTTGTGGTAAAGGTACCAGGTCAAGAAAAAGAGAAATCTTACACGAAGGATGTACAAGTGAATTACAAGAACAATGTGAAGAAGAAAGATGTCCTCCAAAACGGGAACCATTAGATGTTCCAGATGAACCCGAAGATGATCAACCTAGACCAAGAGGAGATAATTTTGCTGTCGAAAAACCAAAAGAAAATATAATAGATAATAATCCACAAGAACCTTCACCAAATCCAGAAGAAGGAAAGGGTGAAAATCCAAACGGATTTGATTTAGATGAAAATCCAGAAAATCCACCAAATCCACCAAATCCACCAAATCCACCAAATCCAGATATTCCTGAACAAGAACCAAATATACCTGAAGATTCAGAAAAAGAAGTACCTTCTGATGTTCCAAAAAATCCAGAAGACGATCGAGAAGAAAACTTTGATATTCCAAAGAAACCCGAAAATAAGCACGATAATCAAAATAATTTACCAAATGATAAAAGTGATAGATATATTCCATATTCACCATTACCTCCAAAAGTTTTGGATAATGAAAGGAAACAAAGTGACCCCCAAAGTCAAGATAATAATGGAAATAGGCACGTACCTAATAGTGAAGATAGAGAAACACGTCCACATGGTAGAAATAATGAAAATAGATCATACAATAGAAAACATAACAATACTCCAAAACATCCTGAAAGGGAAGAACATGAAAAGCCAGATAATAATAAAAAAAAAGGAGGATCAGATAATAAATATAAAATTGCAGGTGGAATAGCTGGAGGATTAGCTTTACTCGCATGTGCTGGACTTGCTTATAAATTCGTAGTACCAGGAGCAGCAACACCCTATGCCGGAGAACCTGCACCTTTTGATGAAACATTAGGTGAAGAAGATAAAGATTTGGACGAACCTGAACAATTCAGATTACCTGAAGAAAACGAGTGGAATTAA----------------------------------------------------------------------
>PH0327-C
ATGAATCATCTTGGGAATGTTAAATATTTAGTCATTGTGTTTTTGATTTTCTTTGATTTGTTTCTAGTTAATGGTAGAGATGTGCAAAACAATATAGTGGATGAAATAAAATATCGTGAAGAAGTATGTAATGATGAGGTAGATCTTTACCTTCTAATGGATTGTTCTGGAAGTATACGTCGTCATAATTGGGTGAACCATGCAGTACCTCTAGCTATGAAATTGATACAACAATTAAATCTTAATGAAAGTGCAATTCACTTATATGTTAATGTTTTTTCAAACAATGCAAAAGAAATTATTAGATTACATAGTGATGCATCTAAAAACAAAGAGAAGGCTTTAATTATTATAAGGTCACTCTTAAGTACAAATCTTCCATATGGTAGAACAAACTTAACTGATGCACTGTTACAAGTAAGAAAACATTTAAATGACCGAATCAATAGAGAGAATGCTAATCAATTAGTTGTTATATTAACAGATGGAATTCCAGATAGTATTCAAGATTCATTAAAAGAATCAAGAAAATTAAATGATCGTGGTGTTAAAATAGCTGTTTTTGGTATTGGACAAGGTATTAATGTAGCTTTCAACAGATTTCTTGTAGGTTGTCATCCATCAGATGGTAAATGTAACTTGTATGCTGATTCTGCATGGGAAAATGTAAAAAATGTTATCGGACCCTTTATGAAGGCTGTTTGTGTTGAAGTAGAAAAAACAGCAAGTTGTGGTGTTTGGGACGAATGGTCTCCATGTAGTGTAACTTGTGGTAAAGGTACCAGGTCAAGAAAAAGAGAAATCTTACACGAAGGATGTACAAGTGAATTACAAGAACAATGTGAAGAAGAAAGATGTCCTCCAAAACGGGAACCATTAGATGTTCCACATGAACCCGAAGATGATCAACCTAGACCAAGAGGAGATAATTTTGCTGTCGAAAAACCAAAAGAAAATATAATAGATAATAATCCACAAGAACCTTCACCAAATCCAGAAGAAGGAAAGGGTGAAAATCCAAACGGATTTGATTTAGATGAAAATCCAGAAAATCCACCAAATCCACCAAATCCACCAAATCCAGATATTCCTCAACAAGAACCAAATATACCTGAAGATTCAGAAAAAGAAGTACCTTCTGATGTTCCAAAAAATCCAGAAGACGATCGAGAAGAAAACTTTGATATTCCAAAGAAACCCGAAAATAAGCACGATAATCAAAATAATTTACCAAATGATAAAAGTGATAGATCTATTCCATATTCACCATTACCTCCAAAAGTTTTGGATAATGAAAGGAAACAAAGTGACCCCCAAAGTCAAGATAATAATGGAAATAGGCACGTACCTAATAGTGAAGATAGAGAAACACGTCCACATGGTAGAAATAATGAAAATAGATCATACAATAGAAAACATAACAATACTCCAAAACATCCTGAAAGGGAAGAACATGAAAAGCCAGATAATAATAAACAAAAAGGAGGATCAGATAATAAATATAAAATTGCAGGTGGAATAGCTGGAGGATTAGCTTTACTCGCATGTGCTGGACTTGCTTATAAATTCGTAGTACCAGGAGCAGCAACACCCTATGCCGGAGAACCTGCACCTTTTGATGAAACATTAGGTGAAGAAGATAAAGATTTGGACGAACCTGAACAATTCAGATTACCTGAAGAAAACGAGTGGAATTAA-------------------------------------------------------------------------------
>PH0335-C
ATGAATCATCTTGGGAATGTTAAATATTTAGTCATTGTGTTTTTGATTTTCTTTGATTTGTTTCTAGTTAATGGTAGAGATGTGCAAAACAATATAGTGGATGAAATAAAATATCGTGAAGAAGTATGTAATGATGAGGTAGATCTTTACCTTCTAATGGATTGTTCTGGAAGTATACGTCGTCATAATTGGGTGAAGCATGCAGTACCTCTAGCTATGAAATTGATACAACAATTAAATCTTAATGAAAATGCAATTCACTTATATGTTAATATTTTTTCAAACAATGCAAAAGAAATTATTAGATTACATAGTGATGCATCTAAAAACAAAGAGAAGGCTTTAATTATTATAAAGTCACTCTTAAGTACAAATCTTCCATATGGTAGAACAAACTTAAGTGATGCACTGTTACAAGTAAGAAAACATTTAAATGACCGAATCAATAGAGAGAATGCTAATCAATTAGTTGTTATATTAACAGATGGAATTCCAGATAGTATTCAAGATTCATTAAAAGAATCAAGAAAATTAAATGATCGTGGTGTTAAAATAGCTGTTTTTGGTATTGGACAAGGTATTAATGTAGCTTTCAACAGATTTCTTGTAGGTTGTCATCCATCAGATGGTAAATGTAACTTGTATGCTGATTCTGCATGGGAAAATGTAAAAAATGTTATCGGACCCTTTATGAAGGCTGTTTGTGTTGAAGTAGAAAAAACAGCAAGTTGTGGTGTTTGGGACGAATGGTCTCCATGTAGTGTAACTTGTGGTAAAGGTACCAGGTCAAGAAAAAGAGAAATCTTACACGAAGGATGTACAAGTGAATTACAAGAACAATGTGAAGAAGAAAGATGTCCTCCAAAACGGGAACCATTAGATGTTCCAGATGAACCCGAAGATGATCAACCTAGACCAAGAGGAGATAATTTTGCTGTCGAAAAACCAAAAGAAAATATAATAGATAATAATCCACAAGAACCTTCACCAAATCCAGAAGAAGGAAAGGGTGAAAATCCAAACGGATTTGATTTAGATGAAAATCCAGAAAATCCACCAAATCCACCAAATCCACCAAATCCACCAAATCCAGATATTCCTGAACAAGAACCAAATATACCTGAAGATTCAGAAAAAGAAGTACCTTCTGATGTTCCAAAAAATCCAGAAGACGATCGAGAAGAAAACTTTGATATTCCAAAGAAACCCGAAAATAAGCACGATAATCAAAATAATTTACCAAATGATAAAAGTGATAGATATATTCCATATTCACCATTACCTCCAAAAGTTTTGGATAATGAAAGGAAACAAAGTGACCCCCAAAGTCAAGATAATAATGGAAATAGGCACGTACCTAATAGTGAAGATAGAGAAACACGTCCACATGGTAGAAATAATGAAAATAGATCATACAATAGAAAACATAACAATACTCCAAAACATCCTGAAAGGGAAGAACATGAAAAGCCAGATAATAATAAAAAAAAAGGAGGATCAGATAATAAATATAAAATTGCAGGTGGAATAGCTGGAGGATTAGCTTTACTCGCATGTGCTGGACTTGCTTATAAATTCGTAGTACCAGGAGCAGCAACACCCTATGCCGGAGAACCTGCACCTTTTGATGAAACATTAGGTGAAGAAGATAAAGATTTGGACGAACCTGAACAATTCAGATTACCTGAAGAAAACGAGTGGAATTAA----------------------------------------------------------------------
>PH0337-C
ATGAATCATCTTGGGAATGTTAAATATTTAGTCATTGTGTTTTTGATTTTCTTTGATTTGTTTCTAGTTAATGGTAGAGATGTGCAAAACAATATAGTGGATGAAATAAAATATCGTGAAGAAGTATGTAATGATGAGGTAGATCTTTACCTTCTAATGGATTGTTCTGGAAGTATACGTCGTCATAATTGGGTGAAGCATGCAGTACCTCTAGCTATGAAATTGATACAACAATTAAATCTTAATGAAAATGCAATTCACTTATATGTTAATATTTTTTCAAACAATGCAAAAGAAATTATTAGATTACATAGTGATGCATCTAAAAACAAAGAGAAGGCTTTAATTATTATAAAGTCACTCTTAAGTACAAATCTTCCATATGGTAGAACAAACTTAAGTGATGCACTGTTACAAGTAAGAAAACATTTAAATGACCGAATCAATAGAGAGAATGCTAATCAATTAGTTGTTATATTAACAGATGGAATTCCAGATAGTATTCAAGATTCATTAAAAGAATCAAGAAAATTAAATGATCGTGGTGTTAAAATAGCTGTTTTTGGTATTGGACAAGGTATTAATGTAGCTTTCAACAGATTTCTTGTAGGTTGTCATCCATCAGATGGTAAATGTAACTTGTATGCTGATTCTGCATGGGAAAATGTAAAAAATGTTATCGGACCCTTTATGAAGGCTGTTTGTGTTGAAGTAGAAAAAACAGCAAGTTGTGGTGTTTGGGACGAATGGTCTCCATGTAGTGTAACTTGTGGTAAAGGTACCAGGTCAAGAAAAAGAGAAATCTTACACGAAGGATGTACAAGTGAATTACAAGAACAATGTGAAGAAGAAAGATGTCCTCCAAAACGGGAACCATTAGATGTTCCAGATGAACCCGAAGATGATCAACCTAGACCAAGAGGAGATAATTTTGCTGTCGAAAAACCAAAAGAAAATATAATAGATAATAATCCACAAGAACCTTCACCAAATCCAGAAGAAGGAAAGGGTGAAAATCCAAACGGATTTGATTTAGATGAAAATCCAGAAAATCCACCAAATCCAGATATTCCTGAACAAGAACCAAATATACCTGAAGATTCAGAAAAAGAAGTACCTTCTGATGTTCCAAAAAATCCAGAAGACGATCGAGAAGAAAACTTTGATATTCCAAAGAAACCCGAAAATAAGCACGATAATCAAAATAATTTACCAAATGATAAAAGTGATAGATCTATTCCATATTCACCATTACCTCCAAAAGTTTTGGATAATGAAAGGAAACAAAGTGACCCCCAAAGTCAAGATAATAATGGAAATAGGCACGTACCTAATAGTGAAGATAGAGAAACACGTCCACATGGTAGAAATAATGAAAATAGATCATACAATAGAAAATATAACGATACTCCAAAACATCCTGAAAGGGAAGAACATGAAAAGCCAGATAATAATAAAAAAAAAGGAGGATCAGATAATAAATATAAAATTGCAGGTGGAATAGCTGGAGGATTAGCTTTACTCGCATGTGCTGGACTTGCTTATAAATTCGTAGTACCAGGAGCAGCAACACCCTATGCCGGAGAACCTGCACCTTTTGATGAAACATTAGGTGAAGAAGATAAAGATTTGGACGAACCTGAACAATTCAGATTACCTGAAGAAAACGAGTGGAATTAA-------------------------------------------------------------------------------------------------
>PH0338-C
ATGAATCATCTTGGGAATGTTAAATATTTAGTCATTGTGTTTTTGATTTTCTTTGATTTGTTTCTAGTTAATGGTAGAGATGTGCAAAACAATATAGTGGATGAAATAAAATATCGTGAAGAAGTATGTAATGATGAGGTAGATCTTTACCTTCTAATGGATTGTTCTGGAAGTATACGTCGTCATAATTGGGTGAAGCATGCAGTACCTCTAGCTATGAAATTGATACAACAATTAAATCTTAATGAAAATGCAATTCACTTATATGCTAATATTTTTTCAAACAATGCAAAAGAAATTATTAGATTACATAGTGATGCATCTAAAAACAAAGAGAAGGCTTTAATTATTATAAAGTCACTCTTAAGTACAAATCTTCCATATGGTAGAACAAACTTAAGTGATGCACTGTTACAAGTAAGAAAACATTTAAATGACCGAATCAATAGAGAGAATGCTAATCAATTAGTTGTTATATTAACAGATGGAATTCCAGATAGTATTCAAGATTCATTAAAAGAATCAAGAAAATTAAATGATCGTGGTGTTAAAATAGCTGTTTTTGGTATTGGACAAGGTATTAATGTAGCTTTCAACAGATTTCTTGTAGGTTGTCATCCATCAGATGGTAAATGTAACTTGTATGCTGATTCTGCATGGGAAAATGTAAAAAATGTTATCGGACCCTTTATGAAGGCTGTTTGTGTTGAAGTAGAAAAAACAGCAAGTTGTGGTGTTTGGGACGAATGGTCTCCATGTAGTGTAACTTGTGGTAAAGGTACCAGGTCAAGAAAAAGAGAAATCTTACACGAAGGATGTACAAGTGAATTACAAGAACAATGTGAAGAAGAAAGATGTCCTCCAAAATGGGAACCATTAGATGTTCCACAAGAACCCGAAGATGATCAACCTAGACCAAGAGGAGATAATTTTGCTGTCGAAAAACCAAAAGAAAATATAATAGATAATAATCCACAAGAACCTTCACCAAATCCAGAAGAAGGAAAGGGTGAAAATCCAAACGGATTTGATTTAGATGAAAATCCAGAAAATCCACCAAATCCAGATATTCCTGAACAAGAACCAAATATACCTGAAGATTCAGAAAAAGAAGTACCTTCTGATGTTCCAAAAAATCCAGAAGACGATCGAGAAGAAAACTTTGATATTCCAAAGAAACCCGAAAATAAGCACGATAATCAAAATAATTTACCAAATGATAAAAGTGATAGATATATTCCATATTCACCATTACCTCCAAAAGTTTTGGATAATGAAAGGAAACAAAGTGACCCCCAAAGTCAAGATAATAATGGAAATAGGCACGTACCTAATAGTGAAGATAGAGAAACACGTCCACATGGTAGAAATAATGAAAATAGATCATACAATAGAAAATATAACGATACTCCAAAATATCCTGAAAGGGAAGAACATGAAAAGCCAGATAATAATAAAAAAAAAGGAGGATCAGATAATAAATATAAAATTGCAGGTGGAATAGCTGGAGGATTAGCTTTACTCGCATGTGCTGGACTTGCTTATAAATTCGTAGTACCAGGAGCAGCAACACCCTTTGCCGGAGAACCTGCACCTTTTGATGAAACATTAGGTGAAGAAGATAAAGATTTGGACGAACCTGAACAATTCAGATTACCTGAAGAAAACGAGTGGAATTAA-------------------------------------------------------------------------------------------------
>PH0339-C
ATGAATCATCTTGGGAATGTTAAATATTTAGTCATTGTGTTTTTGATTTTCTTTGATTTGTTTCTAGTTAATGGTAGAGATGTGCAAAACAATATAGTGGATGAAATAAAATATCGTGAAGAAGTATGTAATGATGAGGTAGATCTTTACCTTCTAATGGATTGTTCTGGAAGTATACGTCGTCATAATTGGGTGAAGCATGCAGTACCTCTAGCTATGAAATTGATACAACAATTAAATCTTAATGAAAGTGCAATTCACTTATATGTTAATATTTTTTCAAACAATGCAAGAGAAATTATTAGATTACATAGTGATGCATCTAAAAACAAAGAGAAGGCTTTAATTATTATAAAGTCACTCTTAAGTACAAATCTTCCATATGGTAGAACAAACTTAACTGATGCACTGTTACAAGTAAGAAAACATTTAAATGACCGAATCAATAGAGAGAATGCTAGTCAATTAGTTGTTATATTAACAGATGGAATTCCAGATAGTATTCAAGATTCATTAAAAGAATCAAGAAAATTAAATGATCTTGGTGTTAAAATAGCTGTTTTTGGTATTGGACAAGGTATTAATGTAGCTTTCAACAGATTTCTTGTAGGTTGTCATCCATCAGATGGTAAATGTAACTTGTATGCTGATTCTGCATGGGAAAATGTAAAAAATGTTATCGGACCCTTTATGAAGGCTGTTTGTGTTGAAGTAGAAAAAACAGCAAGTTGTGGTGTTTGGGACGAATGGTCTCCATGTAGTGTAACTTGTGGTAAAGGTACCAGGTCAAGAAAAAGAGAAATCTTACACGAAGGATGTACAAGTGAATTACAAGAACAATGTGAAGAAGAAAGATGTCCTCCAAAATGGGAACCATTAGATGTTCCACAAGAACCCGAAGATGATCAACCTAGACCAAGAGGAGATAATTTTGCTGTCGAAAAACCAAAAGAAAATATAATAGATAATAATCCACAAGAACCTTCACCAAATCCAGAAGAAGGAAAGGGTGAAAATCCAAACGGATTTGATTTAGATGAAAATCCAGAAAATCCACCAAATCCACCAAATCCACCAAATCCAGATATTCCTGAACAAGAACCAAATATACCTGAAGATTCAGAAAAAGAAGTACCTTCTGATGTTCCAAAAAATCCAGAAGACGATCGAGAAGAAAACTTTGATATTCCAAAGAAACCCGAAAATAAGCACGATAATCAAAATAATTTACCAAATGATAAAAGTGATAGATATATTCCATATTCACCATTACCTCCAAAAGTTTTGGATAATGAAAGGAAACAAAGTGACCCCCAAAGTCAAGATAATAATGGAAATAGGCACGTACCTAATAGTGAAGATAGAGAAACACGTCCACATGGTAGAAATAATGAAAATAGATCATACAATAGAAAACATAACAATACTCCAAAACATCCTGAAAGGGAAGAACATGAAAAGCCAGATAATAATAAAAAAAAAGGAGGATCAGATAATAAATATAAAATTGCAGGTGGAATAGCTGGAGGATTAGCTTTACTCGCATGTGCTGGACTTGCTTATAAATTCGTAGTACCAGGAGCAGCAACACCCTATGCCGGAGAACCTGCACCTTTTGATGAAACATTAGGTGAAGAAGATAAAGATTTGGACGAACCTGAACAATTCAGATTACCTGAAGAAAACGAGTGGAATTAA-------------------------------------------------------------------------------
>PH0342-C
ATGAATCATCTTGGGAATGTTAAATATTTAGTCATTGTGTTTTTGATTTTCTTTGATTTGTTTCTAGTTAATGGTAGAGATGTGCAAAACAATATAGTGGATGAAATAAAATATCGTGAAGAAGTATGTAATGATGAGGTAGATCTTTACCTTCTAATGGATTGTTCTGGAAGTATACGTCGTCATAATTGGGTGAACCATGCAGTACCTCTAGCTATGAAATTGATACAACAATTAAATCTTAATGAAAGTGCAATTCACTTATATCTTAATATTTTTTCAAACAATGCAAGAGAAATTATTAGATTACATAGTGATGCATCTAAAAACAAAGAGAAGGCTTTAATTATTATAAAGTCACTCTTAAATACAAATCTTCCATATGGTAGAACAAACTTAACTGATGCACTGTTACAAGTAAGAAAACATTTAAATGACCGAATCAATAGAGAGAATGCTAATCAATTAGTTGTTATATTAACAGATGGAATTCCAGATAGTATTCAAGATTCATTAAAAGAATCAAGAAAATTAAATGATCGTGGTGTTAAAATAGCTGTTTTTGGTATTGGACAAGGTATTAATGTAGCTTTCAACAGATTTCTTGTAGGTTGTCATCCATCAGATGGTAAATGTAACTTGTATGCTGATTCTGCATGGGAAAATGTAAAAAATGTTATCGGACCCTTTATGAAGGCTGTTTGTGTTGAAGTAGAAAAAACAGCAAGTTGTGGTGTTTGGGACGAATGGTCTCCATGTAGTGTAACTTGTGGTAAAGGTACCAGGTCAAGAAAAAGAGAAATCTTACACGAAGGATGTACAAGTGAATTACAAGAACAATGTGAAGAAGAAAGATGTCCTCCAAAACGGGAACCATTAGATGTTCCACATGAACCCGAAGATGATCAACCTAGACCAAGAGGAGATAATTTTGTTGTCGAAAAACCAAAAGAAAATATAATAGATAATAATCCACAAGAACCTTCACCAAATCCAGAAGAAGGAAAGGGTGAAAATCCAAACGGATTTGATTTAGATGAAAATCCAGAAAATCCACCAAATCCACCAAATCCACCAAATCCACCAAATCCAGATATTCCTGAACAAGAACCAAATATACCTGAAGATTCAGAAAAAGAAGTACCTTCTGATGTTCCAAAAAATCCAGAAGACGATCGAGAAGAAAACTTTGATATTCCAAAGAAACCCGAAAATAAGCACGATAATCAAAATAATTTACCAAATGATAAAAGTGATAGATATATTCCATATTCACCATTACCTCCAAAAGTTTTGGATAATGAAAGGAAACAAAGTGACCCCCAAAGTCAAGATAATAATGGAAATAGGCACGTACCTAATAGTGAAGATAGAGAAACACGTCCACATGGTAGAAATAATGAAAATAGATCATACAATAGAAAACATAACAATACTCCAAAACATCCTGAAAGGGAAGAACATGAAAAGCCAGATAATAATAAAAAAAAAGGAGGATCAGATAATAAATATAAAATTGCAGGTGGAATAGCTGGAGGATTAGCTTTACTCGCATGTGCTGGACTTGCTTATAAATTCGTAGTACCAGGAGCAGCAACACCCTATGCCGGAGAACCTGCACCTTTTGATGAAACATTAGGTGAAGAAGATAAAGATTTGGACGAACCTGAACAATTCAGATTACCTGAAGAAAACGAGTGGAATTAA----------------------------------------------------------------------
>PH0343-C
ATGAATCATCTTGGGAATGTTAAATATTTAGTCATTGTGTTTTTGATTTTCTTTGATTTGTTTCTAGTTAATGGTAGAGATGTGCAAAACAATATAGTGGATGAAATAAAATATCGTGAAGAAGTATGTAATGATGAGGTAGATCTTTACCTTCTAATGGATTGTTCTGGAAGTATACGTCGTCATAATTGGGTGAACCATGCAGTACCTCTAGCTATGAAATTGATACAACAATTAAATCTTAATGAAAGTGCAATTCACTTATATCTTAATATTTTTTCAAACAATGCAAGAGAAATTATTAGATTACATAGTGATGCATCTAAAAACAAAGAGAAGGCTTTAATTATTATAAAGTCACTCTTAAATACAAATCTTCCATATGGTAGAACAAACTTAACTGATGCACTGTTACAAGTAAGAAAACATTTAAATGACCGAATCAATAGAGAGAATGCTAATCAATTAGTTGTTATATTAACAGATGGAATTCCAGATAGTATTCAAGATTCATTAAAAGAATCAAGAAAATTAAATGATCGTGGTGTTAAAATAGCTGTTTTTGGTATTGGACAAGGTATTAATGTAGCTTTCAACAGATTTCTTGTAGGTTGTCATCCATCAGATGGTAAATGTAACTTGTATGCTGATTCTGCATGGGAAAATGTAAAAAATGTTATCGGACCCTTTATGAAGGCTGTTTGTGTTGAAGTAGAAAAAACAGCAAGTTGTGGTGTTTGGGACGAATGGTCTCCATGTAGTGTAACTTGTGGTAAAGGTACCAGGTCAAGAAAAAGAGAAATCTTACACGAAGGATGTACAAGTGAATTACAAGAACAATGTGAAGAAGAAAGATGTCCTCCAAAACGGGAACCATTAGATGTTCCACATGAACCCGAAGATGATCAACCTAGACCAAGAGGAGATAATTTTGTTGTCGAAAAACCAAAAGAAAATATAATAGATAATAATCCACAAGAACCTTCACCAAATCCAGAAGAAGGAAAGGGTGAAAATCCAAACGGATTTGATTTAGATGAAAATCCAGAAAATCCACCAAATCCACCAAATCCACCAAATCCACCAAATCCAGATATTCCTGAACAAGAACCAAATATACCTGAAGATTCAGAAAAAGAAGTACCTTCTGATGTTCCAAAAAATCCAGAAGACGATCGAGAAGAAAACTTTGATATTCCAAAGAAACCCGAAAATAAGCACGATAATCAAAATAATTTACCAAATGATAAAAGTGATAGATATATTCCATATTCACCATTACCTCCAAAAGTTTTGGATAATGAAAGGAAACAAAGTGACCCCCAAAGTCAAGATAATAATGGAAATAGGCACGTACCTAATAGTGAAGATAGAGAAACACGTCCACATGGTAGAAATAATGAAAATAGATCATACAATAGAAAACATAACAATACTCCAAAACATCCTGAAAGGGAAGAACATGAAAAGCCAGATAATAATAAAAAAAAAGGAGGATCAGATAATAAATATAAAATTGCAGGTGGAATAGCTGGAGGATTAGCTTTACTCGCATGTGCTGGACTTGCTTATAAATTCGTAGTACCAGGAGCAGCAACACCCTATGCCGGAGAACCTGCACCTTTTGATGAAACATTAGGTGAAGAAGATAAAGATTTGGACGAACCTGAACAATTCAGATTACCTGAAGAAAACGAGTGGAATTAA----------------------------------------------------------------------
>PH0344-C
ATGAATCATCTTGGGAATGTTAAATATTTAGTCATTGTGTTTTTGATTTTCTTTGATTTGTTTCTAGTTAATGGTAGAGATGTGCAAAACAATATAGTGGATGAAATAAAATATCGTGAAGAAGTATGTAATGATGAGGTAGATCTTTACCTTCTAATGGATTGTTCTGGAAGTATACGTCGTCATAATTGGGTGAACCATGCAGTACCTCTAGCTATGAAATTGATACAACAATTAAATCTTAATGAAAGTGCAATTCACTTATATCTTAATATTTTTTCAAACAATGCAAGAGAAATTATTAGATTACATAGTGATGCATCTAAAAACAAAGAGAAGGCTTTAATTATTATAAAGTCACTCTTAAATACAAATCTTCCATATGGTAGAACAAACTTAACTGATGCACTGTTACAAGTAAGAAAACATTTAAATGACCGAATCAATAGAGAGAATGCTAATCAATTAGTTGTTATATTAACAGATGGAATTCCAGATAGTATTCAAGATTCATTAAAAGAATCAAGAAAATTAAATGATCGTGGTGTTAAAATAGCTGTTTTTGGTATTGGACAAGGTATTAATGTAGCTTTCAACAGATTTCTTGTAGGTTGTCATCCATCAGATGGTAAATGTAACTTGTATGCTGATTCTGCATGGGAAAATGTAAAAAATGTTATCGGACCCTTTATGAAGGCTGTTTGTGTTGAAGTAGAAAAAACAGCAAGTTGTGGTGTTTGGGACGAATGGTCTCCATGTAGTGTAACTTGTGGTAAAGGTACCAGGTCAAGAAAAAGAGAAATCTTACACGAAGGATGTACAAGTGAATTACAAGAACAATGTGAAGAAGAAAGATGTCCTCCAAAACGGGAACCATTAGATGTTCCACATGAACCCGAAGATGATCAACCTAGACCAAGAGGAGATAATTTTGTTGTCGAAAAACCAAAAGAAAATATAATAGATAATAATCCACAAGAACCTTCACCAAATCCAGAAGAAGGAAAGGGTGAAAATCCAAACGGATTTGATTTAGATGAAAATCCAGAAAATCCACCAAATCCACCAAATCCACCAAATCCACCAAATCCAGATATTCCTGAACAAGAACCAAATATACCTGAAGATTCAGAAAAAGAAGTACCTTCTGATGTTCCAAAAAATCCAGAAGACGATCGAGAAGAAAACTTTGATATTCCAAAGAAACCCGAAAATAAGCACGATAATCAAAATAATTTACCAAATGATAAAAGTGATAGATATATTCCATATTCACCATTACCTCCAAAAGTTTTGGATAATGAAAGGAAACAAAGTGACCCCCAAAGTCAAGATAATAATGGAAATAGGCACGTACCTAATAGTGAAGATAGAGAAACACGTCCACATGGTAGAAATAATGAAAATAGATCATACAATAGAAAACATAACAATACTCCAAAACATCCTGAAAGGGAAGAACATGAAAAGCCAGATAATAATAAAAAAAAAGGAGGATCAGATAATAAATATAAAATTGCAGGTGGAATAGCTGGAGGATTAGCTTTACTCGCATGTGCTGGACTTGCTTATAAATTCGTAGTACCAGGAGCAGCAACACCCTATGCCGGAGAACCTGCACCTTTTGATGAAACATTAGGTGAAGAAGATAAAGATTTGGACGAACCTGAACAATTCAGATTACCTGAAGAAAACGAGTGGAATTAA----------------------------------------------------------------------
>PH0346-C
ATGAATCATCTTGGGAATGTTAAATATTTAGTCATTGTGTTTTTGATTTTCTTTGATTTGTTTCTAGTTAATGGTAGAGATGTGCAAAACAATATAGTGGATGAAATAAAATATCGTGAAGAAGTATGTAATGATGAGGTAGATCTTTACCTTCTAATGGATTGTTCTGGAAGTATACGTCGTCATAATTGGGTGAACCATGCAGTACCTCTAGCTATGAAATTGATACAACAATTAAATCTTAATGAAAATGCAATTCACTTATATCTTAATATTTTTTCAAACAATGCAAGAGAAATTATTAGATTACATAGTGATGCATCTAAAAACAAAGAGAAGGCTTTAATTATTATAAAGTCACTCTTAAGTACAAATCTTCCATATGGTAGAACAAACTTAAGTGATGCACTGTTACAAGTAAGAAAACATTTAAATGACCGAATCAATAGAGAGAATGCTAATCAATTAGTTGTTATATTAACAGATGGAATTCCAGATAGTATTCAAGATTCATTAAAAGAATCAAGAAAATTAAATGATCTTGGTGTTAAAATAGCTGTTTTTGGTATTGGACAAGGTATTAATGTAGCTTTCAACAGATTTCTTGTAGGTTGTCATCCATCAGATGGTAAATGTAACTTGTATGCTGATTCTGCATGGGAAAATGTAAAAAATGTTATCGGACCCTTTATGAAGGCTGTTTGTGTTGAAGTAGAAAAAACAGCAAGTTGTGGTGTTTGGGACGAATGGTCTCCATGTAGTGTAACTTGTGGTAAAGGTACCAGGTCAAGAAAAAGAGAAATCTTACACGAAGGATGTACAAGTGAATTACAAGAACAATGTGAAGAAGAAAGATGTCCTCCAAAACGGGAACCATTAGATGTTCCACATGAACCCGAAGATGATCAACCTAGACCAAGAGGAGATAATTTTGCTGTCGAAAAACCAAAAGAAAATATAATAGATAATAATCCACAAGAACCTTCACCAAATCCAGAAGAAGGAAAGGGTGAAAATCCAAACGGATTTGATTTAGATGAAAATCCAGAAAATCCACCAAATCCACCAAATCCACCAAATCCAGATATTCCTCAACAAGAACCAAATATACCTGAAGATTCAGAAAAAGAAGTACCTTCTGATGTTCCAAAAAATCCAGAAGACGATCGAGAAGAAAACTTTGATATTCCAAAGAAACCCGAAAATAAGCACGATAATCAAAATAATTTACCAAATGATAAAAGTGATAGATCTATTCCATATTCACCATTACCTCCAAAAGTTTTGGATAATGAAAGGAAACAAAGTGACCCCCAAAGTCAAGATAATAATGGAAATAGGCACGTACCTAATAGTGAAGATAGAGAAACACGTCCACATGGTAGAAATAATGAAAATAGATCATACAATAGAAAACATAACAATACTCCAAAACATCCTGAAAGGGAAGAACATGAAAAGCCAGATAATAATAAACAAAAAGGAGGATCAGATAATAAATATAAAATTGCAGGTGGAATAGCTGGAGGATTAGCTTTACTCGCATGTGCTGGACTTGCTTATAAATTCGTAGTACCAGGAGCAGCAACACCCTATGCCGGAGAACCTGCACCTTTTGATGAAACATTAGGTGAAGAAGATAAAGATTTGGACGAACCTGAACAATTCAGATTACCTGAAGAAAACGAGTGGAATTAA-------------------------------------------------------------------------------
>PH0347-C
ATGAATCATCTTGGGAATGTTAAATATTTAGTCATTGTGTTTTTGATTTTCTTTGATTTGTTTCTAGTTAATGGTAGAGATGTGCAAAACAATATAGTGGATGAAATAAAATATCGTGAAGAAGTATGTAATGATGAGGTAGATCTTTACCTTCTAATGGATTGTTCTGGAAGTATACGTCGTCATAATTGGGTGAACCATGCAGTACCTCTAGCTATGAAATTGATACAACAATTAAATCTTAATGAAAGTGCAATTCACTTATATGTTAATGTTTTTTCAAACAATGCAAAAGAAATTATTAGATTACATAGTGATGCATCTAAAAACAAAGAGAAGGCTTTAATTATTATAAGGTCACTCTTAAGTACAAATCTTCCATATGGTAGAACAAACTTAAGTGATGCACTGTTACAAGTAAGAAAACATTTAAATGACCGAATCAATAGAGAGAATGCTAGTCAATTAGTTGTTATATTAACAGATGGAATTCCAGATAGTATTCAAGATTCATTAAAAGAATCAAGAAAATTAAATGATCGTGGTGTTAAAATAGCTGTTTTTGGTATTGGACAAGGTATTAATGTAGCTTTCAACAGATTTCTTGTAGGTTGTCATCCATCAGATGGTAAATGTAACTTGTATGCTGATTCTGAATGGGAAAATGTAAAAAATGTTATCGGACCCTTTATGAAGGCTGTTTGTGTTGAAGTAGAAAAAACAGCAAGTTGTGGTGTTTGGGACGAATGGTCTCCATGTAGTGTAACTTGTGGTAAAGGTACCAGGTCAAGAAAAAGAGAAATCTTACACGAAGGATGTACAAGTGAAATACAAGAACAATGTGAAGAAGAAAGATGTCCTCCAAAACGGGAACCATTAGATGTTCCACATGAACCCGAAGATGATGAACCTAGACCAAGAGGAGATAATTTTGCTTTCGAAAAACCAAAAGAAAATATAATAGATAATAATCCACAAGAACCTTCACCAAATCCAGAAGAAGGAAAGGGTGAAAATCCAAACGGATTTGATTTAGATGAAAATCCAGAAAATCCATCAAATCCAGATATTCCTGAACAAGAACCAAATATACCTGAAGATTCAGAAAAAGAAGTACCTTCTGATGTTCCAAAAAATCCAGAAGACGATCGAGAAGAAAACTTTGATATTCCAAAGAAACCCGAAAATAAGCACGATAATCAAAATAATTTACCAAATGATAAAAGTGATAGATATATTCCATATTCACCATTACCTCCAAATGTTTTGGATAATGAAAGGAAACAAAGTGACCCCCAAAGTCAAGATAATAATGGAAATAGGCACGTACCTAATAGTGAAGATAGAGAAACACGTCCACATGGTAGAAATAATGAAAATAGATCATACAATATAAAATATAACGATACTCCAAAACATCCTGAAAGGGAAGAACATGAAAAGCCAGATAATAATAAAAAAAAAGGAGGATCAGATAATAAATATAAAATTGCAGGTGGAATAGCTGGAGGATTAGCTTTACTCGCATGTGCTGGACTTGCTTATAAATTCGTAGTACCAGGAGCAGCAACACCCTATGCCGGAGAACCTGCACCTTTTGATGAAACATTAGGTGAAGAAGATAAAGATTTGGACGAACCTGAACAATTCAGATTACCTGAAGAAAACGAGTGGAATTAA-------------------------------------------------------------------------------------------------
>PH0348-C
ATGAATCATCTTGGGAATGTTAAATATTTAGTCATTGTGTTTTTGATTTTCTTTGATTTGTTTCTAGTTAATGGTAGAGATGTGCAAAACAATATAGTGGATGAAATAAAATATCGTGAAGAAGTATGTAATGATCAGGTAGATCTTTACCTTCTAATGGATTGTTCTGGAAGTATACGTCGTCATAATTGGGTGAACCATGCAGTACCTCTAGCTATGAAATTGATACAACAATTAAATCTTAATGATAATGCAATTCACTTATATGTTAATGTTTTTTCAAACAATGCAAAAGAAATTATTAGATTACATAGTGATGCATCTAAAAACAAAGAGAAGGCTTTAATTATTATAAAGTCACTCTTAAGTACAAATCTTCCATATGGTAGAACAAACTTAAGTGATGCACTGTTACAAGTAAGAAAACATTTAAATGACCGAATCAATAGAGAGAATGCTAATCAATTAGTTGTTATATTAACAGATGGAATTCCAGATAGTATTCAAGATTCATTAAAAGAATCAAGAAAATTAAATGATCGTGGTGTTAAAATAGCTGTTTTTGGTATTGGACAAGGTATTAATGTAGCTTTCAACAGATTTCTTGTAGGTTGTCATCCATCAGATGGTAAATGTAACTTGTATGCTGATTCTGCATGGGAAAATGTAAAAAATGTTATCGGACCCTTTATGAAGGCTGTTTGTGTTGAAGTAGAAAAAACAGCAAGTTGTGGTGTTTGGGACGAATGGTCTCCATGTAGTGTAACTTGTGGTAAAGGTACCAGGTCAAGAAAAAGAGAAATCTTACACGAAGGATGTACAAGTGAATTACAAGAACAATGTGAAGAAGAAAGATGTCCTCCAAAACGGGAACCATTAGATGTTCCACATGAACCCGAAGATGATCAACCTAGACCAAGAGGAGATAATTTTGCTGTCGAAAAACCAAAAGAAAATATAATAGATAATAATCCACAAGAACCTTCACCAAATCCAGAAGAAGGAAAGGGTGAAAATCCAAACGGATTTGATTTAGATGAAAATCCAGAAAATCCACCAAATCCAGATATTCCTGAACAAGAACCAAATATACCTGAAGATTCAGAAAAAGAAGTACCTTCTGATGTTCCAAAAAATCCAGAAGACGATCGAGAAGAAAACTTTGATATTCCAAAGAAACCCGAAAATAAGCACGATAATCAAAATAATTTACCAAATGATAAAAGTGATAGATCTATTCCATATTCACCATTACCTCCAAAAGTTTTGGATAATGAAAGGAAACAAAGTGACCCCCAAAGTCAAGATAATAATGGAAATAGGCACGTACCTAATAGTGAAGATAGAGAAACACGTCCACATGGTAGAAATAATGAAAATAGATCATACAATAGAAAATATAACGATACTCCAAAACATCCTGAAAGGGAAGAACATGAAAAGCCAGATAATAATAAAAAAAAAGGAGGATCAGATAATAAATATAAAATTGCAGGTGGAATAGCTGGAGGATTAGCTTTACTCGCATGTGCTGGACTTGCTTATAAATTCGTAGTACCAGGAGCAGCAACACCCTATGCCGGAGAACCTGCACCTTTTGATGAAACATTAGGTGAAGAAGATAAAGATTTGGACGAACCTGAACAATTCAGATTACCTGAAGAAAACGAGTGGAATTAA-------------------------------------------------------------------------------------------------
>PH0349-C
ATGAATCATCTTGGGAATGTTAAATATTTAGTCATTGTGTTTTTGATTTTCTTTGATTTGTTTCTAGTTAATGGTAGAGATGTGCAAAACAATATAGTGGATGAAATAAAATATCGTGAAGAAGTATGTAATGATGAGGTAGATCTTTACCTTCTAATGGATTGTTCTGGAAGTATACGTCGTCATAATTGGGTGAACCATGCAGTACCTCTAGCTATGAAATTGATACAACAATTAAATCTTAATGAAAGTGCAATTCACTTATATCTTAATATTTTTTCAAACAATGCAAGAGAAATTATTAGATTACATAGTGATGCATCTAAAAACAAAGAGAAGGCTTTAATTATTATAAAGTCACTCTTAAATACAAATCTTCCATATGGTAGAACAAACTTAACTGATGCACTGTTACAAGTAAGAAAACATTTAAATGACCGAATCAATAGAGAGAATGCTAATCAATTAGTTGTTATATTAACAGATGGAATTCCAGATAGTATTCAAGATTCATTAAAAGAATCAAGAAAATTAAATGATCGTGGTGTTAAAATAGCTGTTTTTGGTATTGGACAAGGTATTAATGTAGCTTTCAACAGATTTCTTGTAGGTTGTCATCCATCAGATGGTAAATGTAACTTGTATGCTGATTCTGCATGGGAAAATGTAAAAAATGTTATCGGACCCTTTATGAAGGCTGTTTGTGTTGAAGTAGAAAAAACAGCAAGTTGTGGTGTTTGGGACGAATGGTCTCCATGTAGTGTAACTTGTGGTAAAGGTACCAGGTCAAGAAAAAGAGAAATCTTACACGAAGGATGTACAAGTGAATTACAAGAACAATGTGAAGAAGAAAGATGTCCTCCAAAACGGGAACCATTAGATGTTCCACATGAACCCGAAGATGATCAACCTAGACCAAGAGGAGATAATTTTGTTGTCGAAAAACCAAAAGAAAATATAATAGATAATAATCCACAAGAACCTTCACCAAATCCAGAAGAAGGAAAGGGTGAAAATCCAAACGGATTTGATTTAGATGAAAATCCAGAAAATCCACCAAATCCACCAAATCCACCAAATCCACCAAATCCAGATATTCCTGAACAAGAACCAAATATACCTGAAGATTCAGAAAAAGAAGTACCTTCTGATGTTCCAAAAAATCCAGAAGACGATCGAGAAGAAAACTTTGATATTCCAAAGAAACCCGAAAATAAGCACGATAATCAAAATAATTTACCAAATGATAAAAGTGATAGATATATTCCATATTCACCATTACCTCCAAAAGTTTTGGATAATGAAAGGAAACAAAGTGACCCCCAAAGTCAAGATAATAATGGAAATAGGCACGTACCTAATAGTGAAGATAGAGAAACACGTCCACATGGTAGAAATAATGAAAATAGATCATACAATAGAAAACATAACAATACTCCAAAACATCCTGAAAGGGAAGAACATGAAAAGCCAGATAATAATAAAAAAAAAGGAGGATCAGATAATAAATATAAAATTGCAGGTGGAATAGCTGGAGGATTAGCTTTACTCGCATGTGCTGGACTTGCTTATAAATTCGTAGTACCAGGAGCAGCAACACCCTATGCCGGAGAACCTGCACCTTTTGATGAAACATTAGGTGAAGAAGATAAAGATTTGGACGAACCTGAACAATTCAGATTACCTGAAGAAAACGAGTGGAATTAA----------------------------------------------------------------------
>PH0350-C
ATGAATCATCTTGGGAATGTTAAATATTTAGTCATTGTGTTTTTGATTTTCTTTGATTTGTTTCTAGTTAATGGTAGAGATGTGCAAAACAATATAGTGGATGAAATAAAATATCGTGAAGAAGTATGTAATGATGAGGTAGATCTTTACCTTCTAATGGATTGTTCTGGAAGTATACGTCGTCATAATTGGGTGAACCATGCAGTACCTCTAGCTATGAAATTGATACAACAATTAAATCTTAATGATAATGCAATTCACTTATATGCTAATGTTTTTTCAAACAATGCAAGAGAAATTATTAGATTACATAGTGATGCATCTAAAAACAAAGAGAAGGCTTTAATTATTATAAAGTCACTCTTAAGTACAAATCTTCCATATGGTAGAACAAACTTAACTGATGCACTGTTACAAGTAAGAAAACATTTAAATGACCGAATCAATAGAGAGAATGCTAATCAATTAGTTGTTATATTAACAGATGGAATTCCAGATAGTATTCAAGATTCATTAAAAGAATCAAGAAAATTAAATGATCTTGGTGTTAAAATAGCTGTTTTTGGTATTGGACAAGGTATTAATGTAGCTTTCAACAGATTTCTTGTAGGTTGTCATCCATCAGATGGTAAATGTAACTTGTATGCTGATTCTGCATGGGAAAATGTAAAAAATGTTATCGGACCCTTTATGAAGGCTGTTTGTGTTGAAGTAGAAAAAACAGCAAGTTGTGGTGTTTGGGACGAATGGTCTCCATGTAGTGTAACTTGTGGTAAAGGTACCAGGTCAAGAAAAAGAGAAATCTTACACGAAGGATGTACAAGTGAATTACAAGAACAATGTGAAGAAGAAAGATGTCCTCCAAAACGGGAACCATTAGATGTTCCACATGAACCCGAAGATGATCAACCTAGACCAAGAGGAGATAATTTTGCTGTCGAAAAACCAAAAGAAAATATAATAGATAATAATCCACAAGAACCTTCACCAAATCCAGAAGAAGGAAAGGGTGAAAATCCAAACGGATTTGATTTAGATGAAAATCCAGAAAATCCACCAAATCCAGATATTCCTGAACAAGAACCAAATATACCTGAAGATTCAGAAAAAGAAGTACCTTCTGATGTTCCAAAAAATCCAGAAGACGATCGAGAAGAAAACTTTGATATTCCAAAGAAACCCGAAAATAAGCACGATAATCAAAATAATTTACCAAATGATAAAAGTGATAGATCTATTCCATATTCACCATTACCTCCAAAAGTTTTGGATAATGAAAGGAAACAAAGTGACCCCCAAAGTCAAGATAATAATGGAAATAGGCACGTACCTAATAGTGAAGATAGAGAAACACGTCCACATGGTAGAAATAATGAAAATAGATCATACAATAGAAAATATAACGATACTCCAAAACATCCTGAAAGGGAAGAACATGAAAAGCCAGATAATAATAAAAAAAAAGGAGGATCAGATAATAAATATAAAATTGCAGGTGGAATAGCTGGAGGATTAGCTTTACTCGCATGTGCTGGACTTGCTTATAAATTCGTAGTACCAGGAGCAGCAACACCCTATGCCGGAGAACCTGCACCTTTTGATGAAACATTAGGTGAAGAAGATAAAGATTTGGACGAACCTGAACAATTCAGATTACCTGAAGAAAACGAGTGGAATTAA-------------------------------------------------------------------------------------------------
>PH0352-C
ATGAATCATCTTGGGAATGTTAAATATTTAGTCATTGTGTTTTTGATTTTCTTTGATTTGTTTCTAGTTAATGGTAGAGATGTGCAAAACAATATAGTGGATGAAATAAAATATCGTGAAGAAGTATGTAATGATCAGGTAGATCTTTACCTTCTAATGGATTGTTCTGGAAGTATACGTCGTCATAATTGGGTGAAGCATGCAGTACCTCTAGCTATGAAATTGATACAACAATTAAATCTTAATGATAATGCAATTCACTTATATGTTAATGTTTTTTCAAACAATGCAAAAGAAATTATTAGATTACATAGTGATGCATCTAAAAACAAAGAGAAGGCTTTAATTATTATAAAGTCACTCTTAAGTACAAATCTTCCATATGGTAGAACAAACTTAACTGATGCACTGTTACAAGTAAGAAAACATTTAAATGACCGAATCAATAGAGAGAATGCTAATCAATTAGTTGTTATATTAACAGATGGAATTCCAGATAGTATTCAAGATTCATTAAAAGAATCAAGAAAATTAAATGATCGTGGTGTTAAAATAGCTGTTTTTGGTATTGGACAAGGTATTAATGTAGCTTTCAACAGATTTCTTGTAGGTTGTCATCCATCAGATGGTAAATGTAACTTGTATGCTGATTCTGCATGGGAAAATGTAAAAAATGTTATCGGACCCTTTATGAAGGCTGTTTGTGTTGAAGTAGAAAAAACAGCAAGTTGTGGTGTTTGGGACGAATGGTCTCCATGTAGTGTAACTTGTGGTAAAGGTACCAGGTCAAGAAAAAGAGAAATCTTACACGAAGGATGTACAAGTGAATTACAAGAACAATGTGAAGAAGAAAGATGTCCTCCAAAATGGGAACCATTAGATGTTCCACAAGAACCCGAAGATGATCAACCTAGACCAAGAGGAGATAATTTTGCTGTCGAAAAACCAGAAAAAAATATAATAGATAATAATCCACAAGAACCTTCACCAAATCCAGAAGAAGGAAAGGGTGAAAATCCAAACGGATTTGATTTAGATGAAAATCCAGAAAATCCACCAAATCCACCAAATCCACCAAATCCAGATATTCCTGAACAAGAACCAAATATACCTGAAGATTCAGAAAAAGAAGTACCTTCTGATGTTCCAAAAAATCCAGAAGACGATCGAGAAGAAAACTTTGATATTCCAAAGAAACCCGAAAATAAGCACGATAATCAAAATAATTTACCAAATGATAAAAGTGATAGATATATTCCATATTCACCATTACCTCCAAACGTTTTGGATAATGAAAGGAAACAAAGTGACCCCCAAAGTCAAGATAATAATGGAAATAGGCACGTACCTAATAGTGAAGATAGAGAAACACGTCCACATGGTAGAAATAATGAAAATAGATCATACAATAGAAAATATAACGATACTCCAAAACATCCTGAAAGGGAAGAACATGAAAAGCCAGATAATAATAAAAAAAAAGGAGGATCAGATAATAAATATAAAATTGCAGGTGGAATAGCTGGAGGATTAGCTTTACTCGCATGTGCTGGACTTGCTTATAAATTCGTAGTACCAGGAGCAGCAACACCCTATGCCGGAGAACCTGCACCTTTTGATGAAACATTAGGTGAAGAAGATAAAGATTTGGACGAACCTGAACAATTCAGATTACCTGAAGAAAACGAGTGGAATTAA-------------------------------------------------------------------------------
>PH0353-C
ATGAATCATCTTGGGAATGTTAAATATTTAGTCATTGTGTTTTTGATTTTCTTTGATTTGTTTCTAGTTAATGGTAGAGATGTGCAAAACAATATAGTGGATGAAATAAAATATCGTGAAGAAGTATGTAATGATGAGGTAGATCTTTACCTTCTAATGGATTGTTCTGGAAGTATACGTCGTCATAATTGGGTGAACCATGCAGTACCTCTAGCTATGAAATTGATACAACAATTAAATCTTAATGAAAGTGCAATTCACTTATATCTTAATATTTTTTCAAACAATGCAAGAGAAATTATTAGATTACATAGTGATGCATCTAAAAACAAAGAGAAGGCTTTAATTATTATAAAGTCACTCTTAAATACAAATCTTCCATATGGTAGAACAAACTTAACTGATGCACTGTTACAAGTAAGAAAACATTTAAATGACCGAATCAATAGAGAGAATGCTAATCAATTAGTTGTTATATTAACAGATGGAATTCCAGATAGTATTCAAGATTCATTAAAAGAATCAAGAAAATTAAATGATCGTGGTGTTAAAATAGCTGTTTTTGGTATTGGACAAGGTATTAATGTAGCTTTCAACAGATTTCTTGTAGGTTGTCATCCATCAGATGGTAAATGTAACTTGTATGCTGATTCTGCATGGGAAAATGTAAAAAATGTTATCGGACCCTTTATGAAGGCTGTTTGTGTTGAAGTAGAAAAAACAGCAAGTTGTGGTGTTTGGGACGAATGGTCTCCATGTAGTGTAACTTGTGGTAAAGGTACCAGGTCAAGAAAAAGAGAAATCTTACACGAAGGATGTACAAGTGAATTACAAGAACAATGTGAAGAAGAAAGATGTCCTCCAAAACGGGAACCATTAGATGTTCCACATGAACCCGAAGATGATCAACCTAGACCAAGAGGAGATAATTTTGTTGTCGAAAAACCAAAAGAAAATATAATAGATAATAATCCACAAGAACCTTCACCAAATCCAGAAGAAGGAAAGGGTGAAAATCCAAACGGATTTGATTTAGATGAAAATCCAGAAAATCCACCAAATCCACCAAATCCACCAAATCCACCAAATCCAGATATTCCTGAACAAGAACCAAATATACCTGAAGATTCAGAAAAAGAAGTACCTTCTGATGTTCCAAAAAATCCAGAAGACGATCGAGAAGAAAACTTTGATATTCCAAAGAAACCCGAAAATAAGCACGATAATCAAAATAATTTACCAAATGATAAAAGTGATAGATATATTCCATATTCACCATTACCTCCAAAAGTTTTGGATAATGAAAGGAAACAAAGTGACCCCCAAAGTCAAGATAATAATGGAAATAGGCACGTACCTAATAGTGAAGATAGAGAAACACGTCCACATGGTAGAAATAATGAAAATAGATCATACAATAGAAAACATAACAATACTCCAAAACATCCTGAAAGGGAAGAACATGAAAAGCCAGATAATAATAAAAAAAAAGGAGGATCAGATAATAAATATAAAATTGCAGGTGGAATAGCTGGAGGATTAGCTTTACTCGCATGTGCTGGACTTGCTTATAAATTCGTAGTACCAGGAGCAGCAACACCCTATGCCGGAGAACCTGCACCTTTTGATGAAACATTAGGTGAAGAAGATAAAGATTTGGACGAACCTGAACAATTCAGATTACCTGAAGAAAACGAGTGGAATTAA----------------------------------------------------------------------
>PH0354-C
ATGAATCATCTTGGGAATGTTAAATATTTAGTCATTGTGTTTTTGATTTTCTTTGATTTGTTTCTAGTTAATGGTAGAGATGTGCAAAACAATATAGTGGATGAAATAAAATATCGTGAAGAAGTATGTAATGATGAGGTAGATCTTTACCTTCTAATGGATTGTTCTGGAAGTATACGTCGTCATAATTGGGTGAACCATGCAGTACCTCTAGCTATGAAATTGATACAACAATTAAATCTTAATGAAAGTGCAATTCACTTATATCTTAATATTTTTTCAAACAATGCAAGAGAAATTATTAGATTACATAGTGATGCATCTAAAAACAAAGAGAAGGCTTTAATTATTATAAAGTCACTCTTAAATACAAATCTTCCATATGGTAGAACAAACTTAACTGATGCACTGTTACAAGTAAGAAAACATTTAAATGACCGAATCAATAGAGAGAATGCTAATCAATTAGTTGTTATATTAACAGATGGAATTCCAGATAGTATTCAAGATTCATTAAAAGAATCAAGAAAATTAAATGATCGTGGTGTTAAAATAGCTGTTTTTGGTATTGGACAAGGTATTAATGTAGCTTTCAACAGATTTCTTGTAGGTTGTCATCCATCAGATGGTAAATGTAACTTGTATGCTGATTCTGCATGGGAAAATGTAAAAAATGTTATCGGACCCTTTATGAAGGCTGTTTGTGTTGAAGTAGAAAAAACAGCAAGTTGTGGTGTTTGGGACGAATGGTCTCCATGTAGTGTAACTTGTGGTAAAGGTACCAGGTCAAGAAAAAGAGAAATCTTACACGAAGGATGTACAAGTGAATTACAAGAACAATGTGAAGAAGAAAGATGTCCTCCAAAACGGGAACCATTAGATGTTCCACATGAACCCGAAGATGATCAACCTAGACCAAGAGGAGATAATTTTGTTGTCGAAAAACCAAAAGAAAATATAATAGATAATAATCCACAAGAACCTTCACCAAATCCAGAAGAAGGAAAGGGTGAAAATCCAAACGGATTTGATTTAGATGAAAATCCAGAAAATCCACCAAATCCACCAAATCCACCAAATCCACCAAATCCAGATATTCCTGAACAAGAACCAAATATACCTGAAGATTCAGAAAAAGAAGTACCTTCTGATGTTCCAAAAAATCCAGAAGACGATCGAGAAGAAAACTTTGATATTCCAAAGAAACCCGAAAATAAGCACGATAATCAAAATAATTTACCAAATGATAAAAGTGATAGATATATTCCATATTCACCATTACCTCCAAAAGTTTTGGATAATGAAAGGAAACAAAGTGACCCCCAAAGTCAAGATAATAATGGAAATAGGCACGTACCTAATAGTGAAGATAGAGAAACACGTCCACATGGTAGAAATAATGAAAATAGATCATACAATAGAAAACATAACAATACTCCAAAACATCCTGAAAGGGAAGAACATGAAAAGCCAGATAATAATAAAAAAAAAGGAGGATCAGATAATAAATATAAAATTGCAGGTGGAATAGCTGGAGGATTAGCTTTACTCGCATGTGCTGGACTTGCTTATAAATTCGTAGTACCAGGAGCAGCAACACCCTATGCCGGAGAACCTGCACCTTTTGATGAAACATTAGGTGAAGAAGATAAAGATTTGGACGAACCTGAACAATTCAGATTACCTGAAGAAAACGAGTGGAATTAA----------------------------------------------------------------------
>PH0355-C
ATGAATCATCTTGGGAATGTTAAATATTTAGTCATTGTGTTTTTGATTTTCTTTGATTTGTTTCTAGTTAATGGTAGAGATGTGCAAAACAATATAGTGGATGAAATAAAATATCGTGAAGAAGTATGTAATGATCAGGTAGATCTTTACCTTCTAATGGATTGTTCTGGAAGTATACGTCGTCATAATTGGGTGAACCATGCAGTACCTCTAGCTATGAAATTGATACAACAATTAAATCTTAATGAAAGTGCAATTCACTTATATGTTAATGTTTTTTCAAACAATGCAAAAGAAATTATTAGATTACATAGTGATGCATCTAAAAACAAAGAGAAGGCTTTAATTATTATAAGGTCACTCTTAAGTACAAATCTTCCATATGGTAGAACAAACTTAAGTGATGCACTGTTACAAGTAAGAAAACATTTAAATGACCGAATCAATAGAGAGAATGCTAGTCAATTAGTTGTTATATTAACAGATGGAATTCCAGATAGTATTCAAGATTCATTAAAAGAATCAAGAAAATTAAATGATCGTGGTGTTAAAATAGCTGTTTTTGGTATTGGACAAGGTATTAATGTAGCTTTCAACAGATTTCTTGTAGGTTGTCATCCATCAGATGGTAAATGTAACTTGTATGCTGATTCTGAATGGGAAAATGTAAAAAATGTTATCGGACCCTTTATGAAGGCTGTTTGTGTTGAAGTAGAAAAAACAGCAAGTTGTGGTGTTTGGGACGAATGGTCTCCATGTAGTGTAACTTGTGGTAAAGGTACCAGGTCAAGAAAAAGAGAAATCTTACACGAAGGATGTACAAGTGAATTACAAGAACAATGTGAAGAAGAAAGATGTCCTCCAAAACGGGAACCATTAGATGTTCCACATGAACCCGAAGATGATCAACCTAGACCAAGAGGAGATAATTTTGCTGTCGAAAAACCAAAAGAAAATATAATAGATAATAATCCACAAGAACCTTCACCAAATCCAGAAGAAGGAAAGGGTGAAAATCCAAACGGATTTGATTTAGATGAAAATCCAGAAAATCCACCAAATCCAGATATTCCTGAACAAGAACCAAATATACCTGAAGATTCAGAAAAAGAAGTACCTTCTGATGTTCCAAAAAATCCAGAAGACGATCGAGAAGAAAACTTTGATATTCCAAAGAAACCCGAAAATAAGCACGATAATCAAAATAATTTACCAAATGATAAAAGTGATAGATCTATTCCATATTCACCATTACCTCCAAAAGTTTTGGATAATGAAAGGAAACAAAGTGACCCCCAAAGTCAAGATAATAATGGAAATAGGCACGTACCTAATAGTGAAGATAGAGAAACACGTCCACATGGTAGAAATAATGAAAATAGATCATACAATAGAAAATATAACGATACTCCAAAACATCCTGAAAGGGAAGAACATGAAAAGCCAGATAATAATAAAAAAAAAGGAGGATCAGATAATAAATATAAAATTGCAGGTGGAATAGCTGGAGGATTAGCTTTACTCGCATGTGCTGGACTTGCTTATAAATTCGTAGTACCAGGAGCAGCAACACCCTATGCCGGAGAACCTGCACCTTTTGATGAAACATTAGGTGAAGAAGATAAAGATTTGGACGAACCTGAACAATTCAGATTACCTGAAGAAAACGAGTGGAATTAA-------------------------------------------------------------------------------------------------
>PH0356-C
ATGAATCATCTTGGGAATGTTAAATATTTAGTCATTGTGTTTTTGATTTTCTTTGATTTGTTTCTAGTTAATGGTAGAGATGTGCAAAACAATATAGTGGATGAAATAAAATATCGTGAAGAAGTATGTAATGATCAGGTAGATCTTTACCTTCTAATGGATTGTTCTGGAAGTATACGTCGTCATAATTGGGTGAACCATGCAGTACCTCTAGCTATGAAATTGATACAACAATTAAATCTTAATGATAATGCAATTCACTTATATGTTAATGTTTTTTCAAACAATGCAAAAGAAATTATTAGATTACATAGTGATGCATCTAAAAACAAAGAGAAGGCTTTAATTATTATAAAGTCACTCTTAAGTACAAATCTTCCATATGGTAGAACAAACTTAAGTGATGCACTGTTACAAGTAAGAAAACATTTAAATGACCGAATCAATAGAGAGAATGCTAATCAATTAGTTGTTATATTAACAGATGGAATTCCAGATAGTATTCAAGATTCATTAAAAGAATCAAGAAAATTAAATGATCGTGGTGTTAAAATAGCTGTTTTTGGTATTGGACAAGGTATTAATGTAGCTTTCAACAGATTTCTTGTAGGTTGTCATCCATCAGATGGTAAATGTAACTTGTATGCTGATTCTGCATGGGAAAATGTAAAAAATGTTATCGGACCCTTTATGAAGGCTGTTTGTGTTGAAGTAGAAAAAACAGCAAGTTGTGGTGTTTGGGACGAATGGTCTCCATGTAGTGTAACTTGTGGTAAAGGTACCAGGTCAAGAAAAAGAGAAATCTTACACGAAGGATGTACAAGTGAATTACAAGAACAATGTGAAGAAGAAAGATGTCCTCCAAAACGGGAACCATTAGATGTTCCACATGAACCCGAAGATGATCAACCTAGACCAAGAGGAGATAATTTTGTTGTCGAAAAACCAAAAGAAAATATAATAGATAATAATCCACAAGAACCTTCACCAAATCCAGAAGAAGGAAAGGGTGAAAATCCAAACGGATTTGATTTAGATGAAAATCCAGAAAATCCACCAAATCCACCAAATCCAGATATTCCTGAACAAGAACCAAATATACCTGAAGATTCAGAAAAAGAAGTACCTTCTGATGTTCCAAAAAATCCAGAAGACGATCGAGAAGAAAACTTTGATATTCCAAAGAAACCCGAAAATAAGCACGATAATCAAAATAATTTACCAAATGATAAAAGTGATAGATATATTCCATATTCACCATTACCTCCAAAAGTTTTGGATAATGAAAGGAAACAAAGTGACCCCCAAAGTCAAGATAATAATGGAAATAGGCACGTACCTAATAGTGAAGATAGAGAAACACGTCCACATGGTAGAAATAATGAAAATAGATCATACAATAGAAAACATAACAATACTCCAAAACATCCTGAAAGGGAAGAACATGAAAAGCCAGATAATAATAAAAAAAAAGGAGGATCAGATAATAAATATAAAATTGCAGGTGGAATAGCTGGAGGATTAGCTTTACTCGCATGTGCTGGACTTGCTTATAAATTCGTAGTACCAGGAGCAGCAACACCCTATGCCGGAGAACCTGCACCTTTTGATGAAACATTAGGTGAAGAAGATAAAGATTTGGACGAACCTGAACAATTCAGATTACCTGAAGAAAACGAGTGGAATTAA----------------------------------------------------------------------------------------
>PH0357-C
ATGAATCATCTTGGGAATGTTAAATATTTAGTCATTGTGTTTTTGATTTTCTTTGATTTGTTTCTAGTTAATGGTAGAGATGTGCAAAACAATATAGTGGATGAAATAAAATATCGTGAAGAAGTATGTAATGATCAGGTAGATCTTTACCTTCTAATGGATTGTTCTGGAAGTATACGTCGTCATAATTGGGTGAACCATGCAGTACCTCTAGCTATGAAATTGATACAACAATTAAATCTTAATGATAATGCAATTCACTTATATGTTAATGTTTTTTCAAACAATGCAAAAGAAATTATTAGATTACATAGTGATGCATCTAAAAACAAAGAGAAGGCTTTAATTATTATAAGGTCACTCTTAAGTACAAATCTTCCATATGGTAGAACAAACTTAAGTGATGCACTGTTACAAGTAAGAAAACATTTAAATGACCGAATCAATAGAGAGAATGCTAATCAATTAGTTGTTATATTAACAGATGGAATTCCAGATAGTATTCAAGATTCATTAAAAGAATCAAGAAAATTAAATGATCGTGGTGTTAAAATAGCTGTTTTTGGTATTGGACAAGGTATTAATGTAGCTTTCAACAGATTTCTTGTAGGTTGTCATCCATCAGATGGTAAATGTAACTTGTATGCTGATTCTGCATGGGAAAATGTAAAAAATGTTATCGGACCCTTTATGAAGGCTGTTTGTGTTGAAGTAGAAAAAACAGCAAGTTGTGGTGTTTGGGACGAATGGTCTCCATGTAGTGTAACTTGTGGTAAAGGTACCAGGTCAAGAAAAAGAGAAATCTTACACGAAGGATGTACAAGTGAATTACAAGAACAATGTGAAGAAGAAAGATGTCCTCCAAAACGGGAACCATTAGATGTTCCACATGAACCCGAAGATGATCAACCTAGACCAAGAGGAGATAATTTTGCTGTCGAAAAACCAAAAGAAAATATAATAGATAATAATCCACAAGAACCTTCACCAAATCCAGAAGAAGGAAAGGGTGAAAATCCAAACGGATTTGATTTAGATGAAAATCCAGAAAATCCACCAAATCCAGATATTCCTGAACAAGAACCAAATATACCTGAAGATTCAGAAAAAGAAGTACCTTCTGATGTTCCAAAAAATCCAGAAGACGATCGAGAAGAAAACTTTGATATTCCAAAGAAACCCGAAAATAAGCACGATAATCAAAATAATTTACCAAATGATAAAAGTGATAGATCTATTCCATATTCACCATTACCTCCAAAAGTTTTGGATAATGAAAGGAAACAAAGTGACCCCCAAAGTCAAGATAATAATGGAAATAGGCACGTACCTAATAGTGAAGATAGAGAAACACGTCCACATGGTAGAAATAATGAAAATAGATCATACAATAGAAAACATAACAATACTCCAAAACATCCTGAAAGGGAAGAACATGAAAAGCCAGATAATAATAAAAAAAAAGGAGGATCAGATAATAAATATAAAATTGCAGGTGGAATAGCTGGAGGATTAGCTTTACTCGCATGTGCTGGACTTGCTTATAAATTCGTAGTACCAGGAGCAGCAACACCCTATGCCGGAGAACCTGCACCTTTTGATGAAACATTAGGTGAAGAAGATAAAGATTTGGACGAACCTGAACAATTCAGATTACCTGAAGAAAACGAGTGGAATTAA-------------------------------------------------------------------------------------------------
>PH0358-C
ATGAATCATCTTGGGAATGTTAAATATTTAGTCATTGTGTTTTTGATTTTCTTTGATTTGTTTCTAGTTAATGGTAGAGATGTGCAAAACAATATAGTGGATGAAATAAAATATCGTGAAGAAGTATGTAATGATCAGGTAGATCTTTACCTTCTAATGGATTGTTCTGGAAGTATACGTCGTCATAATTGGGTGAACCATGCAGTACCTCTAGCTATGAAATTGATACAACAATTAAATCTTAATGAAAATGCAATTCACTTATATCTTAATATTTTTTCAAACAATGCAAGAGAAATTATTAGATTACATAGTGATGCATCTAAAAACAAAGAGAAGGCTTTAATTATTATAAAGTCACTCTTAAGTACAAATCTTCCATATGGTAGAACAAACTTAAGTGATGCACTGTTACAAGTAAGAAAACATTTAAATGACCGAATCAATAGAGAGAATGCTAATCAATTAGTTGTTATATTAACAGATGGAATTCCAGATAGTATTCAAGATTCATTAAAAGAATCAAGAAAATTAAATGATCGTGGTGTTAAAATAGCTGTTTTTGGTATTGGACAAGGTATTAATGTAGCTTTCAACAGATTTCTTGTAGGTTGTCATCCATCAGATGGTAAATGTAACTTGTATGCTGATTCTGCATGGGAAAATGTAAAAAATGTTATCGGACCCTTTATGAAGGCTGTTTGTGTTGAAGTAGAAAAAACAGCAAGTTGTGGTGTTTGGGACGAATGGTCTCCATGTAGTGTAACTTGTGGTAAAGGTACCAGGTCAAGAAAAAGAGAAATCTTACACGAAGGATGTACAAGTGAATTACAAGAACAATGTGAAGAAGAAAGATGTCCTCCAAAACGGGAACCATTAGATGTTCCAGATGAACCCGAAGATGATCAACCTAGACCAAGAGGAGATAATTTTGCTGTCGAAAAACCAAAAGAAAATATAATAGATAATAATCCACAAGAACCTTCACCAAATCCAGAAGAAGGAAAGGGTGAAAATCCAAACGGATTTGATTTAGATGAAAATCCAGAAAATCCACCAAATCCAGATATTCCTCAACAAGAACCAAATATACCTGAAGATTCAGAAAAAGAAGTACCTTCTGATGTTCCAAAAAATCCAGAAGACGATCGAGAAGAAAACTTTGATATTCCAAAGAAACCCGAAAATAAGCACGATAATCAAAATAATTTACCAAATGATAAAAGTGATAGATCTATTCCATATTCACCATTACCTCCAAAAGTTTTGGATAATGAAAGGAAACAAAGTGACCCCCAAAGTCAAGATAATAATGGAAATAGGCACGTACCTAATAGTGAAGATAGAGAAACACGTCCACATGGTAGAAATAATGAAAATAGATCATACAATAGAAAATATAACGATACTCCAAAACATCCTGAAAGGGAAGAACATGAAAAGCCAGATAATAATAAAAAAAAAGGAGGATCAGATAATAAATATAAAATTGCAGGTGGAATAGCTGGAGGATTAGCTTTACTCGCATGTGCTGGACTTGCTTATAAATTCGTAGTACCAGGAGCAGCAACACCCTATGCCGGAGAACCTGCACCTTTTGATGAAACATTAGGTGAAGAAGATAAAGATTTGGACGAACCTGAACAATTCAGATTACCTGAAGAAAACGAGTGGAATTAA-------------------------------------------------------------------------------------------------
>PH0359-C
ATGAATCATCTTGGGAATGTTAAATATTTAGTCATTGTGTTTTTGATTTTCTTTGATTTGTTTCTAGTTAATGGTAGAGATGTGCAAAACAATATAGTGGATGAAATAAAATATCGTGAAGAAGTATGTAATGATGAGGTAGATCTTTACCTTCTAATGGATTGTTCTGGAAGTATACGTCGTCATAATTGGGTGAACCATGCAGTACCTCTAGCTATGAAATTGATACAACAATTAAATCTTAATGAAAATGCAATTCACTTATATCTTAATATTTTTTCAAACAATGCAAGAGAAATTATTAGATTACATAGTGATGCATCTAAAAACAAAGAGAAGGCTTTAATTATTATAAAGTCACTCTTAAGTACAAATCTTCCATATGGTAGAACAAACTTAAGTGATGCACTGTTACAAGTAAGAAAACATTTAAATGACCGAATCAATAGAGAGAATGCTAATCAATTAGTTGTTATATTAACAGATGGAATTCCAGATAGTATTCAAGATTCATTAAAAGAATCAAGAAAATTAAATGATCGTGGTGTTAAAATAGCTGTTTTTGGTATTGGACAAGGTATTAATGTAGCTTTCAACAGATTTCTTGTAGGTTGTCATCCATCAGATGGTAAATGTAACTTGTATGCTGATTCTGCATGGGAAAATGTAAAAAATGTTATCGGACCCTTTATGAAGGCTGTTTGTGTTGAAGTAGAAAAAACAGCAAGTTGTGGTGTTTGGGACGAATGGTCTCCATGTAGTGTAACTTGTGGTAAAGGTACCAGGTCAAGAAAAAGAGAAATCTTACACGAAGGATGTACAAGTGAAATACAAGAACAATGTGAAGAAGAAAGATGTCCTCCAAAACGGGAACCATTAGATGTTCCACATGAACCCGAAGATGATCAACCTAGACCAAGAGGAGATAATTTTGCTGTCGAAAAACCAAAAGAAAATATAATAGATAATAATCCACAAGAACCTTCACCAAATCCAGAAGAAGGAAAGGGTGAAAATCCAAACGGATTTGATTTAGATGAAAATCCAGAAAATCCACCAAATCCAGATATTCCTGAACAAGAACCAAATATACCTGAAGATTCAGAAAAAGAAGTACCTTCTGATGTTCCAAAAAATCCAGAAGACGATCGAGAAGAAAACTTTGATATTCCAAAGAAACCCGAAAATAAGCACGATAATCAAAATAATTTACCAAATGATAAAAGTGATAGATCTATTCCATATTCACCATTACCTCCAAAAGTTTTGGATAATGAAAGGAAACAAAGTGACCCCCAAAGTCAAGATAATAATGGAAATAGGCACGTACCTAATAGTGAAGATAGAGAAACACGTCCACATGGTAGAAATAATGAAAATAGATCATACAATAGAAAACATAACAATACTCCAAAACATCCTGAAAGGGAAGAACATGAAAAGCCAGATAATAATAAAAAAAAAGGAGGATCAGATAATAAATATAAAATTGCAGGTGGAATAGCTGGAGGATTAGCTTTACTCGCATGTGCTGGACTTGCTTATAAATTCGTAGTACCAGGAGCAGCAACACCCTATGCCGGAGAACCTGCACCTTTTGATGAAACATTAGGTGAAGAAGATAAAGATTTGGACGAACCTGAACAATTCAGATTACCTGAAGAAAACGAGTGGAATTAA-------------------------------------------------------------------------------------------------
>PH0360-C
ATGAATCATCTTGGGAATGTTAAATATTTAGTCATTGTGTTTTTGATTTTCTTTGATTTGTTTCTAGTTAATGGTAGAGATGTGCAAAACAATATAGTGGATGAAATAAAATATCGTGAAGAAGTATGTAATGATGAGGTAGATCTTTACCTTCTAATGGATTGTTCTGGAAGTATACGTCGTCATAATTGGGTGAACCATGCAGTACCTCTAGCTATGAAATTGATACAACAATTAAATCTTAATGAAAATGCAATTCACTTATATGCTAATGTTTTTTCAAACAATGCAAAAGAAATTATTAGATTACATAGTGATGCATCTAAAAACAAAGAGAAGGCTTTAATTATTATAAGGTCACTCTTAAGTACAAATCTTCCATATGGTAGAACAAACTTAAGTGATGCACTGTTACAAGTAAGAAAACATTTAAATGACCGAATCAATAGAGAGAATGCTAATCAATTAGTTGTTATATTAACAGATGGAATTCCAGATAGTATTCAAGATTCATTAAAAGAATCAAGAAAATTAAATGATCTTGGTGTTAAAATAGCTGTTTTTGGTATTGGACAAGGTATTAATGTAGCTTTCAACAGATTTCTTGTAGGTTGTCATCCATCAGATGGTAAATGTAACTTGTATGCTGATTCTGCATGGGAAAATGTAAAAAATGTTATCGGACCCTTTATGAAGGCTGTTTGTGTTGAAGTAGAAAAAACAGCAAGTTGTGGTGTTTGGGACGAATGGTCTCCATGTAGTGTAACTTGTGGTAAAGGTACCAGGTCAAGAAAAAGAGAAATCTTACACGAAGGATGTACAAGTGAATTACAAGAACAATGTGAAGAAGAAAGATGTCCTCCAAAACGGGAACCATTAGATGTTCCACATGAACCCGAAGATGATCAACCTAGACCAAGAGGAGATAATTTTGTTGTCGAAAAACCAAAAGAAAATATAATAGATAATAATCCACAAGAACCTTCACCAAATCCAGAAGAAGGAAAGGGTGAAAATCCAAAAGGATTTGATTTAGATGAAAATCCAGAAAATCCACCAAATCCAGATATTCCTCAACAAGAACCAAATATACCTGAAGATTCAGAAAAAGAAGTACCTTCTGATGTTCCAAAAAATCCAGAAGACGATCGAGAAGAAAACTTTGATATTCCAAAGAAACCCGAAAATAAGCACGATAATCAAAATAATTTACCAAATGATAAAAGTGATAGATCTATTCCATATTCACCATTACCTCCAAAAGTTTTGGATAATGAAAGGAAACAAAGTGACCCCCAAAGTCAAGATAATAATGGAAATAGGCACGTACCTAATAGTGAAGATAGAGAAACACGTCCACATGGTAGAAATAATGAAAATAGATCATACAATAGAAAATATAACGATACTCCAAAACATCCTGAAAGGGAAGAACATGAAAAGCCAGATAATAATAAAAAAAAAGGAGGATCAGATAATAAATATAAAATTGCAGGTGGAATAGCTGGAGGATTAGCTTTACTCGCATGTGCTGGACTTGCTTATAAATTCGTAGTACCAGGAGCAGCAACACCCTATGCCGGAGAACCTGCACCTTTTGATGAAACATTAGGTGAAGAAGATAAAGATTTGGACGAACCTGAACAATTCAGATTACCTGAAGAAAACGAGTGGAATTAA-------------------------------------------------------------------------------------------------
>PH0361-C
ATGAATCATCTTGGGAATGTTAAATATTTAGTCATTGTGTTTTTGATTTTCTTTGATTTGTTTCTAGTTAATGGTAGAGATGTGCAAAACAATATAGTGGATGAAATAAAATATCGTGAAGAAGTATGTAATGATGAGGTAGATCTTTACCTTCTAATGGATTGTTCTGGAAGTATACGTCGTCATAATTGGGTGAACCATGCAGTACCTCTAGCTATGAAATTGATACAACAATTAAATCTTAATGAAAATGCAATTCACTTATATCTTAATATTTTTTCAAACAATGCAAGAGAAATTATTAGATTACATAGTGATGCATCTAAAAACAAAGAGAAGGCTTTAATTATTATAAAGTCACTCTTAAGTACAAATCTTCCATATGGTAGAACAAACTTAAGTGATGCACTGTTACAAGTAAGAAAACATTTAAATGACCGAATCAATAGAGAGAATGCTAATCAATTAGTTGTTATATTAACAGATGGAATTCCAGATAGTATTCAAGATTCATTAAAAGAATCAAGAAAATTAAATGATCGTGGTGTTAAAATAGCTGTTTTTGGTATTGGACAAGGTATTAATGTAGCTTTCAACAGATTTCTTGTAGGTTGTCATCCATCAGATGGTAAATGTAACTTGTATGCTGATTCTGCATGGGAAAATGTAAAAAATGTTATCGGACCCTTTATGAAGGCTGTTTGTGTTGAAGTAGAAAAAACAGCAAGTTGTGGTGTTTGGGACGAATGGTCTCCATGTAGTGTAACTTGTGGTAAAGGTACCAGGTCAAGAAAAAGAGAAATCTTACACGAAGGATGTACAAGTGAATTACAAGAACAATGTGAAGAAGAAAGATGTCCTCCAAAATGGGAACCATTAGATGTTCCACAAGAACCCGAAGATGATCAACCTAGACCAAGAGGAGATAATTTTGCTGTCGAAAAACCAGAAAAAAATATAATAGATAATAATCCACAAGAACCTTCACCAAATCCAGAAGAAGGAAAGGGTGAAAATCCAAACGGATTTGATTTAGATGAAAATCCAGAAAATCCACCAAATCCACCAAATCCAGATATTCCTGAACAAGAACCAAATATACCTGAAGATTCAGAAAAAGAAGTACCTTCTGATGTTCCAAAAAATCCAGAAGACGATCGAGAAGAAAACTTTGATATTCCAAAGAAACCCGAAAATAAGCACGATAATCAAAATAATTTACCAAATGATAAAAGTGATAGATATATTCCATATTCACCATTACCTCCAAACGTTTTGGATAATGAAAGGAAACAAAGTGACCCCCAAAGTCAAGATAATAATGGAAATAGGCACGTACCTAATAGTGAAGATAGAGAAACACGTCCACATGGTAGAAATAATGAAAATAGATCATACAATAGAAAATATAACGATACTCCAAAACATCCTGAAAGGGAAGAACATGAAAAGCCAGATAATAATAAAAAAAAAGGAGGATCAGATAATAAATATAAAATTGCAGGTGGAATAGCTGGAGGATTAGCTTTACTCGCATGTGCTGGACTTGCTTATAAATTCGTAGTACCAGGAGCAGCAACACCCTATGCCGGAGAACCTGCACCTTTTGATGAAACATTAGGTGAAGAAGATAAAGATTTGGACGAACCTGAACAATTCAGATTACCTGAAGAAAACGAGTGGAATTAA----------------------------------------------------------------------------------------
>PH0362-C
ATGAATCATCTTGGGAATGTTAAATATTTAGTCATTGTGTTTTTGATTTTCTTTGATTTGTTTCTAGTTAATGGTAGAGATGTGCAAAACAATATAGTGGATGAAATAAAATATCGTGAAGAAGTATGTAATGATCAGGTAGATCTTTACCTTCTAATGGATTGTTCTGGAAGTATACGTCGTCATAATTGGGTGAACCATGCAGTACCTCTAGCTATGAAATTGATACAACAATTAAATCTTAATGAAAATGCAATTCACTTATATCTTAATATTTTTTCAAACAATGCAAGAGAAATTATTAGATTACATAGTGATGCATCTAAAAACAAAGAGAAGGCTTTAATTATTATAAAGTCACTCTTAAGTACAAATCTTCCATATGGTAGAACAAACTTAAGTGATGCACTGTTACAAGTAAGAAAACATTTAAATGACCGAATCAATAGAGAGAATGCTAATCAATTAGTTGTTATATTAACAGATGGAATTCCAGATAGTATTCAAGATTCATTAAAAGAATCAAGAAAATTAAATGATCGTGGTGTTAAAATAGCTGTTTTTGGTATTGGACAAGGTATTAATGTAGCTTTCAACAGATTTCTTGTAGGTTGTCATCCATCAGATGGTAAATGTAACTTGTATGCTGATTCTGCATGGGAAAATGTAAAAAATGTTATCGGACCCTTTATGAAGGCTGTTTGTGTTGAAGTAGAAAAAACAGCAAGTTGTGGTGTTTGGGACGAATGGTCTCCATGTAGTGTAACTTGTGGTAAAGGTACCAGGTCAAGAAAAAGAGAAATCTTACACGAAGGATGTACAAGTGAAATACAAGAACAATGTGAAGAAGAAAGATGTCCTCCAAAACGGGAACCATTAGATGTTCCACATGAACCCGAAGATGATGAACCTAGACCAAGAGGAGATAATTTTGCTTTCGAAAAACCAAAAGAAAATATAATAGATAATAATCCACAAGAACCTTCACCAAATCCAGAAGAAGGAAAGGGTGAAAATCCAAACGGATTTGATTTAGATGAAAATCCAGAAAATCCATCAAATCCAGATATTCCTGAACAAGAACCAAATATACCTGAAGATTCAGAAAAAGAAGTACCTTCTGATGTTCCAAAAAATCCAGAAGACGATCGAGAAGAAAACTTTGATATTCCAAAGAAACCCGAAAATAAGCACGATAATCAAAATAATTTACCAAATGATAAAAGTGATAGATATATTCCATATTCACCATTACCTCCAAATGTTTTGGATAATGAAAGGAAACAAAGTGACCCCCAAAGTCAAGATAATAATGGAAATAGGCACGTACCTAATAGTGAAGATAGAGAAACACGTCCACATGGTAGAAATAATGAAAATAGATCATACAATATAAAATATAACGATACTCCAAAACATCCTGAAAGGGAAGAACATGAAAAGCCAGATAATAATAAAAAAAAAGGAGGATCAGATAATAAATATAAAATTGCAGGTGGAATAGCTGGAGGATTAGCTTTACTCGCATGTGCTGGACTTGCTTATAAATTCGTAGTACCAGGAGCAGCAACACCCTATGCCGGAGAACCTGCACCTTTTGATGAAACATTAGGTGAAGAAGATAAAGATTTGGACGAACCTGAACAATTCAGATTACCTGAAGAAAACGAGTGGAATTAA-------------------------------------------------------------------------------------------------
>PH0363-C
ATGAATCATCTTGGGAATGTTAAATATTTAGTCATTGTGTTTTTGATTTTCTTTGATTTGTTTCTAGTTAATGGTAGAGATGTGCAAAACAATATAGTGGATGAAATAAAATATCGTGAAGAAGTATGTAATGATCAGGTAGATCTTTACCTTCTAATGGATTGTTCTGGAAGTATACGTCGTCATAATTGGGTGAACCATGCAGTACCTCTAGCTATGAAATTGATACAACAATTAAATCTTAATGAAAGTGCAATTCACTTATATGTTAATGTTTTTTCAAACAATGCAAAAGAAATTATTAGATTACATAGTGATGCATCTAAAAACAAAGAGAAGGCTTTAATTATTATAAAGTCACTCTTAAGTACAAATCTTCCATATGGTAGAACAAACTTAACTGATGCACTGTTACAAGTAAGAAAACATTTAAATGACCGAATCAATAGAGAGAATGCTAGTCAATTAGTTGTTATATTAACAGATGGAATTCCAGATAGTATTCAAGATTCATTAAAAGAATCAAGAAAATTAAATGATCTTGGTGTTAAAATAGCTGTTTTTGGTATTGGACAAGGTATTAATGTAGCTTTCAACAGATTTCTTGTAGGTTGTCATCCATCAGATGGTAAATGTAACTTGTATGCTGATTCTGCATGGGAAAATGTAAAAAATGTTATCGGACCCTTTATGAAGGCTGTTTGTGTTGAAGTAGAAAAAACAGCAAGTTGTGGTGTTTGGGACGAATGGTCTCCATGTAGTGTAACTTGTGGTAAAGGTACCAGGTCAAGAAAAAGAGAAATCTTACACGAAGGATGTACAAGTGAATTACAAGAACAATGTGAAGAAGAAAGATGTCCTCCAAAACGGGAACCATTAGATGTTCCACATGAACCCGAAGATGATCAACCTAGACCAAGAGGAGATAATTTTGCTGTCGAAAAACCAAAAGAAAATATAATAGATAATAATCCACAAGAACCTTCACCAAATCCAGAAGAAGGAAAGGGTGAAAATCCAAACGGATTTGATTTAGATGAAAATCCAGAAAATCCACCAAATCCACCAAATCCACCAAATCCAGATATTCCTGAACAAGAACCAAATATACCTGAAGATTCAGAAAAAGAAGTACCTTCTGATGTTCCAAAAAATCCAGAAGACGATCGAGAAGAAAACTTTGATATTCCAAAGAAACCCGAAAATAAGCACGATAATCAAAATAATTTACCAAATGATAAAAGTGATAGATATATTCCATATTCACCATTACCTCCAAACGTTTTGGATAATGAAAGGAAACAAAGTGACCCCCAAAGTCAAGATAATAATGGAAATAGGCACGTACCTAATAGTGAAGATAGAGAAACACGTCCACATGGTAGAAATAATGAAAATAGATCATACAATAGAAAATATAACGATACTCCAAAACATCCTGAAAGGGAAGAACATGAAAAGCCAGATAATAATAAAAAAAAAGGAGGATCAGATAATAAATATAAAATTGCAGGTGGAATAGCTGGAGGATTAGCTTTACTCGCATGTGCTGGACTTGCTTATAAATTCGTAGTACCAGGAGCAGCAACACCCTATGCCGGAGAACCTGCACCTTTTGATGAAACATTAGGTGAAGAAGATAAAGATTTGGACGAACCTGAACAATTCAGATTACCTGAAGAAAACGAGTGGAATTAA-------------------------------------------------------------------------------
>PH0364-C
ATGAATCATCTTGGGAATGTTAAATATTTAGTCATTGTGTTTTTGATTTTCTTTGATTTGTTTCTAGTTAATGGTAGAGATGTGCAAAACAATATAGTGGATGAAATAAAATATCGTGAAGAAGTATGTAATGATCAGGTAGATCTTTACCTTCTAATGGATTGTTCTGGAAGTATACGTCGTCATAATTGGGTGAACCATGCAGTACCTCTAGCTATGAAATTGATACAACAATTAAATCTTAATGATAATGCAATTCACTTATATGTTAATGTTTTTTCAAACAATGCAAAAGAAATTATTAGATTACATAGTGATGCATCTAAAAACAAAGAGAAGGCTTTAATTATTATAAAGTCACTCTTAAGTACAAATCTTCCATATGGTAGAACAAACTTAACTGATGCACTGTTACAAGTAAGAAAACATTTAAATGACCGAATCAATAGAGAGAATGCTAATCAATTAGTTGTTATATTAACAGATGGAATTCCAGATAGTATTCAAGATTCATTAAAAGAATCAAGAAAATTAAATGATCGTGGTGTTAAAATAGCTGTTTTTGGTATTGGACAAGGTATTAATGTAGCTTTCAACAGATTTCTTGTAGGTTGTCATCCATCAGATGGTAAATGTAACTTGTATGCTGATTCTGCATGGGAAAATGTAAAAAATGTTATCGGACCCTTTATGAAGGCTGTTTGTGTTGAAGTAGAAAAAACAGCAAGTTGTGGTGTTTGGGACGAATGGTCTCCATGTAGTGTAACTTGTGGTAAAGGTACCAGGTCAAGAAAAAGAGAAATCTTACACGAAGGATGTACAAGTGAATTACAAGAACAATGTGAAGAAGAAAGATGTCCTCCAAAACGGGAACCATTAGATGTTCCACATGAACCCGAAGATGATCAACCTAGACCAAGAGGAGATAATTTTGTTGTCGAAAAACCAAAAGAAAATATAATAGATAATAATCCACAAGAACCTTCACCAAATCCAGAAGAAGGAAAGGGTGAAAATCCAAACGGATTTGATTTAGATGAAAATCCAGAAAATCCACCAAATCCACCAAATCCACCAAATCCAGATATTCCTGAACAAGAACCAAATATACCTGAAGATTCAGAAAAAGAAGTACCTTCTGATGTTCCAAAAAATCCAGAAGACGATCGAGAAGAAAACTTTGATATTCCAAAGAAACCCGAAAATAAGCACGATAATCAAAATAATTTACCAAATGATAAAAGTGATAGATATATTCCATATTCACCATTACCTCCAAAAGTTTTGGATAATGAAAGGAAACAAAGTGACCCCCAAAGTCAAGATAATAATGGAAATAGGCACGTACCTAATAGTGAAGATAGAGAAACACGTCCACATGGTAGAAATAATGAAAATAGATCATACAATAGAAAACATAACAATACTCCAAAACATCCTGAAAGGGAAGAACATGAAAAGCCAGATAATAATAAAAAAAAAGGAGGATCAGATAATAAATATAAAATTGCAGGTGGAATAGCTGGAGGATTAGCTTTACTCGCATGTGCTGGACTTGCTTATAAATTCGTAGTACCAGGAGCAGCAACACCCTATGCCGGAGAACCTGCACCTTTTGATGAAACATTAGGTGAAGAAGATAAAGATTTGGACGAACCTGAACAATTCAGATTACCTGAAGAAAACGAGTGGAATTAA-------------------------------------------------------------------------------
>PH0367-C
ATGAATCATCTTGGGAATGTTAAATATTTAGTCATTGTGTTTTTGATTTTCTTTGATTTGTTTCTAGTTAATGGTAGAGATGTGCAAAACAATATAGTGGATGAAATAAAATATCGTGAAGAAGTATGTAATGATGAGGTAGATCTTTACCTTCTAATGGATTGTTCTGGAAGTATACGTCGTCATAATTGGGTGAACCATGCAGTACCTCTAGCTATGAAATTGATACAACAATTAAATCTTAATGAAAATGCAATTCACTTATATCTTAATATTTTTTCAAACAATGCAAGAGAAATTATTAGATTACATAGTGATGCATCTAAAAACAAAGAGAAGGCTTTAATTATTATAAAGTCACTCTTAAGTACAAATCTTCCATATGGTAGAACAAACTTAAGTGATGCACTGTTACAAGTAAGAAAACATTTAAATGACCGAATCAATAGAGAGAATGCTAATCAATTAGTTGTTATATTAACAGATGGAATTCCAGATAGTATTCAAGATTCATTAAAAGAATCAAGAAAATTAAATGATCTTGGTGTTAAAATAGCTGTTTTTGGTATTGGACAAGGTATTAATGTAGCTTTCAACAGATTTCTTGTAGGTTGTCATCCATCAGATGGTAAATGTAACTTGTATGCTGATTCTGCATGGGAAAATGTAAAAAATGTTATCGGACCCTTTATGAAGGCTGTTTGTGTTGAAGTAGAAAAAACAGCAAGTTGTGGTGTTTGGGACGAATGGTCTCCATGTAGTGTAACTTGTGGTAAAGGTACCAGGTCAAGAAAAAGAGAAATCTTACACGAAGGATGTACAAGTGAATTACAAGAACAATGTGAAGAAGAAAGATGTCCTCCAAAACGGGAACCATTAGATGTTCCACATGAACCCGAAGATGATCAACCTAGACCAAGAGGAGATAATTTTGCTGTCGAAAAACCAAAAGAAAATATAATAGATAATAATCCACAAGAACCTTCACCAAATCCAGAAGAAGGAAAGGGTGAAAATCCAAACGGATTTGATTTAGATGAAAATCCAGAAAATCCACCAAATCCACCAAATCCACCAAATCCAGATATTCCTCAACAAGAACCAAATATACCTGAAGATTCAGAAAAAGAAGTACCTTCTGATGTTCCAAAAAATCCAGAAGACGATCGAGAAGAAAACTTTGATATTCCAAAGAAACCCGAAAATAAGCACGATAATCAAAATAATTTACCAAATGATAAAAGTGATAGATCTATTCCATATTCACCATTACCTCCAAAAGTTTTGGATAATGAAAGGAAACAAAGTGACCCCCAAAGTCAAGATAATAATGGAAATAGGCACGTACCTAATAGTGAAGATAGAGAAACACGTCCACATGGTAGAAATAATGAAAATAGATCATACAATAGAAAACATAACAATACTCCAAAACATCCTGAAAGGGAAGAACATGAAAAGCCAGATAATAATAAACAAAAAGGAGGATCAGATAATAAATATAAAATTGCAGGTGGAATAGCTGGAGGATTAGCTTTACTCGCATGTGCTGGACTTGCTTATAAATTCGTAGTACCAGGAGCAGCAACACCCTATGCCGGAGAACCTGCACCTTTTGATGAAACATTAGGTGAAGAAGATAAAGATTTGGACGAACCTGAACAATTCAGATTACCTGAAGAAAACGAGTGGAATTAA-------------------------------------------------------------------------------
>PH0370-C
ATGAATCATCTTGGGAATGTTAAATATTTAGTCATTGTGTTTTTGATTTTCTTTGATTTGTTTCTAGTTAATGGTAGAGATGTGCAAAACAATATAGTGGATGAAATAAAATATCGTGAAGAAGTATGTAATGATGAGGTAGATCTTTACCTTCTAATGGATTGTTCTGGAAGTATACGTCGTCATAATTGGGTGAACCATGCAGTACCTCTAGCTATGAAATTGATACAACAATTAAATCTTAATGAAAATGCAATTCACTTATATCTTAATATTTTTTCAAACAATGCAAGAGAAATTATTAGATTACATAGTGATGCATCTAAAAACAAAGAGAAGGCTTTAATTATTATAAGGTCACTCTTAAGTACAAATCTTCCATATGGTAGAACAAACTTAACTGATGCACTGTTACAAGTAAGAAAACATTTAAATGACCGAATCAATAGAGAGAATGCTAATCAATTAGTTGTTATATTAACAGATGGAATTCCAGATAGTATTCAAGATTCATTAAAAGAATCAAGAAAATTAAATGATCGTGGTGTTAAAATAGCTGTTTTTGGTATTGGACAAGGTATTAATGTAGCTTTCAACAGATTTCTTGTAGGTTGTCATCCATCAGATGGTAAATGTAACTTGTATGCTGATTCTGCATGGGAAAATGTAAAAAATGTTATCGGACCCTTTATGAAGGCTGTTTGTGTTGAAGTAGAAAAAACAGCAAGTTGTGGTGTTTGGGACGAATGGTCTCCATGTAGTGTAACTTGTGGTAAAGGTACCAGGTCAAGAAAAAGAGAAATCTTACACGAAGGATGTACAAGTGAATTACAAGAACAATGTGAAGAAGAAAGATGTCCTCCAAAACGGGAACCATTAGATGTTCCACATGAACCCGAAGATGATCAACCTAGACCAAGAGGAGATAATTTTGTTGTCGAAAAACCAAAAGAAAATATAATAGATAATAATCCACAAGAACCTTCACCAAATCCAGAAGAAGGAAAGGGTGAAAATCCAAAAGGATTTGATTTAGATGAAAATCCAGAAAATCCACCAAATCCAGATATTCCTCAACAAGAACCAAATATACCTGAAGATTCAGAAAAAGAAGTACCTTCTGATGTTCCAAAAAATCCAGAAGACGATCGAGAAGAAAACTTTGATATTCCAAAGAAACCCGAAAATAAGCACGATAATCAAAATAATTTACCAAATGATAAAAGTGATAGATCTATTCCATATTCACCATTACCTCCAAAAGTTTTGGATAATGAAAGGAAACAAAGTGACCCCCAAAGTCAAGATAATAATGGAAATAGGCACGTACCTAATAGTGAAGATAGAGAAACACGTCCACATGGTAGAAATAATGAAAATAGATCATACAATAGAAAATATAACGATACTCCAAAACATCCTGAAAGGGAAGAACATGAAAAGCCAGATAATAATAAAAAAAAAGGAGGATCAGATAATAAATATAAAATTGCAGGTGGAATAGCTGGAGGATTAGCTTTACTCGCATGTGCTGGACTTGCTTATAAATTCGTAGTACCAGGAGCAGCAACACCCTATGCCGGAGAACCTGCACCTTTTGATGAAACATTAGGTGAAGAAGATAAAGATTTGGACGAACCTGAACAATTCAGATTACCTGAAGAAAACGAGTGGAATTAA-------------------------------------------------------------------------------------------------
>PH0372-C
ATGAATCATCTTGGGAATGTTAAATATTTAGTCATTGTGTTTTTGATTTTCTTTGATTTGTTTCTAGTTAATGGTAGAGATGTGCAAAACAATATAGTGGATGAAATAAAATATCGTGAAGAAGTATGTAATGATGAGGTAGATCTTTACCTTCTAATGGATTGTTCTGGAAGTATACGTCGTCATAATTGGGTGAACCATGCAGTACCTCTAGCTATGAAATTGATACAACAATTAAATCTTAATGAAAGTGCAATTCACTTATATCTTAATATTTTTTCAAACAATGCAAGAGAAATTATTAGATTACATAGTGATGCATCTAAAAACAAAGAGAAGGCTTTAATTATTATAAAGTCACTCTTAAATACAAATCTTCCATATGGTAGAACAAACTTAACTGATGCACTGTTACAAGTAAGAAAACATTTAAATGACCGAATCAATAGAGAGAATGCTAATCAATTAGTTGTTATATTAACAGATGGAATTCCAGATAGTATTCAAGATTCATTAAAAGAATCAAGAAAATTAAATGATCGTGGTGTTAAAATAGCTGTTTTTGGTATTGGACAAGGTATTAATGTAGCTTTCAACAGATTTCTTGTAGGTTGTCATCCATCAGATGGTAAATGTAACTTGTATGCTGATTCTGCATGGGAAAATGTAAAAAATGTTATCGGACCCTTTATGAAGGCTGTTTGTGTTGAAGTAGAAAAAACAGCAAGTTGTGGTGTTTGGGACGAATGGTCTCCATGTAGTGTAACTTGTGGTAAAGGTACCAGGTCAAGAAAAAGAGAAATCTTACACGAAGGATGTACAAGTGAATTACAAGAACAATGTGAAGAAGAAAGATGTCCTCCAAAACGGGAACCATTAGATGTTCCACATGAACCCGAAGATGATCAACCTAGACCAAGAGGAGATAATTTTGTTGTCGAAAAACCAAAAGAAAATATAATAGATAATAATCCACAAGAACCTTCACCAAATCCAGAAGAAGGAAAGGGTGAAAATCCAAACGGATTTGATTTAGATGAAAATCCAGAAAATCCACCAAATCCACCAAATCCACCAAATCCACCAAATCCAGATATTCCTGAACAAGAACCAAATATACCTGAAGATTCAGAAAAAGAAGTACCTTCTGATGTTCCAAAAAATCCAGAAGACGATCGAGAAGAAAACTTTGATATTCCAAAGAAACCCGAAAATAAGCACGATAATCAAAATAATTTACCAAATGATAAAAGTGATAGATATATTCCATATTCACCATTACCTCCAAAAGTTTTGGATAATGAAAGGAAACAAAGTGACCCCCAAAGTCAAGATAATAATGGAAATAGGCACGTACCTAATAGTGAAGATAGAGAAACACGTCCACATGGTAGAAATAATGAAAATAGATCATACAATAGAAAACATAACAATACTCCAAAACATCCTGAAAGGGAAGAACATGAAAAGCCAGATAATAATAAAAAAAAAGGAGGATCAGATAATAAATATAAAATTGCAGGTGGAATAGCTGGAGGATTAGCTTTACTCGCATGTGCTGGACTTGCTTATAAATTCGTAGTACCAGGAGCAGCAACACCCTATGCCGGAGAACCTGCACCTTTTGATGAAACATTAGGTGAAGAAGATAAAGATTTGGACGAACCTGAACAATTCAGATTACCTGAAGAAAACGAGTGGAATTAA----------------------------------------------------------------------
>PH0373-C
ATGAATCATCTTGGGAATGTTAAATATTTAGTCATTGTGTTTTTGATTTTCTTTGATTTGTTTCTAGTTAATGGTAGAGATGTGCAAAACAATATAGTGGATGAAATAAAATATCGTGAAGAAGTATGTAATGATCAGGTAGATCTTTACCTTCTAATGGATTGTTCTGGAAGTATACGTCGTCATAATTGGGTGAAGCATGCAGTACCTCTAGCTATGAAATTGATACAACAATTAAATCTTAATGAAAGTGCAATTCACTTATATGTTAATATTTTTTCAAACAATGCAAAAGAAATTATTAGATTACATAGTGATGCATCTAAAAACAAAGAGAAGGCTTTAATTATTATAAGGTCACTCTTAAGTACAAATCTTCCATATGGTAGAACAAACTTAAGTGATGCACTGTTACAAGTAAGAAAACATTTAAATGACCGAATCAATAGAGAGAATGCTAGTCAATTAGTTGTTATATTAACAGATGGAATTCCAGATAGTATTCAAGATTCATTAAAAGAATCAAGAAAATTAAATGATCTTGGTGTTAAAATAGCTGTTTTTGGTATTGGACAAGGTATTAATGTAGCTTTCAACAGATTTCTTGTAGGTTGTCATCCATCAGATGGTAAATGTAACTTGTATGCTGATTCTGAATGGGAAAATGTAAAAAATGTTATCGGACCCTTTATGAAGGCTGTTTGTGTTGAAGTAGAAAAAACAGCAAGTTGTGGTGTTTGGGACGAATGGTCTCCATGTAGTGTAACTTGTGGTAAAGGTACCAGGTCAAGAAAAAGAGAAATCTTACACGAAGGATGTACAAGTGAATTACAAGAACAATGTGAAGAAGAAAGATGTCCTCCAAAACGGGAACCATTAGATGTTCCACATGAACCCGAAGATGATCAACCTAGACCAAGAGGAGATAATTTTGTTGTCGAAAAACCAAAAGAAAATATAATAGATAATAATCCACAAGAACCTTCACCAAATCCAGAAGAAGGAAAGGGTGAAAATCCAAAAGGATTTGATTTAGATGAAAATCCAGAAAATCCACCAAATCCAGATATTCCTGAACAAGAACCAAATATACCTGAAGATTCAGAAAAAGAAGTACCTTCTGATGTTCCAAAAAATCCAGAAGACGATCGAGAAGAAAACTTTGATATTCCAAAGAAACCCGAAAATAAGCACGATAATCAAAATAATTTACCAAATGATAAAAGTGATAGATCTATTCCATATTCACCATTACCTCCAAACGTTTTGGATAATGAAAGGAAACAAAGTGACCCCCAAAGTCAAGATAATAATGGAAATAGGCACGTACCTAATAGTGAAGATAGAGAAACACGTCCACATGGTAGAAATAATGAAAATAGATCATACAATAGAAAATATAACGATACTCCAAAACATCCTGAAAGGGAAGAACATGAAAAGCCAGATAATAATAAAAAAAAAGGAGGATCAGATAATAAATATAAAATTGCAGGTGGAATAGCTGGAGGATTAGCTTTACTCGCATGTGCTGGACTTGCTTATAAATTCGTAGTACCAGGAGCAGCAACACCCTATGCCGGAGAACCTGCACCTTTTGATGAAACATTAGGTGAAGAAGATAAAGATTTGGACGAACCTGAACAATTCAGATTACCTGAAGAAAACGAGTGGAATTAA-------------------------------------------------------------------------------------------------
>PH0374-C
ATGAATCATCTTGGGAATGTTAAATATTTAGTCATTGTGTTTTTGATTTTCTTTGATTTGTTTCTAGTTAATGGTAGAGATGTGCAAAACAATATAGTGGATGAAATAAAATATCGTGAAGAAGTATGTAATGATGAGGTAGATCTTTACCTTCTAATGGATTGTTCTGGAAGTATACGTCGTCATAATTGGGTGAACCATGCAGTACCTCTAGCTATGAAATTGATACAACAATTAAATCTTAATGAAAGTGCAATTCACTTATATGTTAATATTTTTTCAAACAATGCAAGAGAAATTATTAGATTACATAGTGATGCATCTAAAAACAAAGAGAAGGCTTTAATTATTATAAAGTCACTCTTAAGTACAAATCTTCCATATGGTAGAACAAACTTAACTGATGCACTGTTACAAGTAAGAAAACATTTAAATGACCGAATCAATAGAGAGAATGCTAATCAATTAGTTGTTATATTAACAGATGGAATTCCAGATAGTATTCAAGATTCATTAAAAGAATCAAGAAAATTAAATGATCGTGGTGTTAAAATAGCTGTTTTTGGTATTGGACAAGGTATTAATGTAGCTTTCAACAGATTTCTTGTAGGTTGTCATCCATCAGATGGTAAATGTAACTTGTATGCTGATTCTGCATGGGAAAATGTAAAAAATGTTATCGGACCCTTTATGAAGGCTGTTTGTGTTGAAGTAGAAAAAACAGCAAGTTGTGGTGTTTGGGACGAATGGTCTCCATGTAGTGTAACTTGTGGTAAAGGTACCAGGTCAAGAAAAAGAGAAATCTTACACGAAGGATGTACAAGTGAAATACAAGAACAATGTGAAGAAGAAAGATGTCCTCCAAAACGGGAACCATTAGATGTTCCACATGAACCCGAAGATGATGAACCTAGACCAAGAGGAGATAATTTTGCTTTCGAAAAACCAAAAGAAAATATAATAGATAATAATCCACAAGAACCTTCACCAAATCCAGAAGAAGGAAAGGGTGAAAATCCAAACGGATTTGATTTAGATGAAAATCCAGAAAATCCATCAAATCCAGATATTCCTGAACAAGAACCAAATATACCTGAAGATTCAGAAAAAGAAGTACCTTCTGATGTTCCAAAAAATCCAGAAGACGATCGAGAAGAAAACTTTGATATTCCAAAGAAACCCGAAAATAAGCACGATAATCAAAATAATTTACCAAATGATAAAAGTGATAGATCTATTCCATATTCACCATTACCTCCAAAAGTTTTGGATAATGAAAGGAAACAAAGTGACCCCCAAAGTCAAGATAATAATGGAAATAGGCACGTACCTAATAGTGAAGATAGAGAAACACGTCCACATGGTAGAAATAATGAAAATAGATCATACAATAGAAAACATAACAATACTCCAAAACATCCTGAAAGGGAAGAACATGAAAAGCCAGATAATAATAAAAAAAAAGGAGGATCAGATAATAAATATAAAATTGCAGGTGGAATAGCTGGAGGATTAGCTTTACTCGCATGTGCTGGACTTGCTTATAAATTCGTAGTACCAGGAGCAGCAACACCCTATGCCGGAGAACCTGCACCTTTTGATGAAACATTAGGTGAAGAAGATAAAGATTTGGACGAACCTGAACAATTCAGATTACCTGAAGAAAACGAGTGGAATTAA-------------------------------------------------------------------------------------------------
>PH0375-C
ATGAATCATCTTGGGAATGTTAAATATTTAGTCATTGTGTTTTTGATTTTCTTTGATTTGTTTCTAGTTAATGGTAGAGATGTGCAAAACAATATAGTGGATGAAATAAAATATCGTGAAGAAGTATGTAATGATGAGGTAGATCTTTACCTTCTAATGGATTGTTCTGGAAGTATACGTCGTCATAATTGGGTGAAGCATGCAGTACCTCTAGCTATGAAATTGATACAACAATTAAATCTTAATGAAAGTGCAATTCACTTATATGTTAATATTTTTTCAAACAATGCAAGAGAAATTATTAGATTACATAGTGATGCATCTAAAAACAAAGAGAAGGCTTTAATTATTATAAAGTCACTCTTAAGTACAAATCTTCCATATGGTAGAACAAACTTAACTGATGCACTGTTACAAGTAAGAAAACATTTAAATGACCGAATCAATAGAGAGAATGCTAGTCAATTAGTTGTTATATTAACAGATGGAATTCCAGATAGTATTCAAGATTCATTAAAAGAATCAAGAAAATTAAATGATCTTGGTGTTAAAATAGCTGTTTTTGGTATTGGACAAGGTATTAATGTAGCTTTCAACAGATTTCTTGTAGGTTGTCATCCATCAGATGGTAAATGTAACTTGTATGCTGATTCTGCATGGGAAAATGTAAAAAATGTTATCGGACCCTTTATGAAGGCTGTTTGTGTTGAAGTAGAAAAAACAGCAAGTTGTGGTGTTTGGGACGAATGGTCTCCATGTAGTGTAACTTGTGGTAAAGGTACCAGGTCAAGAAAAAGAGAAATCTTACACGAAGGATGTACAAGTGAATTACAAGAACAATGTGAAGAAGAAAGATGTCCTCCAAAATGGGAACCATTAGATGTTCCACAAGAACCCGAAGATGATCAACCTAGACCAAGAGGAGATAATTTTGCTGTCGAAAAACCAAAAGAAAATATAATAGATAATAATCCACAAGAACCTTCACCAAATCCAGAAGAAGGAAAGGGTGAAAATCCAAACGGATTTGATTTAGATGAAAATCCAGAAAATCCACCAAATCCACCAAATCCACCAAATCCAGATATTCCTGAACAAGAACCAAATATACCTGAAGATTCAGAAAAAGAAGTACCTTCTGATGTTCCAAAAAATCCAGAAGACGATCGAGAAGAAAACTTTGATATTCCAAAGAAACCCGAAAATAAGCACGATAATCAAAATAATTTACCAAATGATAAAAGTGATAGATATATTCCATATTCACCATTACCTCCAAACGTTTTGGATAATGAAAGGAAACAAAGTGACCCCCAAAGTCAAGATAATAATGGAAATAGGCACGTACCTAATAGTGAAGATAGAGAAACACGTCCACATGGTAGAAATAATGAAAATAGATCATACAATAGAAAATATAACGATACTCCAAAACATCCTGAAAGGGAAGAACATGAAAAGCCAGATAATAATAAAAAAAAAGGAGGATCAGATAATAAATATAAAATTGCAGGTGGAATAGCTGGAGGATTAGCTTTACTCGCATGTGCTGGACTTGCTTATAAATTCGTAGTACCAGGAGCAGCAACACCCTATGCCGGAGAACCTGCACCTTTTGATGAAACATTAGGTGAAGAAGATAAAGATTTGGACGAACCTGAACAATTCAGATTACCTGAAGAAAACGAGTGGAATTAA-------------------------------------------------------------------------------
>PH0377-C
ATGAATCATCTTGGGAATGTTAAATATTTAGTCATTGTGTTTTTGATTTTCTTTGATTTGTTTCTAGTTAATGGTAGAGATGTGCAAAACAATATAGTGGATGAAATAAAATATCGTGAAGAAGTATGTAATGATCAGGTAGATCTTTACCTTCTAATGGATTGTTCTGGAAGTATACGTCGTCATAATTGGGTGAACCATGCAGTACCTCTAGCTATGAAATTGATACAACAATTAAATCTTAATGAAAGTGCAATTCACTTATATGTTAATGTTTTTTCAAACAATGCAAAAGAAATTATTAGATTACATAGTGATGCATCTAAAAACAAAGAGAAGGCTTTAATTATTATAAAGTCACTCTTAAGTACAAATCTTCCATATGGTAGAACAAACTTAACTGATGCACTGTTACAAGTAAGAAAACATTTAAATGACCGAATCAATAGAGAGAATGCTAATCAATTAGTTGTTATATTAACAGATGGAATTCCAGATAGTATTCAAGATTCATTAAAAGAATCAAGAAAATTAAATGATCGTGGTGTTAAAATAGCTGTTTTTGGTATTGGACAAGGTATTAATGTAGCTTTCAACAGATTTCTTGTAGGTTGTCATCCATCAGATGGTAAATGTAACTTGTATGCTGATTCTGCATGGGAAAATGTAAAAAATGTTATCGGACCCTTTATGAAGGCTGTTTGTGTTGAAGTAGAAAAAACAGCAAGTTGTGGTGTTTGGGACGAATGGTCTCCATGTAGTGTAACTTGTGGTAAAGGTACCAGGTCAAGAAAAAGAGAAATCTTACACGAAGGATGTACAAGTGAAATACAAGAACAATGTGAAGAAGAAAGATGTCCTCCAAAACGGGAACCATTAGATGTTCCACATGAACCCGAAGATGATCAACCTAGACCAAGAGGAGATAATTTTGCTGTCGAAAAACCAAAAGAAAATATAATAGATAATAATCCACAAGAACCTTCACCAAATCCAGAAGAAGGAAAGGGTGAAAATCCAAACGGATTTTATTTAGATGAAAATCCAGAAAATCCACCAAATCCACCAAATCCACCAAATCCACCAAATCCAGATATTCCTCAACAAGAACCAAATATACCTGAAGATTCAGAAAAAGAAGTACCTTCTGATGTTCCAAAAAATCCAGAAGACGATCGAGAAGAAAACTTTGATATTCCAAAGAAACCCGAAAATAAGCACGATAATCAAAATAATTTACCAAATGATAAAAGTGATAGATCTATTCCATATTCACCATTACCTCCAAAAGTTTTGGATAATGAAAGGAAACAAAGTGACCCCCAAAGTCAAGATAATAATGGAAATAGGCACGTACCTAATAGTGAAGATAGAGAAACACGTCCACATGGTAGAAATAATGAAAATAGATCATACAATAGAAAACATAACAATACTCCAAAACATCCTGAAAGGGAAGAACATGAAAAGCCAGATAATAATAAACAAAAAGGAGGATCAGATAATAAATATAAAATTGCAGGTGGAATAGCTGGAGGATTAGCTTTACTCGCATGTGCTGGACTTGCTTATAAATTCGTAGTACCAGGAGCAGCAACACCCTATGCCGGAGAACCTGCACCTTTTGATGAAACATTAGGTGAAGAAGATAAAGATTTGGACGAACCTGAACAATTCAGATTACCTGAAGAAAACGAGTGGAATTAA----------------------------------------------------------------------
>PH0378-C
ATGAATCATCTTGGGAATGTTAAATATTTAGTCATTGTGTTTTTGATTTTCTTTGATTTGTTTCTAGTTAATGGTAGAGATGTGCAAAACAATATAGTGGATGAAATAAAATATCGTGAAGAAGTATGTAATGATGAGGTAGATCTTTACCTTCTAATGGATTGTTCTGGAAGTATACGTCGTCATAATTGGGTGAACCATGCAGTACCTCTAGCTATGAAATTGATACAACAATTAAATCTTAATGAAAGTGCAATTCACTTATATGTTAATGTTTTTTCAAACAATGCAAAAGAAATTATTAGATTACATAGTGATGCATCTAAAAACAAAGAGAAGGCTTTAATTATTATAAGGTCACTCTTAAGTACAAATCTTCCATATGGTAGAACAAACTTAACTGATGCACTGTTACAAGTAAGAAAACATTTAAATGACCGAATCAATAGAGAGAATGCTAATCAATTAGTTGTTATATTAACAGATGGAATTCCAGATAGTATTCAAGATTCATTAAAAGAATCAAGAAAATTAAATGATCGTGGTGTTAAAATAGCTGTTTTTGGTATTGGACAAGGTATTAATGTAGCTTTCAACAGATTTCTTGTAGGTTGTCATCCATCAGATGGTAAATGTAACTTGTATGCTGATTCTGCATGGGAAAATGTAAAAAATGTTATCGGACCCTTTATGAAGGCTGTTTGTGTTGAAGTAGAAAAAACAGCAAGTTGTGGTGTTTGGGACGAATGGTCTCCATGTAGTGTAACTTGTGGTAAAGGTACCAGGTCAAGAAAAAGAGAAATCTTACACGAAGGATGTACAAGTGAATTACAAGAACAATGTGAAGAAGAAAGATGTCCTCCAAAACGGGAACCATTAGATGTTCCACATGAACCCGAAGATGATCAACCTAGACCAAGAGGAGATAATTTTGCTGTCGAAAAACCAAAAGAAAATATAATAGATAATAATCCACAAGAACCTTCACCAAATCCAGAAGAAGGAAAGGGTGAAAATCCAAACGGATTTGATTTAGATGAAAATCCAGAAAATCCACCAAATCCACCAAATCCACCAAATCCAGATATTCCTCAACAAGAACCAAATATACCTGAAGATTCAGAAAAAGAAGTACCTTCTGATGTTCCAAAAAATCCAGAAGACGATCGAGAAGAAAACTTTGATATTCCAAAGAAACCCGAAAATAAGCACGATAATCAAAATAATTTACCAAATGATAAAAGTGATAGATCTATTCCATATTCACCATTACCTCCAAAAGTTTTGGATAATGAAAGGAAACAAAGTGACCCCCAAAGTCAAGATAATAATGGAAATAGGCACGTACCTAATAGTGAAGATAGAGAAACACGTCCACATGGTAGAAATAATGAAAATAGATCATACAATAGAAAACATAACAATACTCCAAAACATCCTGAAAGGGAAGAACATGAAAAGCCAGATAATAATAAACAAAAAGGAGGATCAGATAATAAATATAAAATTGCAGGTGGAATAGCTGGAGGATTAGCTTTACTCGCATGTGCTGGACTTGCTTATAAATTCGTAGTACCAGGAGCAGCAACACCCTATGCCGGAGAACCTGCACCTTTTGATGAAACATTAGGTGAAGAAGATAAAGATTTGGACGAACCTGAACAATTCAGATTACCTGAAGAAAACGAGTGGAATTAA-------------------------------------------------------------------------------
>PH0381-C
ATGAATCATCTTGGGAATGTTAAATATTTAGTCATTGTGTTTTTGATTTTCTTTGATTTGTTTCTAGTTAATGGTAGAGATGTGCAAAACAATATAGTGGATGAAATAAAATATCGTGAAGAAGTATGTAATGATGAGGTAGATCTTTACCTTCTAATGGATTGTTCTGGAAGTATACGTCGTCATAATTGGGTGAACCATGCAGTACCTCTAGCTATGAAATTGATACAACAATTAAATCTTAATGAAAATGCAATTCACTTATATGCTAATGTTTTTTCAAACAATGCAAAAGAAATTATTAGATTACATAGTGATGCATCTAAAAACAAAGAGAAGGCTTTAATTATTATAAGGTCACTCTTAAGTACAAATCTTCCATATGGTAGAACAAACTTAAGTGATGCACTGTTACAAGTAAGAAAACATTTAAATGACCGAATCAATAGAGAGAATGCTAATCAATTAGTTGTTATATTAACAGATGGAATTCCAGATAGTATTCAAGATTCATTAAAAGAATCAAGAAAATTAAATGATCTTGGTGTTAAAATAGCTGTTTTTGGTATTGGACAAGGTATTAATGTAGCTTTCAACAGATTTCTTGTAGGTTGTCATCCATCAGATGGTAAATGTAACTTGTATGCTGATTCTGCATGGGAAAATGTAAAAAATGTTATCGGACCCTTTATGAAGGCTGTTTGTGTTGAAGTAGAAAAAACAGCAAGTTGTGGTGTTTGGGACGAATGGTCTCCATGTAGTGTAACTTGTGGTAAAGGTACCAGGTCAAGAAAAAGAGAAATCTTACACGAAGGATGTACAAGTGAATTACAAGAACAATGTGAAGAAGAAAGATGTCCTCCAAAACGGGAACCATTAGATGTTCCACATGAACCCGAAGATGATCAACCTAGACCAAGAGGAGATAATTTTGTTGTCGAAAAACCAAAAGAAAATATAATAGATAATAATCCACAAGAACCTTCACCAAATCCAGAAGAAGGAAAGGGTGAAAATCCAAAAGGATTTGATTTAGATGAAAATCCAGAAAATCCACCAAATCCAGATATTCCTCAACAAGAACCAAATATACCTGAAGATTCAGAAAAAGAAGTACCTTCTGATGTTCCAAAAAATCCAGAAGACGATCGAGAAGAAAACTTTGATATTCCAAAGAAACCCGAAAATAAGCACGATAATCAAAATAATTTACCAAATGATAAAAGTGATAGATCTATTCCATATTCACCATTACCTCCAAAAGTTTTGGATAATGAAAGGAAACAAAGTGACCCCCAAAGTCAAGATAATAATGGAAATAGGCACGTACCTAATAGTGAAGATAGAGAAACACGTCCACATGGTAGAAATAATGAAAATAGATCATACAATAGAAAATATAACGATACTCCAAAACATCCTGAAAGGGAAGAACATGAAAAGCCAGATAATAATAAAAAAAAAGGAGGATCAGATAATAAATATAAAATTGCAGGTGGAATAGCTGGAGGATTAGCTTTACTCGCATGTGCTGGACTTGCTTATAAATTCGTAGTACCAGGAGCAGCAACACCCTATGCCGGAGAACCTGCACCTTTTGATGAAACATTAGGTGAAGAAGATAAAGATTTGGACGAACCTGAACAATTCAGATTACCTGAAGAAAACGAGTGGAATTAA-------------------------------------------------------------------------------------------------
>PH0382-C
ATGAATCATCTTGGGAATGTTAAATATTTAGTCATTGTGTTTTTGATTTTCTTTGATTTGTTTCTAGTTAATGGTAGAGATGTGCAAAACAATATAGTGGATGAAATAAAATATCGTGAAGAAGTATGTAATGATCAGGTAGATCTTTACCTTCTAATGGATTGTTCTGGAAGTATACGTCGTCATAATTGGGTGAACCATGCAGTACCTCTAGCTATGAAATTGATACAACAATTAAATCTTAATGAAAGTGCAATTCACTTATATGTTAATGTTTTTTCAAACAATGCAAAAGAAATTATTAGATTACATAGTGATGCATCTAAAAACAAAGAGAAGGCTTTAATTATTATAAGGTCACTCTTAAGTACAAATCTTCCATATGGTAGAACAAACTTAAGTGATGCACTGTTACAAGTAAGAAAACATTTAAATGACCGAATCAATAGAGAGAATGCTAGTCAATTAGTTGTTATATTAACAGATGGAATTCCAGATAGTATTCAAGATTCATTAAAAGAATCAAGAAAATTAAATGATCGTGGTGTTAAAATAGCTGTTTTTGGTATTGGACAAGGTATTAATGTAGCTTTCAACAGATTTCTTGTAGGTTGTCATCCATCAGATGGTAAATGTAACTTGTATGCTGATTCTGAATGGGAAAATGTAAAAAATGTTATCGGACCCTTTATGAAGGCTGTTTGTGTTGAAGTAGAAAAAACAGCAAGTTGTGGTGTTTGGGACGAATGGTCTCCATGTAGTGTAACTTGTGGTAAAGGTACCAGGTCAAGAAAAAGAGAAATCTTACACGAAGGATGTACAAGTGAATTACAAGAACAATGTGAAGAAGAAAGATGTCCTCCAAAACGGGAACCATTAGATGTTCCACATGAACCCGAAGATGATCAACCTAGACCAAGAGGAGATAATTTTGCTGTCGAAAAACCAAAAGAAAATATAATAGATAATAATCCACAAGAACCTTCACCAAATCCAGAAGAAGGAAAGGGTGAAAATCCAAACGGATTTGATTTAGATGAAAATCCAGAAAATCCACCAAATCCAGATATTCCTGAACAAGAACCAAATATACCTGAAGATTCAGAAAAAGAAGTACCTTCTGATGTTCCAAAAAATCCAGAAGACGATCGAGAAGAAAACTTTGATATTCCAAAGAAACCCGAAAATAAGCACGATAATCAAAATAATTTACCAAATGATAAAAGTGATAGATCTATTCCATATTCACCATTACCTCCAAAAGTTTTGGATAATGAAAGGAAACAAAGTGACCCCCAAAGTCAAGATAATAATGGAAATAGGCACGTACCTAATAGTGAAGATAGAGAAACACGTCCACATGGTAGAAATAATGAAAATAGATCATACAATAGAAAATATAACGATACTCCAAAACATCCTGAAAGGGAAGAACATGAAAAGCCAGATAATAATAAAAAAAAAGGAGGATCAGATAATAAATATAAAATTGCAGGTGGAATAGCTGGAGGATTAGCTTTACTCGCATGTGCTGGACTTGCTTATAAATTCGTAGTACCAGGAGCAGCAACACCCTATGCCGGAGAACCTGCACCTTTTGATGAAACATTAGGTGAAGAAGATAAAGATTTGGACGAACCTGAACAATTCAGATTACCTGAAGAAAACGAGTGGAATTAA-------------------------------------------------------------------------------------------------
>PH0456-C
ATGAATCATCTTGGGAATGTTAAATATTTAGTCATTGTGTTTTTGATTTTCTTTGATTTGTTTCTAGTTAATGGTAGAGATGTGCAAAACAATATAGTGGATGAAATAAAATATCGTGAAGAAGTATGTAATGATCAGGTAGATCTTTACCTTCTAATGGATTGTTCTGGAAGTATACGTCGTCATAATTGGGTGAACCATGCAGTACCTCTAGCTATGAAATTGATACAACAATTAAATCTTAATGATAATGCAATTCACTTATATGTTAATGTTTTTTCAAACAATGCAAAAGAAATTATTAGATTACATAGTGATGCATCTAAAAACAAAGAGAAGGCTTTAATTATTATAAGGTCACTCTTAAGTACAAATCTTCCATATGGTAGAACAAACTTAACTGATGCACTGTTACAAGTAAGAAAACATTTAAATGACCGAATCAATAGAGAGAATGCTAATCAATTAGTTGTTATATTAACAGATGGAATTCCAGATAGTATTCAAGATTCATTAAAAGAATCAAGAAAATTAAATGATCGTGGTGTTAAAATAGCTGTTTTTGGTATTGGACAAGGTATTAATGTAGCTTTCAACAGATTTCTTGTAGGTTGTCATCCATCAGATGGTAAATGTAACTTGTATGCTGATTCTGCATGGGAAAATGTAAAAAATGTTATCGGACCCTTTATGAAGGCTGTTTGTGTTGAAGTAGAAAAAACAGCAAGTTGTGGTGTTTGGGACGAATGGTCTCCATGTAGTGTAACTTGTGGTAAAGGTACCAGGTCAAGAAAAAGAGAAATCTTACACGAAGGATGTACAAGTGAATTACAAGAACAATGTGAAGAAGAAAGATGTCCTCCAAAACGGGAACCATTAGATGTTCCACATGAACCCGAAGATGATCAACCTAGACCAAGAGGAGATAATTTTGTTGTCGAAAAACCAAAAGAAAATATAATAGATAATAATCCACAAGAACCTTCACCAAATCCAGAAGAAGGAAAGGGTGAAAATCCAAAAGGATTTGATTTAGATGAAAATCCAGAAAATCCACCAAATCCAGATATTCCTCAACAAGAACCAAATATACCTGAAGATTCAGAAAAAGAAGTACCTTCTGATGTTCCAAAAAATCCAGAAGACGATCGAGAAGAAAACTTTGATATTCCAAAGAAACCCGAAAATAAGCACGATAATCAAAATAATTTACCAAATGATAAAAGTGATAGATCTATTCCATATTCACCATTACCTCCAAAAGTTTTGGATAATGAAAGGAAACAAAGTGACCCCCAAAGTCAAGATAATAATGGAAATAGGCACGTACCTAATAGTGAAGATAGAGAAACACGTCCACATGGTAGAAATAATGAAAATAGATCATACAATAGAAAATATAACGATACTCCAAAACATCCTGAAAGGGAAGAACATGAAAAGCCAGATAATAATAAAAAAAAAGGAGGATCAGATAATAAATATAAAATTGCAGGTGGAATAGCTGGAGGATTAGCTTTACTCGCATGTGCTGGACTTGCTTATAAATTCGTAGTACCAGGAGCAGCAACACCCTATGCCGGAGAACCTGCACCTTTTGATGAAACATTAGGTGAAGAAGATAAAGATTTGGACGAACCTGAACAATTCAGATTACCTGAAGAAAACGAGTGGAATTAA-------------------------------------------------------------------------------------------------
>PH0457-CW
ATGAATCATCTTGGGAATGTTAAATATTTAGTCATTGTGTTTTTGATTTTCTTTGATTTGTTTCTAGTTAATGGTAGAGATGTGCAAAACAATATAGTGGATGAAATAAAATATCGTGAAGAAGTATGTAATGATGAGGTAGATCTTTACCTTCTAATGGATTGTTCTGGAAGTATACGTCGTCATAATTGGGTGAAGCATGCAGTACCTCTAGCTATGAAATTGATACAACAATTAAATCTTAATGAAAATGCAATTCACTTATATGTTAATATTTTTTCAAACAATGCAAAAGAAATTATTAGATTACATAGTGATGCATCTAAAAACAAAGAGAAGGCTTTAATTATTATAAAGTCACTCTTAAGTACAAATCTTCCATATGGTAGAACAAACTTAACTGATGCACTGTTACAAGTAAGAAAACATTTAAATGACCGAATCAATAGAGAGAATGCTAATCAATTAGTTGTTATATTAACAGATGGAATTCCAGATAGTATTCAAGATTCATTAAAAGAATCAAGAAAATTAAATGATCGTGGTGTTAAAATAGCTGTTTTTGGTATTGGACAAGGTATTAATGTAGCTTTCAACAGATTTCTTGTAGGTTGTCATCCATCAGATGGTAAATGTAACTTGTATGCTGATTCTGCATGGGAAAATGTAAAAAATGTTATCGGACCCTTTATGAAGGCTGTTTGTGTTGAAGTAGAAAAAACAGCAAGTTGTGGTGTTTGGGACGAATGGTCTCCATGTAGTGTAACTTGTGGTAAAGGTACCAGGTCAAGAAAAAGAGAAATCTTACACGAAGGATGTACAAGTGAATTACAAGAACAATGTGAAGAAGAAAGATGTCCTCCAAAACGGGAACCATTAGATGTTCCACATGAACCCGAAGATGATCAACCTAGACCAAGAGGAGATAATTTTGCTGTCGAAAAACCAAAAGAAAATATAATAGATAATAATCCACAAGAACCTTCACCAAATCCAGAAGAAGGAAAGGGTGAAAATCCAAACGGATTTGATTTAGATGAAAATCCAGAAAATCCACCAAATCCACCAAATCCAGATATTCCTGAACAAGAACCAAATATACCTGAAGATTCAGAAAAAGAAGTACCTTCTGATGTTCCAAAAAATCCAGAAGACGATCGAGAAGAAAACTTTGATATTCCAAAGAAACCCGAAAATAAGCACGATAATCAAAATAATTTACCAAATGATAAAAGTGATAGATATATTCCATATTCACCATTACCTCCAAAAGTTTTGGATAATGAAAGGAAACAAAGTGACCCCCAAAGTCAAGATAATAATGGAAATAGGCACGTACCTAATAGTGAAGATAGAGAAACACGTCCACATGGTAGAAATAATGAAAATAGATCATACAATAGAAAACATAACAATACTCCAAAACATCCTGAAAGGGAAGAACATGAAAAGCCAGATAATAATAAAAAAAAAGGAGGATCAGATAATAAATATAAAATTGCAGGTGGAATAGCTGGAGGATTAGCTTTACTCGCATGTGCTGGACTTGCTTATAAATTCGTAGTACCAGGAGCAGCAACACCCTATGCCGGAGAACCTGCACCTTTTGATGAAACATTAGGTGAAGAAGATAAAGATTTGGACGAACCTGAACAATTCAGATTACCTGAAGAAAACGAGTGGAATTAA----------------------------------------------------------------------------------------
>PH0458-CW
ATGAATCATCTTGGGAATGTTAAATATTTAGTCATTGTGTTTTTGATTTTCTTTGATTTGTTTCTAGTTAATGGTAGAGATGTGCAAAACAATATAGTGGATGAAATAAAATATCGTGAAGAAGTATGTAATGATGAGGTAGATCTTTACCTTCTAATGGATTGTTCTGGAAGTATACGTCGTCATAATTGGGTGAAGCATGCAGTACCTCTAGCTATGAAATTGATACAACAATTAAATCTTAATGAAAATGCAATTCACTTATATGTTAATATTTTTTCAAACAATGCAAAAGAAATTATTAGATTACATAGTGATGCATCTAAAAACAAAGAGAAGGCTTTAATTATTATAAAGTCACTCTTAAGTACAAATCTTCCATATGGTAGAACAAACTTAAGTGATGCACTGTTACAAGTAAGAAAACATTTAAATGACCGAATCAATAGAGAGAATGCTAATCAATTAGTTGTTATATTAACAGATGGAATTCCAGATAGTATTCAAGATTCATTAAAAGAATCAAGAAAATTAAATGATCGTGGTGTTAAAATAGCTGTTTTTGGTATTGGACAAGGTATTAATGTAGCTTTCAACAGATTTCTTGTAGGTTGTCATCCATCAGATGGTAAATGTAACTTGTATGCTGATTCTGCATGGGAAAATGTAAAAAATGTTATCGGACCCTTTATGAAGGCTGTTTGTGTTGAAGTAGAAAAAACAGCAAGTTGTGGTGTTTGGGACGAATGGTCTCCATGTAGTGTAACTTGTGGTAAAGGTACCAGGTCAAGAAAAAGAGAAATCTTACACGAAGGATGTACAAGTGAATTACAAGAACAATGTGAAGAAGAAAGATGTCCTCCAAAACGGGAACCATTAGATGTTCCAGATGAACCCGAAGATGATCAACCTAGACCAAGAGGAGATAATTTTGCTGTCGAAAAACCAAAAGAAAATATAATAGATAATAATCCACAAGAACCTTCACCAAATCCAGAAGAAGGAAAGGGTGAAAATCCAAACGGATTTGATTTAGATGAAAATCCAGAAAATCCACCAAATCCACCAAATCCACCAAATCCACCAAATCCAGATATTCCTGAACAAGAACCAAATATACCTGAAGATTCAGAAAAAGAAGTACCTTCTGATGTTCCAAAAAATCCAGAAGACGATCGAGAAGAAAACTTTGATATTCCAAAGAAACCCGAAAATAAGCACGATAATCAAAATAATTTACCAAATGATAAAAGTGATAGATATATTCCATATTCACCATTACCTCCAAAAGTTTTGGATAATGAAAGGAAACAAAGTGACCCCCAAAGTCAAGATAATAATGGAAATAGGCACGTACCTAATAGTGAAGATAGAGAAACACGTCCACATGGTAGAAATAATGAAAATAGATCATACAATAGAAAACATAACAATACTCCAAAACATCCTGAAAGGGAAGAACATGAAAAGCCAGATAATAATAAAAAAAAAGGAGGATCAGATAATAAATATAAAATTGCAGGTGGAATAGCTGGAGGATTAGCTTTACTCGCATGTGCTGGACTTGCTTATAAATTCGTAGTACCAGGAGCAGCAACACCCTATGCCGGAGAACCTGCACCTTTTGATGAAACATTAGGTGAAGAAGATAAAGATTTGGACGAACCTGAACAATTCAGATTACCTGAAGAAAACGAGTGGAATTAA----------------------------------------------------------------------
>PH0462-C
ATGAATCATCTTGGGAATGTTAAATATTTAGTCATTGTGTTTTTGATTTTCTTTGATTTGTTTCTAGTTAATGGTAGAGATGTGCAAAACAATATAGTGGATGAAATAAAATATCGTGAAGAAGTATGTAATGATGAGGTAGATCTTTACCTTCTAATGGATTGTTCTGGAAGTATACGTCGTCATAATTGGGTGAAGCATGCAGTACCTCTAGCTATGAAATTGATACAACAATTAAATCTTAATGAAAGTGCAATTCACTTATATGTTAATATTTTTTCAAACAATGCAAGAGAAATTATTAGATTACATAGTGATGCATCTAAAAACAAAGAGAAGGCTTTAATTATTATAAAGTCACTCTTAAGTACAAATCTTCCATATGGTAGAACAAACTTAACTGATGCACTGTTACAAGTAAGAAAACATTTAAATGACCGAATCAATAGAGAGAATGCTAGTCAATTAGTTGTTATATTAACAGATGGAATTCCAGATAGTATTCAAGATTCATTAAAAGAATCAAGAAAATTAAATGATCTTGGTGTTAAAATAGCTGTTTTTGGTATTGGACAAGGTATTAATGTAGCTTTCAACAGATTTCTTGTAGGTTGTCATCCATCAGATGGTAAATGTAACTTGTATGCTGATTCTGCATGGGAAAATGTAAAAAATGTTATCGGACCCTTTATGAAGGCTGTTTGTGTTGAAGTAGAAAAAACAGCAAGTTGTGGTGTTTGGGACGAATGGTCTCCATGTAGTGTAACTTGTGGTAAAGGTACCAGGTCAAGAAAAAGAGAAATCTTACACGAAGGATGTACAAGTGAATTACAAGAACAATGTGAAGAAGAAAGATGTCCTCCAAAACGGGAACCATTAGATGTTCCACATGAACCCGAAGATGATCAACCTAGACCAAGAGGAGATAATTTTGCTGTCGAAAAACCAAAAGAAAATATAATAGATAATAATCCACAAGAACCTTCACCAAATCCAGAAGAAGGAAAGGGTGAAAATCCAAACGGATTTGATTTAGATGAAAATCCAGAAAATCCACCAAATCCAGATATTCCTGAACAAGAACCAAATATACCTGAAGATTCAGAAAAAGAAGTACCTTCTGATGTTCCAAAAAATCCAGAAGACGATCGAGAAGAAAACTTTGATATTCCAAAGAAACCCGAAAATAAGCACGATAATCAAAATAATTTACCAAATGATAAAAGTGATAGATCTATTCCATATTCACCATTACCTCCAAAAGTTTTGGATAATGAAAGGAAACAAAGTGACCCCCAAAGTCAAGATAATAATGGAAATAGGCACGTACCTAATAGTGAAGATAGAGAAACACGTCCACATGGTAGAAATAATGAAAATAGATCATACAATAGAAAATATAACGATACTCCAAAACATCCTGAAAGGGAAGAACATGAAAAGCCAGATAATAATAAAAAAAAAGGAGGATCAGATAATAAATATAAAATTGCAGGTGGAATAGCTGGAGGATTAGCTTTACTCGCATGTGCTGGACTTGCTTATAAATTCGTAGTACCAGGAGCAGCAACACCCTATGCCGGAGAACCTGCACCTTTTGATGAAACATTAGGTGAAGAAGATAAAGATTTGGACGAACCTGAACAATTCAGATTACCTGAAGAAAACGAGTGGAATTAA-------------------------------------------------------------------------------------------------
>PH0464-CW
ATGAATCATCTTGGGAATGTTAAATATTTAGTCATTGTGTTTTTGATTTTCTTTGATTTGTTTCTAGTTAATGGTAGAGATGTGCAAAACAATATAGTGGATGAAATAAAATATCGTGAAGAAGTATGTAATGATGAGGTAGATCTTTACCTTCTAATGGATTGTTCTGGAAGTATACGTCGTCATAATTGGGTGAAGCATGCAGTACCTCTAGCTATGAAATTGATACAACAATTAAATCTTAATGAAAATGCAATTCACTTATATCTTAATATTTTTTCAAACAATGCAAGAGAAATTATTAGATTACATAGTGATGCATCTAAAAACAAAGAGAAGGCTTTAATTATTATAAAGTCACTCTTAAATACAAATCTTCCATATGGTAGAACAAACTTAACTGATGCACTGTTACAAGTAAGAAAACATTTAAATGACCGAATCAATAGAGAGAATGCTAGTCAATTAGTTGTTATATTAACAGATGGAATTCCAGATAGTATTCAAGATTCATTAAAAGAATCAAGAAAATTAAATGATCTTGGTGTTAAAATAGCTGTTTTTGGTATTGGACAAGGTATTAATGTAGCTTTCAACAGATTTCTTGTAGGTTGTCATCCATCAGATGGTAAATGTAACTTGTATGCTGATTCTGCATGGGAAAATGTAAAAAATGTTATCGGACCCTTTATGAAGGCTGTTTGTGTTGAAGTAGAAAAAACAGCAAGTTGTGGTGTTTGGGACGAATGGTCTCCATGTAGTGTAACTTGTGGTAAAGGTACCAGGTCAAGAAAAAGAGAAATCTTACACGAAGGATGTACAAGTGAATTACAAGAACAATGTGAAGAAGAAAGATGTCCTCCAAAACGGGAACCATTAGATGTTCCACATGAACCCGAAGATGATCAACCTAGACCAAGAGGAGATAATTTTGCTGTCGAAAAACCAAAAGAAAATATAATAGATAATAATCCACAAGAACCTTCACCAAATCCAGAAGAAGGAAAGGGTGAAAATCCAAACGGATTTGATTTAGATGAAAATCCAGAAAATCCACCAAATCCAGATATTCCTGAACAAGAACCAAATATACCTGAAGATTCAGAAAAAGAAGTACCTTCTGATGTTCCAAAAAATCCAGAAGACGATCGAGAAGAAAACTTTGATATTCCAAAGAAACCCGAAAATAAGCACGATAATCAAAATAATTTACCAAATGATAAAAGTGATAGATCTATTCCATATTCACCATTACCTCCAAAAGTTTTGGATAATGAAAGGAAACAAAGTGACCCCCAAAGTCAAGATAATAATGGAAATAGGCACGTACCTAATAGTGAAGATAGAGAAACACGTCCACATGGTAGAAATAATGAAAATAGATCATACAATAGAAAATATAACGATACTCCAAAACATCCTGAAAGGGAAGAACATGAAAAGCCAGATAATAATAAAAAAAAAGGAGGATCAGATAATAAATATAAAATTGCAGGTGGAATAGCTGGAGGATTAGCTTTACTCGCATGTGCTGGACTTGCTTATAAATTCGTAGTACCAGGAGCAGCAACACCCTATGCCGGAGAACCTGCACCTTTTGATGAAACATTAGGTGAAGAAGATAAAGATTTGGACGAACCTGAACAATTCAGATTACCTGAAGAAAACGAGTGGAATTAA-------------------------------------------------------------------------------------------------
>PH0466-C
ATGAATCATCTTGGGAATGTTAAATATTTAGTCATTGTGTTTTTGATTTTCTTTGATTTGTTTCTAGTTAATGGTAGAGATGTGCAAAACAATATAGTGGATGAAATAAAATATCGTGAAGAAGTATGTAATGATGAGGTAGATCTTTACCTTCTAATGGATTGTTCTGGAAGTATACGTCGTCATAATTGGGTGAAGCATGCAGTACCTCTAGCTATGAAATTGATACAACAATTAAATCTTAATGAAAATGCAATTCACTTATATGCTAATATTTTTTCAAACAATGCAAAAGAAATTATTAGATTACATAGTGATGCATCTAAAAACAAAGAGAAGGCTTTAATTATTATAAAGTCACTCTTAAGTACAAATCTTCCATATGGTAGAACAAACTTAAGTGATGCACTGTTACAAGTAAGAAAACATTTAAATGACCGAATCAATAGAGAGAATGCTAATCAATTAGTTGTTATATTAACAGATGGAATTCCAGATAGTATTCAAGATTCATTAAAAGAATCAAGAAAATTAAATGATCGTGGTGTTAAAATAGCTGTTTTTGGTATTGGACAAGGTATTAATGTAGCTTTCAACAGATTTCTTGTAGGTTGTCATCCATCAGATGGTAAATGTAACTTGTATGCTGATTCTGCATGGGAAAATGTAAAAAATGTTATCGGACCCTTTATGAAGGCTGTTTGTGTTGAAGTAGAAAAAACAGCAAGTTGTGGTGTTTGGGACGAATGGTCTCCATGTAGTGTAACTTGTGGTAAAGGTACCAGGTCAAGAAAAAGAGAAATCTTACACGAAGGATGTACAAGTGAATTACAAGAACAATGTGAAGAAGAAAGATGTCCTCCAAAATGGGAACCATTAGATGTTCCACAAGAACCCGAAGATGATCAACCTAGACCAAGAGGAGATAATTTTGCTGTCGAAAAACCAAAAGAAAATATAATAGATAATAATCCACAAGAACCTTCACCAAATCCAGAAGAAGGAAAGGGTGAAAATCCAAACGGATTTGATTTAGATGAAAATCCAGAAAATCCACCAAATCCAGATATTCCTGAACAAGAACCAAATATACCTGAAGATTCAGAAAAAGAAGTACCTTCTGATGTTCCAAAAAATCCAGAAGACGATCGAGAAGAAAACTTTGATATTCCAAAGAAACCCGAAAATAAGCACGATAATCAAAATAATTTACCAAATGATAAAAGTGATAGATATATTCCATATTCACCATTACCTCCAAAAGTTTTGGATAATGAAAGGAAACAAAGTGACCCCCAAAGTCAAGATAATAATGGAAATAGGCACGTACCTAATAGTGAAGATAGAGAAACACGTCCACATGGTAGAAATAATGAAAATAGATCATACAATAGAAAATATAACGATACTCCAAAATATCCTGAAAGGGAAGAACATGAAAAGCCAGATAATAATAAAAAAAAAGGAGGATCAGATAATAAATATAAAATTGCAGGTGGAATAGCTGGAGGATTAGCTTTACTCGCATGTGCTGGACTTGCTTATAAATTCGTAGTACCAGGAGCAGCAACACCCTTTGCCGGAGAACCTGCACCTTTTGATGAAACATTAGGTGAAGAAGATAAAGATTTGGACGAACCTGAACAATTCAGATTACCTGAAGAAAACGAGTGGAATTAA-------------------------------------------------------------------------------------------------
>PH0467-CW
ATGAATCATCTTGGGAATGTTAAATATTTAGTCATTGTGTTTTTGATTTTCTTTGATTTGTTTCTAGTTAATGGTAGAGATGTGCAAAACAATATAGTGGATGAAATAAAATATCGTGAAGAAGTATGTAATGATGAGGTAGATCTTTACCTTCTAATGGATTGTTCTGGAAGTATACGTCGTCATAATTGGGTGAAGCATGCAGTACCTCTAGCTATGAAATTGATACAACAATTAAATCTTAATGAAAATGCAATTCACTTATATGTTAATATTTTTTCAAACAATGCAAAAGAAATTATTAGATTACATAGTGATGCATCTAAAAACAAAGAGAAGGCTTTAATTATTATAAAGTCACTCTTAAGTACAAATCTTCCATATGGTAGAACAAACTTAACTGATGCACTGTTACAAGTAAGAAAACATTTAAATGACCGAATCAATAGAGAGAATGCTAATCAATTAGTTGTTATATTAACAGATGGAATTCCAGATAGTATTCAAGATTCATTAAAAGAATCAAGAAAATTAAATGATCGTGGTGTTAAAATAGCTGTTTTTGGTATTGGACAAGGTATTAATGTAGCTTTCAACAGATTTCTTGTAGGTTGTCATCCATCAGATGGTAAATGTAACTTGTATGCTGATTCTGCATGGGAAAATGTAAAAAATGTTATCGGACCCTTTATGAAGGCTGTTTGTGTTGAAGTAGAAAAAACAGCAAGTTGTGGTGTTTGGGACGAATGGTCTCCATGTAGTGTAACTTGTGGTAAAGGTACCAGGTCAAGAAAAAGAGAAATCTTACACGAAGGATGTACAAGTGAATTACAAGAACAATGTGAAGAAGAAAGATGTCCTCCAAAACGGGAACCATTAGATGTTCCACATGAACCCGAAGATGATCAACCTAGACCAAGAGGAGATAATTTTGCTGTCGAAAAACCAAAAGAAAATATAATAGATAATAATCCACAAGAACCTTCACCAAATCCAGAAGAAGGAAAGGGTGAAAATCCAAACGGATTTGATTTAGATGAAAATCCAGAAAATCCACCAAATCCACCAAATCCAGATATTCCTGAACAAGAACCAAATATACCTGAAGATTCAGAAAAAGAAGTACCTTCTGATGTTCCAAAAAATCCAGAAGACGATCGAGAAGAAAACTTTGATATTCCAAAGAAACCCGAAAATAAGCACGATAATCAAAATAATTTACCAAATGATAAAAGTGATAGATATATTCCATATTCACCATTACCTCCAAAAGTTTTGGATAATGAAAGGAAACAAAGTGACCCCCAAAGTCAAGATAATAATGGAAATAGGCACGTACCTAATAGTGAAGATAGAGAAACACGTCCACATGGTAGAAATAATGAAAATAGATCATACAATAGAAAACATAACAATACTCCAAAACATCCTGAAAGGGAAGAACATGAAAAGCCAGATAATAATAAAAAAAAAGGAGGATCAGATAATAAATATAAAATTGCAGGTGGAATAGCTGGAGGATTAGCTTTACTCGCATGTGCTGGACTTGCTTATAAATTCGTAGTACCAGGAGCAGCAACACCCTATGCCGGAGAACCTGCACCTTTTGATGAAACATTAGGTGAAGAAGATAAAGATTTGGACGAACCTGAACAATTCAGATTACCTGAAGAAAACGAGTGGAATTAA----------------------------------------------------------------------------------------
>PH0468-C
ATGAATCATCTTGGGAATGTTAAATATTTAGTCATTGTGTTTTTGATTTTCTTTGATTTGTTTCTAGTTAATGGTAGAGATGTGCAAAACAATATAGTGGATGAAATAAAATATCGTGAAGAAGTATGTAATGATGAGGTAGATCTTTACCTTCTAATGGATTGTTCTGGAAGTATACGTCGTCATAATTGGGTGAACCATGCAGTACCTCTAGCTATGAAATTGATACAACAATTAAATCTTAATGAAAATGCAATTCACTTATATCTTAATATTTTTTCAAACAATGCAAGAGAAATTATTAGATTACATAGTGATGCATCTAAAAACAAAGAGAAGGCTTTAATTATTATAAGGTCACTCTTAAGTACAAATCTTCCATATGGTAGAACAAACTTAACTGATGCACTGTTACAAGTAAGAAAACATTTAAATGACCGAATCAATAGAGAGAATGCTAATCAATTAGTTGTTATATTAACAGATGGAATTCCAGATAGTATTCAAGATTCATTAAAAGAATCAAGAAAATTAAATGATCGTGGTGTTAAAATAGCTGTTTTTGGTATTGGACAAGGTATTAATGTAGCTTTCAACAGATTTCTTGTAGGTTGTCATCCATCAGATGGTAAATGTAACTTGTATGCTGATTCTGCATGGGAAAATGTAAAAAATGTTATCGGACCCTTTATGAAGGCTGTTTGTGTTGAAGTAGAAAAAACAGCAAGTTGTGGTGTTTGGGACGAATGGTCTCCATGTAGTGTAACTTGTGGTAAAGGTACCAGGTCAAGAAAAAGAGAAATCTTACACGAAGGATGTACAAGTGAAATACAAGAACAATGTGAAGAAGAAAGATGTCCTCCAAAACGGGAACCATTAGATGTTCCACATGAACCCGAAGATGATGAACCTAGACCAAGAGGAGATAATTTTGCTGTCGAAAAACCAAAAGAAAATATAATAGATAATAATCCACAAGAACCTTCACCAAATCCAGAAGAAGGAAAGGGTGAAAATCCAAACGGATTTGATTTAGATGAAAATCCAGAAAATCCACCAAATCCACCAAATCCACCAAATCCAGATATTCCTGAACAAGAACCAAATATACCTGAAGATTCAGAAAAAGAAGTACCTTCTGATGTTCCAAAAAATCCAGAAGACGATCGAGAAGAAAACTTTGATATTCCAAAGAAACCCGAAAATAAGCACGATAATCAAAATAATTTACCAAATGATAAAAGTGATAGATATATTCCATATTCACCATTACCTCCAAAAGTTTTGGATAATGAAAGGAAACAAAGTGACCCCCAAAGTCAAGATAATAATGGAAATAGGCACGTACCTAATAGTGAAGATAGAGAAACACGTCCACATGGTAGAAATAATGAAAATAGATCATACAATAGAAAACATAACAATACTCCAAAACATCCTGAAAGGGAAGAACATGAAAAGCCAGATAATAATAAAAAAAAAGGAGGATCAGATAATAAATATAAAATTGCAGGTGGAATAGCTGGAGGATTAGCTTTACTCGCATGTGCTGGACTTGCTTATAAATTCGTAGTACCAGGAGCAGCAACACCCTATGCCGGAGAACCTGCACCTTTTGATGAAACATTAGGTGAAGAAGATAAAGATTTGGACGAACCTGAACAATTCAGATTACCTGAAGAAAACGAGTGGAATTAA-------------------------------------------------------------------------------
>PH0470-C
ATGAATCATCTTGGGAATGTTAAATATTTAGTCATTGTGTTTTTGATTTTCTTTGATTTGTTTCTAGTTAATGGTAGAGATGTGCAAAACAATATAGTGGATGAAATAAAATATCGTGAAGAAGTATGTAATGATGAGGTAGATCTTTACCTTCTAATGGATTGTTCTGGAAGTATACGTCGTCATAATTGGGTGAAGCATGCAGTACCTCTAGCTATGAAATTGATACAACAATTAAATCTTAATGAAAATGCAATTCACTTATATGTTAATATTTTTTCAAACAATGCAAAAGAAATTATTAGATTACATAGTGATGCATCTAAAAACAAAGAGAAGGCTTTAATTATTATAAAGTCACTCTTAAGTACAAATCTTCCATATGGTAGAACAAACTTAAGTGATGCACTGTTACAAGTAAGAAAACATTTAAATGACCGAATCAATAGAGAGAATGCTAATCAATTAGTTGTTATATTAACAGATGGAATTCCAGATAGTATTCAAGATTCATTAAAAGAATCAAGAAAATTAAATGATCGTGGTGTTAAAATAGCTGTTTTTGGTATTGGACAAGGTATTAATGTAGCTTTCAACAGATTTCTTGTAGGTTGTCATCCATCAGATGGTAAATGTAACTTGTATGCTGATTCTGCATGGGAAAATGTAAAAAATGTTATCGGACCCTTTATGAAGGCTGTTTGTGTTGAAGTAGAAAAAACAGCAAGTTGTGGTGTTTGGGACGAATGGTCTCCATGTAGTGTAACTTGTGGTAAAGGTACCAGGTCAAGAAAAAGAGAAATCTTACACGAAGGATGTACAAGTGAATTACAAGAACAATGTGAAGAAGAAAGATGTCCTCCAAAACGGGAACCATTAGATGTTCCAGATGAACCCGAAGATGATCAACCTAGACCAAGAGGAGATAATTTTGCTGTCGAAAAACCAAAAGAAAATATAATAGATAATAATCCACAAGAACCTTCACCAAATCCAGAAGAAGGAAAGGGTGAAAATCCAAACGGATTTGATTTAGATGAAAATCCAGAAAATCCACCAAATCCACCAAATCCACCAAATCCACCAAATCCAGATATTCCTGAACAAGAACCAAATATACCTGAAGATTCAGAAAAAGAAGTACCTTCTGATGTTCCAAAAAATCCAGAAGACGATCGAGAAGAAAACTTTGATATTCCAAAGAAACCCGAAAATAAGCACGATAATCAAAATAATTTACCAAATGATAAAAGTGATAGATATATTCCATATTCACCATTACCTCCAAAAGTTTTGGATAATGAAAGGAAACAAAGTGACCCCCAAAGTCAAGATAATAATGGAAATAGGCACGTACCTAATAGTGAAGATAGAGAAACACGTCCACATGGTAGAAATAATGAAAATAGATCATACAATAGAAAACATAACAATACTCCAAAACATCCTGAAAGGGAAGAACATGAAAAGCCAGATAATAATAAAAAAAAAGGAGGATCAGATAATAAATATAAAATTGCAGGTGGAATAGCTGGAGGATTAGCTTTACTCGCATGTGCTGGACTTGCTTATAAATTCGTAGTACCAGGAGCAGCAACACCCTATGCCGGAGAACCTGCACCTTTTGATGAAACATTAGGTGAAGAAGATAAAGATTTGGACGAACCTGAACAATTCAGATTACCTGAAGAAAACGAGTGGAATTAA----------------------------------------------------------------------
>PH0473-C
ATGAATCATCTTGGGAATGTTAAATATTTAGTCATTGTGTTTTTGATTTTCTTTGATTTGTTTCTAGTTAATGGTAGAGATGTGCAAAACAATATAGTGGATGAAATAAAATATCGTGAAGAAGTATGTAATGATGAGGTAGATCTTTACCTTCTAATGGATTGTTCTGGAAGTATACGTCGTCATAATTGGGTGAACCATGCAGTACCTCTAGCTATGAAATTGATACAACAATTAAATCTTAATGAAAATGCAATTCACTTATATGCTAATGTTTTTTCAAACAATGCAAGAGAAATTATTAGATTACATAGTGATGCATCTAAAAACAAAGAGAAGGCTTTAATTATTATAAAGTCACTCTTAAGTACAAATCTTCCATATGGTAGAACAAACTTAACTGATGCACTGTTACAAGTAAGAAAACATTTAAATGACCGAATCAATAGAGAGAATGCTAATCAATTAGTTGTTATATTAACAGATGGAATTCCAGATAGTATTCAAGATTCATTAAAAGAATCAAGAAAATTAAATGATCGTGGTGTTAAAATAGCTGTTTTTGGTATTGGACAAGGTATTAATGTAGCTTTCAACAGATTTCTTGTAGGTTGTCATCCATCAGATGGTAAATGTAACTTGTATGCTGATTCTGCATGGGAAAATGTAAAAAATGTTATCGGACCCTTTATGAAGGCTGTTTGTGTTGAAGTAGAAAAAACAGCAAGTTGTGGTGTTTGGGACGAATGGTCTCCATGTAGTGTAACTTGTGGTAAAGGTACCAGGTCAAGAAAAAGAGAAATCTTACACGAAGGATGTACAAGTGAATTACAAGAACAATGTGAAGAAGAAAGATGTCCTCCAAAACGGGAACCATTAGATGTTCCACATGAACCCGAAGATGATCAACCTAGACCAAGAGGAGATAATTTTGCTGTCCAAAAACCAAAAGAAAATATAATAGATAATAATCCACAAGAACCTTCACCAAATCCAGAAGAAGGAAAGGGTGAAAATCCAAACGGATTTGATTTAGATGAAAATCCAGAAAATCCACCAAATCCACCAAATCCACCAAATCCACCAAATCCACCAAATCCACCAAATCCAGATATTCCTGAACAAGAACCAAATATACCTGAAGATTCAGAAAAAGAAGTACCTTCTGATGTTCCAAAAAATCCAGAAGACGATCGAGAAGAAAACTTTGATATTCCAAAGAAACCCGAAAATAAGCACGATAATCAAAATAATTTACCAAATGATAAAAGTGATAGATATATTCCATATTCACCATTACCTCCAAAAGTTTTGGATAATGAAAGGAAACAAAGTGACCCCCAAAGTCAAGATAATAATGGAAATAGGCACGTACCTAATAGTGAAGATAGAGAAACACGTCCACATGGTAGAAATAATGAAAATAGATCATACAATAGAAAACATAACAATACTCCAAAACATCCTGAAAGGGAAGAACATGAAAAGCCAGATAATAATAAAAAAAAAGGAGGATCAGATAATAAATATAAAATTGCAGGTGGAATAGCTGGAGGATTAGCTTTACTCGCATGTGCTGGACTTGCTTATAAATTCGTAGTACCAGGAGCAGCAACACCCTATGCCGGAGAACCTGCACCTTTTGATGAAACATTAGGTGAAGAAGATAAAGATTTGGACGAACCTGAACAATTCAGATTACCTGAAGAAAACGAGTGGAATTAA----------------------------------------------------
>PH0474-CW
ATGAATCATCTTGGGAATGTTAAATATTTAGTCATTGTGTTTTTGATTTTCTTTGATTTGTTTCTAGTTAATGGTAGAGATGTGCAAAACAATATAGTGGATGAAATAAAATATCGTGAAGAAGTATGTAATGATGAGGTAGATCTTTACCTTCTAATGGATTGTTCTGGAAGTATACGTCGTCATAATTGGGTGAAGCATGCAGTACCTCTAGCTATGAAATTGATACAACAATTAAATCTTAATGAAAATGCAATTCACTTATATGTTAATATTTTTTCAAACAATGCAAAAGAAATTATTAGATTACATAGTGATGCATCTAAAAACAAAGAGAAGGCTTTAATTATTATAAAGTCACTCTTAAGTACAAATCTTCCATATGGTAGAACAAACTTAACTGATGCACTGTTACAAGTAAGAAAACATTTAAATGACCGAATCAATAGAGAGAATGCTAATCAATTAGTTGTTATATTAACAGATGGAATTCCAGATAGTATTCAAGATTCATTAAAAGAATCAAGAAAATTAAATGATCGTGGTGTTAAAATAGCTGTTTTTGGTATTGGACAAGGTATTAATGTAGCTTTCAACAGATTTCTTGTAGGTTGTCATCCATCAGATGGTAAATGTAACTTGTATGCTGATTCTGCATGGGAAAATGTAAAAAATGTTATCGGACCCTTTATGAAGGCTGTTTGTGTTGAAGTAGAAAAAACAGCAAGTTGTGGTGTTTGGGACGAATGGTCTCCATGTAGTGTAACTTGTGGTAAAGGTACCAGGTCAAGAAAAAGAGAAATCTTACACGAAGGATGTACAAGTGAATTACAAGAACAATGTGAAGAAGAAAGATGTCCTCCAAAACGGGAACCATTAGATGTTCCACATGAACCCGAAGATGATCAACCTAGACCAAGAGGAGATAATTTTGCTGTCGAAAAACCAAAAGAAAATATAATAGATAATAATCCACAAGAACCTTCACCAAATCCAGAAGAAGGAAAGGGTGAAAATCCAAACGGATTTGATTTAGATGAAAATCCAGAAAATCCACCAAATCCACCAAATCCAGATATTCCTGAACAAGAACCAAATATACCTGAAGATTCAGAAAAAGAAGTACCTTCTGATGTTCCAAAAAATCCAGAAGACGATCGAGAAGAAAACTTTGATATTCCAAAGAAACCCGAAAATAAGCACGATAATCAAAATAATTTACCAAATGATAAAAGTGATAGATATATTCCATATTCACCATTACCTCCAAAAGTTTTGGATAATGAAAGGAAACAAAGTGACCCCCAAAGTCAAGATAATAATGGAAATAGGCACGTACCTAATAGTGAAGATAGAGAAACACGTCCACATGGTAGAAATAATGAAAATAGATCATACAATAGAAAACATAACAATACTCCAAAACATCCTGAAAGGGAAGAACATGAAAAGCCAGATAATAATAAAAAAAAAGGAGGATCAGATAATAAATATAAAATTGCAGGTGGAATAGCTGGAGGATTAGCTTTACTCGCATGTGCTGGACTTGCTTATAAATTCGTAGTACCAGGAGCAGCAACACCCTATGCCGGAGAACCTGCACCTTTTGATGAAACATTAGGTGAAGAAGATAAAGATTTGGACGAACCTGAACAATTCAGATTACCTGAAGAAAACGAGTGGAATTAA----------------------------------------------------------------------------------------
>PH0477-C
ATGAATCATCTTGGGAATGTTAAATATTTAGTCATTGTGTTTTTGATTTTCTTTGATTTGTTTCTAGTTAATGGTAGAGATGTGCAAAACAATATAGTGGATGAAATAAAATATCGTGAAGAAGTATGTAATGATCAGGTAGATCTTTACCTTCTAATGGATTGTTCTGGAAGTATACGTCGTCATAATTGGGTGAACCATGCAGTACCTCTAGCTATGAAATTGATACAACAATTAAATCTTAATGATAATGCAATTCACTTATATGTTAATGTTTTTTCAAACAATGCAAAAGAAATTATTAGATTACATAGTGATGCATCTAAAAACAAAGAGAAGGCTTTAATTATTATAAGGTCACTCTTAAGTACAAATCTTCCATATGGTAGAACAAACTTAACTGATGCACTGTTACAAGTAAGAAAACATTTAAATGACCGAATCAATAGAGAGAATGCTAATCAATTAGTTGTTATATTAACAGATGGAATTCCAGATAGTATTCAAGATTCATTAAAAGAATCAAGAAAATTAAATGATCGTGGTGTTAAAATAGCTGTTTTTGGTATTGGACAAGGTATTAATGTAGCTTTCAACAGATTTCTTGTAGGTTGTCATCCATCAGATGGTAAATGTAACTTGTATGCTGATTCTGCATGGGAAAATGTAAAAAATGTTATCGGACCCTTTATGAAGGCTGTTTGTGTTGAAGTAGAAAAAACAGCAAGTTGTGGTGTTTGGGACGAATGGTCTCCATGTAGTGTAACTTGTGGTAAAGGTACCAGGTCAAGAAAAAGAGAAATCTTACACGAAGGATGTACAAGTGAATTACAAGAACAATGTGAAGAAGAAAGATGTCCTCCAAAACGGGAACCATTAGATGTTCCACATGAACCCGAAGATGATCAACCTAGACCAAGAGGAGATAATTTTGTTGTCGAAAAACCAAAAGAAAATATAATAGATAATAATCCACAAGAACCTTCACCAAATCCAGAAGAAGGAAAGGGTGAAAATCCAAAAGGATTTGATTTAGATGAAAATCCAGAAAATCCACCAAATCCAGATATTCCTCAACAAGAACCAAATATACCTGAAGATTCAGAAAAAGAAGTACCTTCTGATGTTCCAAAAAATCCAGAAGACGATCGAGAAGAAAACTTTGATATTCCAAAGAAACCCGAAAATAAGCACGATAATCAAAATAATTTACCAAATGATAAAAGTGATAGATCTATTCCATATTCACCATTACCTCCAAAAGTTTTGGATAATGAAAGGAAACAAAGTGACCCCCAAAGTCAAGATAATAATGGAAATAGGCACGTACCTAATAGTGAAGATAGAGAAACACGTCCACATGGTAGAAATAATGAAAATAGATCATACAATAGAAAATATAACGATACTCCAAAACATCCTGAAAGGGAAGAACATGAAAAGCCAGATAATAATAAAAAAAAAGGAGGATCAGATAATAAATATAAAATTGCAGGTGGAATAGCTGGAGGATTAGCTTTACTCGCATGTGCTGGACTTGCTTATAAATTCGTAGTACCAGGAGCAGCAACACCCTATGCCGGAGAACCTGCACCTTTTGATGAAACATTAGGTGAAGAAGATAAAGATTTGGACGAACCTGAACAATTCAGATTACCTGAAGAAAACGAGTGGAATTAA-------------------------------------------------------------------------------------------------
>PH0479-CW
ATGAATCATCTTGGGAATGTTAAATATTTAGTCATTGTGTTTTTGATTTTCTTTGATTTGTTTCTAGTTAATGGTAGAGATGTGCAAAACAATATAGTGGATGAAATAAAATATCGTGAAGAAGTATGTAATGATGAGGTAGATCTTTACCTTCTAATGGATTGTTCTGGAAGTATACGTCGTCATAATTGGGTGAAGCATGCAGTACCTCTAGCTATGAAATTGATACAACAATTAAATCTTAATGAAAATGCAATTCACTTATATGTTAATATTTTTTCAAACAATGCAAAAGAAATTATTAGATTACATAGTGATGCATCTAAAAACAAAGAGAAGGCTTTAATTATTATAAAGTCACTCTTAAGTACAAATCTTCCATATGGTAGAACAAACTTAAGTGATGCACTGTTACAAGTAAGAAAACATTTAAATGACCGAATCAATAGAGAGAATGCTAATCAATTAGTTGTTATATTAACAGATGGAATTCCAGATAGTATTCAAGATTCATTAAAAGAATCAAGAAAATTAAATGATCGTGGTGTTAAAATAGCTGTTTTTGGTATTGGACAAGGTATTAATGTAGCTTTCAACAGATTTCTTGTAGGTTGTCATCCATCAGATGGTAAATGTAACTTGTATGCTGATTCTGCATGGGAAAATGTAAAAAATGTTATCGGACCCTTTATGAAGGCTGTTTGTGTTGAAGTAGAAAAAACAGCAAGTTGTGGTGTTTGGGACGAATGGTCTCCATGTAGTGTAACTTGTGGTAAAGGTACCAGGTCAAGAAAAAGAGAAATCTTACACGAAGGATGTACAAGTGAATTACAAGAACAATGTGAAGAAGAAAGATGTCCTCCAAAACGGGAACCATTAGATGTTCCAGATGAACCCGAAGATGATCAACCTAGACCAAGAGGAGATAATTTTGCTGTCGAAAAACCAAAAGAAAATATAATAGATAATAATCCACAAGAACCTTCACCAAATCCAGAAGAAGGAAAGGGTGAAAATCCAAACGGATTTGATTTAGATGAAAATCCAGAAAATCCACCAAATCCACCAAATCCACCAAATCCACCAAATCCAGATATTCCTGAACAAGAACCAAATATACCTGAAGATTCAGAAAAAGAAGTACCTTCTGATGTTCCAAAAAATCCAGAAGACGATCGAGAAGAAAACTTTGATATTCCAAAGAAACCCGAAAATAAGCACGATAATCAAAATAATTTACCAAATGATAAAAGTGATAGATATATTCCATATTCACCATTACCTCCAAAAGTTTTGGATAATGAAAGGAAACAAAGTGACCCCCAAAGTCAAGATAATAATGGAAATAGGCACGTACCTAATAGTGAAGATAGAGAAACACGTCCACATGGTAGAAATAATGAAAATAGATCATACAATAGAAAACATAACAATACTCCAAAACATCCTGAAAGGGAAGAACATGAAAAGCCAGATAATAATAAAAAAAAAGGAGGATCAGATAATAAATATAAAATTGCAGGTGGAATAGCTGGAGGATTAGCTTTACTCGCATGTGCTGGACTTGCTTATAAATTCGTAGTACCAGGAGCAGCAACACCCTATGCCGGAGAACCTGCACCTTTTGATGAAACATTAGGTGAAGAAGATAAAGATTTGGACGAACCTGAACAATTCAGATTACCTGAAGAAAACGAGTGGAATTAA----------------------------------------------------------------------
>PH0480-C
ATGAATCATCTTGGGAATGTTAAATATTTAGTCATTGTGTTTTTGATTTTCTTTGATTTGTTTCTAGTTAATGGTAGAGATGTGCAAAACAATATAGTGGATGAAATAAAATATCGTGAAGAAGTATGTAATGATGAGGTAGATCTTTACCTTCTAATGGATTGTTCTGGAAGTATACGTCGTCATAATTGGGTGAACCATGCAGTACCTCTAGCTATGAAATTGATACAACAATTAAATCTTAATGAAAATGCAATTCACTTATATGCTAATGTTTTTTCAAACAATGCAAGAGAAATTATTAGATTACATAGTGATGCATCTAAAAACAAAGAGAAGGCTTTAATTATTATAAAGTCACTCTTAAGTACAAATCTTCCATATGGTAGAACAAACTTAACTGATGCACTGTTACAAGTAAGAAAACATTTAAATGACCGAATCAATAGAGAGAATGCTAATCAATTAGTTGTTATATTAACAGATGGAATTCCAGATAGTATTCAAGATTCATTAAAAGAATCAAGAAAATTAAATGATCGTGGTGTTAAAATAGCTGTTTTTGGTATTGGACAAGGTATTAATGTAGCTTTCAACAGATTTCTTGTAGGTTGTCATCCATCAGATGGTAAATGTAACTTGTATGCTGATTCTGCATGGGAAAATGTAAAAAATGTTATCGGACCCTTTATGAAGGCTGTTTGTGTTGAAGTAGAAAAAACAGCAAGTTGTGGTGTTTGGGACGAATGGTCTCCATGTAGTGTAACTTGTGGTAAAGGTACCAGGTCAAGAAAAAGAGAAATCTTACACGAAGGATGTACAAGTGAATTACAAGAACAATGTGAAGAAGAAAGATGTCCTCCAAAACGGGAACCATTAGATGTTCCACATGAACCCGAAGATGATCAACCTAGACCAAGAGGAGATAATTTTGCTGTCCAAAAACCAAAAGAAAATATAATAGATAATAATCCACAAGAACCTTCACCAAATCCAGAAGAAGGAAAGGGTGAAAATCCAAACGGATTTGATTTAGATGAAAATCCAGAAAATCCACCAAATCCACCAAATCCACCAAATCCACCAAATCCACCAAATCCACCAAATCCAGATATTCCTGAACAAGAACCAAATATACCTGAAGATTCAGAAAAAGAAGTACCTTCTGATGTTCCAAAAAATCCAGAAGACGATCGAGAAGAAAACTTTGATATTCCAAAGAAACCCGAAAATAAGCACGATAATCAAAATAATTTACCAAATGATAAAAGTGATAGATATATTCCATATTCACCATTACCTCCAAAAGTTTTGGATAATGAAAGGAAACAAAGTGACCCCCAAAGTCAAGATAATAATGGAAATAGGCACGTACCTAATAGTGAAGATAGAGAAACACGTCCACATGGTAGAAATAATGAAAATAGATCATACAATAGAAAACATAACAATACTCCAAAACATCCTGAAAGGGAAGAACATGAAAAGCCAGATAATAATAAAAAAAAAGGAGGATCAGATAATAAATATAAAATTGCAGGTGGAATAGCTGGAGGATTAGCTTTACTCGCATGTGCTGGACTTGCTTATAAATTCGTAGTACCAGGAGCAGCAACACCCTATGCCGGAGAACCTGCACCTTTTGATGAAACATTAGGTGAAGAAGATAAAGATTTGGACGAACCTGAACAATTCAGATTACCTGAAGAAAACGAGTGGAATTAA----------------------------------------------------
>PH0481-C
ATGAATCATCTTGGGAATGTTAAATATTTAGTCATTGTGTTTTTGATTTTCTTTGATTTGTTTCTAGTTAATGGTAGAGATGTGCAAAACAATATAGTGGATGAAATAAAATATCGTGAAGAAGTATGTAATGATGAGGTAGATCTTTACCTTCTAATGGATTGTTCTGGAAGTATACGTCGTCATAATTGGGTGAAGCATGCAGTACCTCTAGCTATGAAATTGATACAACAATTAAATCTTAATGAAAATGCAATTCACTTATATGTTAATATTTTTTCAAACAATGCAAAAGAAATTATTAGATTACATAGTGATGCATCTAAAAACAAAGAGAAGGCTTTAATTATTATAAAGTCACTCTTAAGTACAAATCTTCCATATGGTAGAACAAACTTAAGTGATGCACTGTTACAAGTAAGAAAACATTTAAATGACCGAATCAATAGAGAGAATGCTAATCAATTAGTTGTTATATTAACAGATGGAATTCCAGATAGTATTCAAGATTCATTAAAAGAATCAAGAAAATTAAATGATCGTGGTGTTAAAATAGCTGTTTTTGGTATTGGACAAGGTATTAATGTAGCTTTCAACAGATTTCTTGTAGGTTGTCATCCATCAGATGGTAAATGTAACTTGTATGCTGATTCTGCATGGGAAAATGTAAAAAATGTTATCGGACCCTTTATGAAGGCTGTTTGTGTTGAAGTAGAAAAAACAGCAAGTTGTGGTGTTTGGGACGAATGGTCTCCATGTAGTGTAACTTGTGGTAAAGGTACCAGGTCAAGAAAAAGAGAAATCTTACACGAAGGATGTACAAGTGAATTACAAGAACAATGTGAAGAAGAAAGATGTCCTCCAAAACGGGAACCATTAGATGTTCCAGATGAACCCGAAGATGATCAACCTAGACCAAGAGGAGATAATTTTGCTGTCGAAAAACCAAAAGAAAATATAATAGATAATAATCCACAAGAACCTTCACCAAATCCAGAAGAAGGAAAGGGTGAAAATCCAAACGGATTTGATTTAGATGAAAATCCAGAAAATCCACCAAATCCACCAAATCCACCAAATCCACCAAATCCAGATATTCCTGAACAAGAACCAAATATACCTGAAGATTCAGAAAAAGAAGTACCTTCTGATGTTCCAAAAAATCCAGAAGACGATCGAGAAGAAAACTTTGATATTCCAAAGAAACCCGAAAATAAGCACGATAATCAAAATAATTTACCAAATGATAAAAGTGATAGATATATTCCATATTCACCATTACCTCCAAAAGTTTTGGATAATGAAAGGAAACAAAGTGACCCCCAAAGTCAAGATAATAATGGAAATAGGCACGTACCTAATAGTGAAGATAGAGAAACACGTCCACATGGTAGAAATAATGAAAATAGATCATACAATAGAAAACATAACAATACTCCAAAACATCCTGAAAGGGAAGAACATGAAAAGCCAGATAATAATAAAAAAAAAGGAGGATCAGATAATAAATATAAAATTGCAGGTGGAATAGCTGGAGGATTAGCTTTACTCGCATGTGCTGGACTTGCTTATAAATTCGTAGTACCAGGAGCAGCAACACCCTATGCCGGAGAACCTGCACCTTTTGATGAAACATTAGGTGAAGAAGATAAAGATTTGGACGAACCTGAACAATTCAGATTACCTGAAGAAAACGAGTGGAATTAA----------------------------------------------------------------------
>PH0482-C
ATGAATCATCTTGGGAATGTTAAATATTTAGTCATTGTGTTTTTGATTTTCTTTGATTTGTTTCTAGTTAATGGTAGAGATGTGCAAAACAATATAGTGGATGAAATAAAATATCGTGAAGAAGTATGTAATGATGAGGTAGATCTTTACCTTCTAATGGATTGTTCTGGAAGTATACGTCGTCATAATTGGGTGAAGCATGCAGTACCTCTAGCTATGAAATTGATACAACAATTAAATCTTAATGAAAATGCAATTCACTTATATGTTAATATTTTTTCAAACAATGCAAAAGAAATTATTAGATTACATAGTGATGCATCTAAAAACAAAGAGAAGGCTTTAATTATTATAAAGTCACTCTTAAGTACAAATCTTCCATATGGTAGAACAAACTTAAGTGATGCACTGTTACAAGTAAGAAAACATTTAAATGACCGAATCAATAGAGAGAATGCTAATCAATTAGTTGTTATATTAACAGATGGAATTCCAGATAGTATTCAAGATTCATTAAAAGAATCAAGAAAATTAAATGATCGTGGTGTTAAAATAGCTGTTTTTGGTATTGGACAAGGTATTAATGTAGCTTTCAACAGATTTCTTGTAGGTTGTCATCCATCAGATGGTAAATGTAACTTGTATGCTGATTCTGCATGGGAAAATGTAAAAAATGTTATCGGACCCTTTATGAAGGCTGTTTGTGTTGAAGTAGAAAAAACAGCAAGTTGTGGTGTTTGGGACGAATGGTCTCCATGTAGTGTAACTTGTGGTAAAGGTACCAGGTCAAGAAAAAGAGAAATCTTACACGAAGGATGTACAAGTGAATTACAAGAACAATGTGAAGAAGAAAGATGTCCTCCAAAACGGGAACCATTAGATGTTCCAGATGAACCCGAAGATGATCAACCTAGACCAAGAGGAGATAATTTTGCTGTCGAAAAACCAAAAGAAAATATAATAGATAATAATCCACAAGAACCTTCACCAAATCCAGAAGAAGGAAAGGGTGAAAATCCAAACGGATTTGATTTAGATGAAAATCCAGAAAATCCACCAAATCCACCAAATCCACCAAATCCACCAAATCCAGATATTCCTGAACAAGAACCAAATATACCTGAAGATTCAGAAAAAGAAGTACCTTCTGATGTTCCAAAAAATCCAGAAGACGATCGAGAAGAAAACTTTGATATTCCAAAGAAACCCGAAAATAAGCACGATAATCAAAATAATTTACCAAATGATAAAAGTGATAGATATATTCCATATTCACCATTACCTCCAAAAGTTTTGGATAATGAAAGGAAACAAAGTGACCCCCAAAGTCAAGATAATAATGGAAATAGGCACGTACCTAATAGTGAAGATAGAGAAACACGTCCACATGGTAGAAATAATGAAAATAGATCATACAATAGAAAACATAACAATACTCCAAAACATCCTGAAAGGGAAGAACATGAAAAGCCAGATAATAATAAAAAAAAAGGAGGATCAGATAATAAATATAAAATTGCAGGTGGAATAGCTGGAGGATTAGCTTTACTCGCATGTGCTGGACTTGCTTATAAATTCGTAGTACCAGGAGCAGCAACACCCTATGCCGGAGAACCTGCACCTTTTGATGAAACATTAGGTGAAGAAGATAAAGATTTGGACGAACCTGAACAATTCAGATTACCTGAAGAAAACGAGTGGAATTAA----------------------------------------------------------------------
>PH0483-CW
ATGAATCATCTTGGGAATGTTAAATATTTAGTCATTGTGTTTTTGATTTTCTTTGATTTGTTTCTAGTTAATGGTAGAGATGTGCAAAACAATATAGTGGATGAAATAAAATATCGTGAAGAAGTATGTAATGATGAGGTAGATCTTTACCTTCTAATGGATTGTTCTGGAAGTATACGTCGTCATAATTGGGTGAAGCATGCAGTACCTCTAGCTATGAAATTGATACAACAATTAAATCTTAATGAAAATGCAATTCACTTATATCTTAATATTTTTTCAAACAATGCAAGAGAAATTATTAGATTACATAGTGATGCATCTAAAAACAAAGAGAAGGCTTTAATTATTATAAAGTCACTCTTAAATACAAATCTTCCATATGGTAGAACAAACTTAACTGATGCACTGTTACAAGTAAGAAAACATTTAAATGACCGAATCAATAGAGAGAATGCTAGTCAATTAGTTGTTATATTAACAGATGGAATTCCAGATAGTATTCAAGATTCATTAAAAGAATCAAGAAAATTAAATGATCTTGGTGTTAAAATAGCTGTTTTTGGTATTGGACAAGGTATTAATGTAGCTTTCAACAGATTTCTTGTAGGTTGTCATCCATCAGATGGTAAATGTAACTTGTATGCTGATTCTGCATGGGAAAATGTAAAAAATGTTATCGGACCCTTTATGAAGGCTGTTTGTGTTGAAGTAGAAAAAACAGCAAGTTGTGGTGTTTGGGACGAATGGTCTCCATGTAGTGTAACTTGTGGTAAAGGTACCAGGTCAAGAAAAAGAGAAATCTTACACGAAGGATGTACAAGTGAATTACAAGAACAATGTGAAGAAGAAAGATGTCCTCCAAAACGGGAACCATTAGATGTTCCACATGAACCCGAAGATGATCAACCTAGACCAAGAGGAGATAATTTTGCTGTCGAAAAACCAAAAGAAAATATAATAGATAATAATCCACAAGAACCTTCACCAAATCCAGAAGAAGGAAAGGGTGAAAATCCAAACGGATTTGATTTAGATGAAAATCCAGAAAATCCACCAAATCCAGATATTCCTGAACAAGAACCAAATATACCTGAAGATTCAGAAAAAGAAGTACCTTCTGATGTTCCAAAAAATCCAGAAGACGATCGAGAAGAAAACTTTGATATTCCAAAGAAACCCGAAAATAAGCACGATAATCAAAATAATTTACCAAATGATAAAAGTGATAGATCTATTCCATATTCACCATTACCTCCAAAAGTTTTGGATAATGAAAGGAAACAAAGTGACCCCCAAAGTCAAGATAATAATGGAAATAGGCACGTACCTAATAGTGAAGATAGAGAAACACGTCCACATGGTAGAAATAATGAAAATAGATCATACAATAGAAAATATAACGATACTCCAAAACATCCTGAAAGGGAAGAACATGAAAAGCCAGATAATAATAAAAAAAAAGGAGGATCAGATAATAAATATAAAATTGCAGGTGGAATAGCTGGAGGATTAGCTTTACTCGCATGTGCTGGACTTGCTTATAAATTCGTAGTACCAGGAGCAGCAACACCCTATGCCGGAGAACCTGCACCTTTTGATGAAACATTAGGTGAAGAAGATAAAGATTTGGACGAACCTGAACAATTCAGATTACCTGAAGAAAACGAGTGGAATTAA-------------------------------------------------------------------------------------------------
>PH0485-C
ATGAATCATCTTGGGAATGTTAAATATTTAGTCATTGTGTTTTTGATTTTCTTTGATTTGTTTCTAGTTAATGGTAGAGATGTGCAAAACAATATAGTGGATGAAATAAAATATCGTGAAGAAGTATGTAATGATGAGGTAGATCTTTACCTTCTAATGGATTGTTCTGGAAGTATACGTCGTCATAATTGGGTGAACCATGCAGTACCTCTAGCTATGAAATTGATACAACAATTAAATCTTAATGATAATGCAATTCACTTATATGCTAATGTTTTTTCAAACAATGCAAGAGAAATTATTAGATTACATAGTGATGCATCTAAAAACAAAGAGAAGGCTTTAATTATTATAAAGTCACTCTTAAGTACAAATCTTCCATATGGTAGAACAAACTTAACTGATGCACTGTTACAAGTAAGAAAACATTTAAATGACCGAATCAATAGAGAGAATGCTAATCAATTAGTTGTTATATTAACAGATGGAATTCCAGATAGTATTCAAGATTCATTAAAAGAATCAAGAAAATTAAATGATCTTGGTGTTAAAATAGCTGTTTTTGGTATTGGACAAGGTATTAATGTAGCTTTCAACAGATTTCTTGTAGGTTGTCATCCATCAGATGGTAAATGTAACTTGTATGCTGATTCTGCATGGGAAAATGTAAAAAATGTTATCGGACCCTTTATGAAGGCTGTTTGTGTTGAAGTAGAAAAAACAGCAAGTTGTGGTGTTTGGGACGAATGGTCTCCATGTAGTGTAACTTGTGGTAAAGGTACCAGGTCAAGAAAAAGAGAAATCTTACACGAAGGATGTACAAGTGAATTACAAGAACAATGTGAAGAAGAAAGATGTCCTCCAAAACGGGAACCATTAGATGTTCCACATGAACCCGAAGATGATCAACCTAGACCAAGAGGAGATAATTTTGCTGTCGAAAAACCAAAAGAAAATATAATAGATAATAATCCACAAGAACCTTCACCAAATCCAGAAGAAGGAAAGGGTGAAAATCCAAACGGATTTGATTTAGATGAAAATCCAGAAAATCCACCAAATCCAGATATTCCTGAACAAGAACCAAATATACCTGAAGATTCAGAAAAAGAAGTACCTTCTGATGTTCCAAAAAATCCAGAAGACGATCGAGAAGAAAACTTTGATATTCCAAAGAAACCCGAAAATAAGCACGATAATCAAAATAATTTACCAAATGATAAAAGTGATAGATCTATTCCATATTCACCATTACCTCCAAAAGTTTTGGATAATGAAAGGAAACAAAGTGACCCCCAAAGTCAAGATAATAATGGAAATAGGCACGTACCTAATAGTGAAGATAGAGAAACACGTCCACATGGTAGAAATAATGAAAATAGATCATACAATAGAAAATATAACGATACTCCAAAACATCCTGAAAGGGAAGAACATGAAAAGCCAGATAATAATAAAAAAAAAGGAGGATCAGATAATAAATATAAAATTGCAGGTGGAATAGCTGGAGGATTAGCTTTACTCGCATGTGCTGGACTTGCTTATAAATTCGTAGTACCAGGAGCAGCAACACCCTATGCCGGAGAACCTGCACCTTTTGATGAAACATTAGGTGAAGAAGATAAAGATTTGGACGAACCTGAACAATTCAGATTACCTGAAGAAAACGAGTGGAATTAA-------------------------------------------------------------------------------------------------
>PH0486-C
ATGAATCATCTTGGGAATGTTAAATATTTAGTCATTGTGTTTTTGATTTTCTTTGATTTGTTTCTAGTTAATGGTAGAGATGTGCAAAACAATATAGTGGATGAAATAAAATATCGTGAAGAAGTATGTAATGATGAGGTAGATCTTTACCTTCTAATGGATTGTTCTGGAAGTATACGTCGTCATAATTGGGTGAAGCATGCAGTACCTCTAGCTATGAAATTGATACAACAATTAAATCTTAATGAAAATGCAATTCACTTATATGTTAATATTTTTTCAAACAATGCAAAAGAAATTATTAGATTACATAGTGATGCATCTAAAAACAAAGAGAAGGCTTTAATTATTATAAAGTCACTCTTAAGTACAAATCTTCCATATGGTAGAACAAACTTAAGTGATGCACTGTTACAAGTAAGAAAACATTTAAATGACCGAATCAATAGAGAGAATGCTAATCAATTAGTTGTTATATTAACAGATGGAATTCCAGATAGTATTCAAGATTCATTAAAAGAATCAAGAAAATTAAATGATCGTGGTGTTAAAATAGCTGTTTTTGGTATTGGACAAGGTATTAATGTAGCTTTCAACAGATTTCTTGTAGGTTGTCATCCATCAGATGGTAAATGTAACTTGTATGCTGATTCTGCATGGGAAAATGTAAAAAATGTTATCGGACCCTTTATGAAGGCTGTTTGTGTTGAAGTAGAAAAAACAGCAAGTTGTGGTGTTTGGGACGAATGGTCTCCATGTAGTGTAACTTGTGGTAAAGGTACCAGGTCAAGAAAAAGAGAAATCTTACACGAAGGATGTACAAGTGAATTACAAGAACAATGTGAAGAAGAAAGATGTCCTCCAAAACGGGAACCATTAGATGTTCCAGATGAACCCGAAGATGATCAACCTAGACCAAGAGGAGATAATTTTGCTGTCGAAAAACCAAAAGAAAATATAATAGATAATAATCCACAAGAACCTTCACCAAATCCAGAAGAAGGAAAGGGTGAAAATCCAAACGGATTTGATTTAGATGAAAATCCAGAAAATCCACCAAATCCACCAAATCCACCAAATCCACCAAATCCAGATATTCCTGAACAAGAACCAAATATACCTGAAGATTCAGAAAAAGAAGTACCTTCTGATGTTCCAAAAAATCCAGAAGACGATCGAGAAGAAAACTTTGATATTCCAAAGAAACCCGAAAATAAGCACGATAATCAAAATAATTTACCAAATGATAAAAGTGATAGATATATTCCATATTCACCATTACCTCCAAAAGTTTTGGATAATGAAAGGAAACAAAGTGACCCCCAAAGTCAAGATAATAATGGAAATAGGCACGTACCTAATAGTGAAGATAGAGAAACACGTCCACATGGTAGAAATAATGAAAATAGATCATACAATAGAAAACATAACAATACTCCAAAACATCCTGAAAGGGAAGAACATGAAAAGCCAGATAATAATAAAAAAAAAGGAGGATCAGATAATAAATATAAAATTGCAGGTGGAATAGCTGGAGGATTAGCTTTACTCGCATGTGCTGGACTTGCTTATAAATTCGTAGTACCAGGAGCAGCAACACCCTATGCCGGAGAACCTGCACCTTTTGATGAAACATTAGGTGAAGAAGATAAAGATTTGGACGAACCTGAACAATTCAGATTACCTGAAGAAAACGAGTGGAATTAA----------------------------------------------------------------------
>PH0487-C
ATGAATCATCTTGGGAATGTTAAATATTTAGTCATTGTGTTTTTGATTTTCTTTGATTTGTTTCTAGTTAATGGTAGAGATGTGCAAAACAATATAGTGGATGAAATAAAATATCGTGAAGAAGTATGTAATGATGAGGTAGATCTTTACCTTCTAATGGATTGTTCTGGAAGTATACGTCGTCATAATTGGGTGAAGCATGCAGTACCTCTAGCTATGAAATTGATACAACAATTAAATCTTAATGAAAATGCAATTCACTTATATGCTAATATTTTTTCAAACAATGCAAAAGAAATTATTAGATTACATAGTGATGCATCTAAAAACAAAGAGAAGGCTTTAATTATTATAAAGTCACTCTTAAGTACAAATCTTCCATATGGTAGAACAAACTTAAGTGATGCACTGTTACAAGTAAGAAAACATTTAAATGACCGAATCAATAGAGAGAATGCTAATCAATTAGTTGTTATATTAACAGATGGAATTCCAGATAGTATTCAAGATTCATTAAAAGAATCAAGAAAATTAAATGATCGTGGTGTTAAAATAGCTGTTTTTGGTATTGGACAAGGTATTAATGTAGCTTTCAACAGATTTCTTGTAGGTTGTCATCCATCAGATGGTAAATGTAACTTGTATGCTGATTCTGCATGGGAAAATGTAAAAAATGTTATCGGACCCTTTATGAAGGCTGTTTGTGTTGAAGTAGAAAAAACAGCAAGTTGTGGTGTTTGGGACGAATGGTCTCCATGTAGTGTAACTTGTGGTAAAGGTACCAGGTCAAGAAAAAGAGAAATCTTACACGAAGGATGTACAAGTGAATTACAAGAACAATGTGAAGAAGAAAGATGTCCTCCAAAATGGGAACCATTAGATGTTCCACAAGAACCCGAAGATGATCAACCTAGACCAAGAGGAGATAATTTTGCTGTCGAAAAACCAAAAGAAAATATAATAGATAATAATCCACAAGAACCTTCACCAAATCCAGAAGAAGGAAAGGGTGAAAATCCAAACGGATTTGATTTAGATGAAAATCCAGAAAATCCACCAAATCCAGATATTCCTGAACAAGAACCAAATATACCTGAAGATTCAGAAAAAGAAGTACCTTCTGATGTTCCAAAAAATCCAGAAGACGATCGAGAAGAAAACTTTGATATTCCAAAGAAACCCGAAAATAAGCACGATAATCAAAATAATTTACCAAATGATAAAAGTGATAGATATATTCCATATTCACCATTACCTCCAAAAGTTTTGGATAATGAAAGGAAACAAAGTGACCCCCAAAGTCAAGATAATAATGGAAATAGGCACGTACCTAATAGTGAAGATAGAGAAACACGTCCACATGGTAGAAATAATGAAAATAGATCATACAATAGAAAATATAACGATACTCCAAAATATCCTGAAAGGGAAGAACATGAAAAGCCAGATAATAATAAAAAAAAAGGAGGATCAGATAATAAATATAAAATTGCAGGTGGAATAGCTGGAGGATTAGCTTTACTCGCATGTGCTGGACTTGCTTATAAATTCGTAGTACCAGGAGCAGCAACACCCTTTGCCGGAGAACCTGCACCTTTTGATGAAACATTAGGTGAAGAAGATAAAGATTTGGACGAACCTGAACAATTCAGATTACCTGAAGAAAACGAGTGGAATTAA-------------------------------------------------------------------------------------------------
>PH0489-C
ATGAATCATCTTGGGAATGTTAAATATTTAGTCATTGTGTTTTTGATTTTCTTTGATTTGTTTCTAGTTAATGGTAGAGATGTGCAAAACAATATAGTGGATGAAATAAAATATCGTGAAGAAGTATGTAATGATGAGGTAGATCTTTACCTTCTAATGGATTGTTCTGGAAGTATACGTCGTCATAATTGGGTGAACCATGCAGTACCTCTAGCTATGAAATTGATACAACAATTAAATCTTAATGAAAATGCAATTCACTTATATCTTAATATTTTTTCAAACAATGCAAGAGAAATTATTAGATTACATAGTGATGCATCTAAAAACAAAGAGAAGGCTTTAATTATTATAAAGTCACTCTTAAGTACAAATCTTCCATATGGTAGAACAAACTTAAGTGATGCACTGTTACAAGTAAGAAAACATTTAAATGACCGAATCAATAGAGAGAATGCTAATCAATTAGTTGTTATATTAACAGATGGAATTCCAGATAGTATTCAAGATTCATTAAAAGAATCAAGAAAATTAAATGATCGTGGTGTTAAAATAGCTGTTTTTGGTATTGGACAAGGTATTAATGTAGCTTTCAACAGATTTCTTGTAGGTTGTCATCCATCAGATGGTAAATGTAACTTGTATGCTGATTCTGCATGGGAAAATGTAAAAAATGTTATCGGACCCTTTATGAAGGCTGTTTGTGTTGAAGTAGAAAAAACAGCAAGTTGTGGTGTTTGGGACGAATGGTCTCCATGTAGTGTAACTTGTGGTAAAGGTACCAGGTCAAGAAAAAGAGAAATCTTACACGAAGGATGTACAAGTGAATTACAAGAACAATGTGAAGAAGAAAGATGTCCTCCAAAATGGGAACCATTAGATGTTCCACAAGAACCCGAAGATGATCAACCTAGACCAAGAGGAGATAATTTTGCTGTCGAAAAACCAGAAAAAAATATAATAGATAATAATCCACAAGAACCTTCACCAAATCCAGAAGAAGGAAAGGGTGAAAATCCAAACGGATTTGATTTAGATGAAAATCCAGAAAATCCACCAAATCCACCAAATCCACCAAATCCAGATATTCCTGAACAAGAACCAAATATACCTGAAGATTCAGAAAAAGAAGTACCTTCTGATGTTCCAAAAAATCCAGAAGACGATCGAGAAGAAAACTTTGATATTCCAAAGAAACCCGAAAATAAGCACGATAATCAAAATAATTTACCAAATGATAAAAGTGATAGATATATTCCATATTCACCATTACCTCCAAACGTTTTGGATAATGAAAGGAAACAAAGTGACCCCCAAAGTCAAGATAATAATGGAAATAGGCACGTACCTAATAGTGAAGATAGAGAAACACGTCCACATGGTAGAAATAATGAAAATAGATCATACAATAGAAAATATAACGATACTCCAAAACATCCTGAAAGGGAAGAACATGAAAAGCCAGATAATAATAAAAAAAAAGGAGGATCAGATAATAAATATAAAATTGCAGGTGGAATAGCTGGAGGATTAGCTTTACTCGCATGTGCTGGACTTGCTTATAAATTCGTAGTACCAGGAGCAGCAACACCCTATGCCGGAGAACCTGCACCTTTTGATGAAACATTAGGTGAAGAAGATAAAGATTTGGACGAACCTGAACAATTCAGATTACCTGAAGAAAACGAGTGGAATTAA-------------------------------------------------------------------------------
>PH0490-C
ATGAATCATCTTGGGAATGTTAAATATTTAGTCATTGTGTTTTTGATTTTCTTTGATTTGTTTCTAGTTAATGGTAGAGATGTGCAAAACAATATAGTGGATGAAATAAAATATCGTGAAGAAGTATGTAATGATCAGGTAGATCTTTACCTTCTAATGGATTGTTCTGGAAGTATACGTCGTCATAATTGGGTGAACCATGCAGTACCTCTAGCTATGAAATTGATACAACAATTAAATCTTAATGATAATGCAATTCACTTATATGTTAATGTTTTTTCAAACAATGCAAAAGAAATTATTAGATTACATAGTGATGCATCTAAAAACAAAGAGAAGGCTTTAATTATTATAAGGTCACTCTTAAGTACAAATCTTCCATATGGTAGAACAAACTTAACTGATGCACTGTTACAAGTAAGAAAACATTTAAATGACCGAATCAATAGAGAGAATGCTAATCAATTAGTTGTTATATTAACAGATGGAATTCCAGATAGTATTCAAGATTCATTAAAAGAATCAAGAAAATTAAATGATCGTGGTGTTAAAATAGCTGTTTTTGGTATTGGACAAGGTATTAATGTAGCTTTCAACAGATTTCTTGTAGGTTGTCATCCATCAGATGGTAAATGTAACTTGTATGCTGATTCTGCATGGGAAAATGTAAAAAATGTTATCGGACCCTTTATGAAGGCTGTTTGTGTTGAAGTAGAAAAAACAGCAAGTTGTGGTGTTTGGGACGAATGGTCTCCATGTAGTGTAACTTGTGGTAAAGGTACCAGGTCAAGAAAAAGAGAAATCTTACACGAAGGATGTACAAGTGAATTACAAGAACAATGTGAAGAAGAAAGATGTCCTCCAAAACGGGAACCATTAGATGTTCCACATGAACCCGAAGATGATCAACCTAGACCAAGAGGAGATAATTTTGTTGTCGAAAAACCAAAAGAAAATATAATAGATAATAATCCACAAGAACCTTCACCAAATCCAGAAGAAGGAAAGGGTGAAAATCCAAAAGGATTTGATTTAGATGAAAATCCAGAAAATCCACCAAATCCAGATATTCCTCAACAAGAACCAAATATACCTGAAGATTCAGAAAAAGAAGTACCTTCTGATGTTCCAAAAAATCCAGAAGACGATCGAGAAGAAAACTTTGATATTCCAAAGAAACCCGAAAATAAGCACGATAATCAAAATAATTTACCAAATGATAAAAGTGATAGATCTATTCCATATTCACCATTACCTCCAAAAGTTTTGGATAATGAAAGGAAACAAAGTGACCCCCAAAGTCAAGATAATAATGGAAATAGGCACGTACCTAATAGTGAAGATAGAGAAACACGTCCACATGGTAGAAATAATGAAAATAGATCATACAATAGAAAATATAACGATACTCCAAAACATCCTGAAAGGGAAGAACATGAAAAGCCAGATAATAATAAAAAAAAAGGAGGATCAGATAATAAATATAAAATTGCAGGTGGAATAGCTGGAGGATTAGCTTTACTCGCATGTGCTGGACTTGCTTATAAATTCGTAGTACCAGGAGCAGCAACACCCTATGCCGGAGAACCTGCACCTTTTGATGAAACATTAGGTGAAGAAGATAAAGATTTGGACGAACCTGAACAATTCAGATTACCTGAAGAAAACGAGTGGAATTAA-------------------------------------------------------------------------------------------------
>PH0496-CW
ATGAATCATCTTGGGAATGTTAAATATTTAGTCATTGTGTTTTTGATTTTCTTTGATTTGTTTCTAGTTAATGGTAGAGATGTGCAAAACAATATAGTGGATGAAATAAAATATCGTGAAGAAGTATGTAATGATCAGGTAGATCTTTACCTTCTAATGGATTGTTCTGGAAGTATACGTCGTCATAATTGGGTGAACCATGCAGTACCTCTAGCTATGAAATTGATACAACAATTAAATCTTAATGATAATGCAATTCACTTATATGTTAATGTTTTTTCAAACAATGCAAAAGAAATTATTAGATTACATAGTGATGCATCTAAAAACAAAGAGAAGGCTTTAATTATTATAAGGTCACTCTTAAGTACAAATCTTCCATATGGTAGAACAAACTTAACTGATGCACTGTTACAAGTAAGAAAACATTTAAATGACCGAATCAATAGAGAGAATGCTAATCAATTAGTTGTTATATTAACAGATGGAATTCCAGATAGTATTCAAGATTCATTAAAAGAATCAAGAAAATTAAATGATCGTGGTGTTAAAATAGCTGTTTTTGGTATTGGACAAGGTATTAATGTAGCTTTCAACAGATTTCTTGTAGGTTGTCATCCATCAGATGGTAAATGTAACTTGTATGCTGATTCTGCATGGGAAAATGTAAAAAATGTTATCGGACCCTTTATGAAGGCTGTTTGTGTTGAAGTAGAAAAAACAGCAAGTTGTGGTGTTTGGGACGAATGGTCTCCATGTAGTGTAACTTGTGGTAAAGGTACCAGGTCAAGAAAAAGAGAAATCTTACACGAAGGATGTACAAGTGAATTACAAGAACAATGTGAAGAAGAAAGATGTCCTCCAAAACGGGAACCATTAGATGTTCCACATGAACCCGAAGATGATCAACCTAGACCAAGAGGAGATAATTTTGTTGTCGAAAAACCAAAAGAAAATATAATAGATAATAATCCACAAGAACCTTCACCAAATCCAGAAGAAGGAAAGGGTGAAAATCCAAAAGGATTTGATTTAGATGAAAATCCAGAAAATCCACCAAATCCAGATATTCCTCAACAAGAACCAAATATACCTGAAGATTCAGAAAAAGAAGTACCTTCTGATGTTCCAAAAAATCCAGAAGACGATCGAGAAGAAAACTTTGATATTCCAAAGAAACCCGAAAATAAGCACGATAATCAAAATAATTTACCAAATGATAAAAGTGATAGATCTATTCCATATTCACCATTACCTCCAAAAGTTTTGGATAATGAAAGGAAACAAAGTGACCCCCAAAGTCAAGATAATAATGGAAATAGGCACGTACCTAATAGTGAAGATAGAGAAACACGTCCACATGGTAGAAATAATGAAAATAGATCATACAATAGAAAATATAACGATACTCCAAAACATCCTGAAAGGGAAGAACATGAAAAGCCAGATAATAATAAAAAAAAAGGAGGATCAGATAATAAATATAAAATTGCAGGTGGAATAGCTGGAGGATTAGCTTTACTCGCATGTGCTGGACTTGCTTATAAATTCGTAGTACCAGGAGCAGCAACACCCTATGCCGGAGAACCTGCACCTTTTGATGAAACATTAGGTGAAGAAGATAAAGATTTGGACGAACCTGAACAATTCAGATTACCTGAAGAAAACGAGTGGAATTAA-------------------------------------------------------------------------------------------------
>PH0497-CW
ATGAATCATCTTGGGAATGTTAAATATTTAGTCATTGTGTTTTTGATTTTCTTTGATTTGTTTCTAGTTAATGGTAGAGATGTGCAAAACAATATAGTGGATGAAATAAAATATCGTGAAGAAGTATGTAATGATGAGGTAGATCTTTACCTTCTAATGGATTGTTCTGGAAGTATACGTCGTCATAATTGGGTGAAGCATGCAGTACCTCTAGCTATGAAATTGATACAACAATTAAATCTTAATGAAAATGCAATTCACTTATATGTTAATATTTTTTCAAACAATGCAAAAGAAATTATTAGATTACATAGTGATGCATCTAAAAACAAAGAGAAGGCTTTAATTATTATAAAGTCACTCTTAAGTACAAATCTTCCATATGGTAGAACAAACTTAACTGATGCACTGTTACAAGTAAGAAAACATTTAAATGACCGAATCAATAGAGAGAATGCTAATCAATTAGTTGTTATATTAACAGATGGAATTCCAGATAGTATTCAAGATTCATTAAAAGAATCAAGAAAATTAAATGATCGTGGTGTTAAAATAGCTGTTTTTGGTATTGGACAAGGTATTAATGTAGCTTTCAACAGATTTCTTGTAGGTTGTCATCCATCAGATGGTAAATGTAACTTGTATGCTGATTCTGCATGGGAAAATGTAAAAAATGTTATCGGACCCTTTATGAAGGCTGTTTGTGTTGAAGTAGAAAAAACAGCAAGTTGTGGTGTTTGGGACGAATGGTCTCCATGTAGTGTAACTTGTGGTAAAGGTACCAGGTCAAGAAAAAGAGAAATCTTACACGAAGGATGTACAAGTGAATTACAAGAACAATGTGAAGAAGAAAGATGTCCTCCAAAACGGGAACCATTAGATGTTCCACATGAACCCGAAGATGATCAACCTAGACCAAGAGGAGATAATTTTGCTGTCGAAAAACCAAAAGAAAATATAATAGATAATAATCCACAAGAACCTTCACCAAATCCAGAAGAAGGAAAGGGTGAAAATCCAAACGGATTTGATTTAGATGAAAATCCAGAAAATCCACCAAATCCACCAAATCCAGATATTCCTGAACAAGAACCAAATATACCTGAAGATTCAGAAAAAGAAGTACCTTCTGATGTTCCAAAAAATCCAGAAGACGATCGAGAAGAAAACTTTGATATTCCAAAGAAACCCGAAAATAAGCACGATAATCAAAATAATTTACCAAATGATAAAAGTGATAGATATATTCCATATTCACCATTACCTCCAAAAGTTTTGGATAATGAAAGGAAACAAAGTGACCCCCAAAGTCAAGATAATAATGGAAATAGGCACGTACCTAATAGTGAAGATAGAGAAACACGTCCACATGGTAGAAATAATGAAAATAGATCATACAATAGAAAACATAACAATACTCCAAAACATCCTGAAAGGGAAGAACATGAAAAGCCAGATAATAATAAAAAAAAAGGAGGATCAGATAATAAATATAAAATTGCAGGTGGAATAGCTGGAGGATTAGCTTTACTCGCATGTGCTGGACTTGCTTATAAATTCGTAGTACCAGGAGCAGCAACACCCTATGCCGGAGAACCTGCACCTTTTGATGAAACATTAGGTGAAGAAGATAAAGATTTGGACGAACCTGAACAATTCAGATTACCTGAAGAAAACGAGTGGAATTAA----------------------------------------------------------------------------------------
>PH0498-CW
ATGAATCATCTTGGGAATGTTAAATATTTAGTCATTGTGTTTTTGATTTTCTTTGATTTGTTTCTAGTTAATGGTAGAGATGTGCAAAACAATATAGTGGATGAAATAAAATATCGTGAAGAAGTATGTAATGATCAGGTAGATCTTTACCTTCTAATGGATTGTTCTGGAAGTATACGTCGTCATAATTGGGTGAACCATGCAGTACCTCTAGCTATGAAATTGATACAACAATTAAATCTTAATGATAATGCAATTCACTTATATGTTAATGTTTTTTCAAACAATGCAAAAGAAATTATTAGATTACATAGTGATGCATCTAAAAACAAAGAGAAGGCTTTAATTATTATAAGGTCACTCTTAAGTACAAATCTTCCATATGGTAGAACAAACTTAACTGATGCACTGTTACAAGTAAGAAAACATTTAAATGACCGAATCAATAGAGAGAATGCTAATCAATTAGTTGTTATATTAACAGATGGAATTCCAGATAGTATTCAAGATTCATTAAAAGAATCAAGAAAATTAAATGATCGTGGTGTTAAAATAGCTGTTTTTGGTATTGGACAAGGTATTAATGTAGCTTTCAACAGATTTCTTGTAGGTTGTCATCCATCAGATGGTAAATGTAACTTGTATGCTGATTCTGCATGGGAAAATGTAAAAAATGTTATCGGACCCTTTATGAAGGCTGTTTGTGTTGAAGTAGAAAAAACAGCAAGTTGTGGTGTTTGGGACGAATGGTCTCCATGTAGTGTAACTTGTGGTAAAGGTACCAGGTCAAGAAAAAGAGAAATCTTACACGAAGGATGTACAAGTGAATTACAAGAACAATGTGAAGAAGAAAGATGTCCTCCAAAACGGGAACCATTAGATGTTCCACATGAACCCGAAGATGATCAACCTAGACCAAGAGGAGATAATTTTGTTGTCGAAAAACCAAAAGAAAATATAATAGATAATAATCCACAAGAACCTTCACCAAATCCAGAAGAAGGAAAGGGTGAAAATCCAAAAGGATTTGATTTAGATGAAAATCCAGAAAATCCACCAAATCCAGATATTCCTCAACAAGAACCAAATATACCTGAAGATTCAGAAAAAGAAGTACCTTCTGATGTTCCAAAAAATCCAGAAGACGATCGAGAAGAAAACTTTGATATTCCAAAGAAACCCGAAAATAAGCACGATAATCAAAATAATTTACCAAATGATAAAAGTGATAGATCTATTCCATATTCACCATTACCTCCAAAAGTTTTGGATAATGAAAGGAAACAAAGTGACCCCCAAAGTCAAGATAATAATGGAAATAGGCACGTACCTAATAGTGAAGATAGAGAAACACGTCCACATGGTAGAAATAATGAAAATAGATCATACAATAGAAAATATAACGATACTCCAAAACATCCTGAAAGGGAAGAACATGAAAAGCCAGATAATAATAAAAAAAAAGGAGGATCAGATAATAAATATAAAATTGCAGGTGGAATAGCTGGAGGATTAGCTTTACTCGCATGTGCTGGACTTGCTTATAAATTCGTAGTACCAGGAGCAGCAACACCCTATGCCGGAGAACCTGCACCTTTTGATGAAACATTAGGTGAAGAAGATAAAGATTTGGACGAACCTGAACAATTCAGATTACCTGAAGAAAACGAGTGGAATTAA-------------------------------------------------------------------------------------------------
>PH0499-CW
ATGAATCATCTTGGGAATGTTAAATATTTAGTCATTGTGTTTTTGATTTTCTTTGATTTGTTTCTAGTTAATGGTAGAGATGTGCAAAACAATATAGTGGATGAAATAAAATATCGTGAAGAAGTATGTAATGATGAGGTAGATCTTTACCTTCTAATGGATTGTTCTGGAAGTATACGTCGTCATAATTGGGTGAACCATGCAGTACCTCTAGCTATGAAATTGATACAACAATTAAATCTTAATGAAAGTGCAATTCACTTATATGTTAATGTTTTTTCAAACAATGCAAAAGAAATTATTAGATTACATAGTGATGCATCTAAAAACAAAGAGAAGGCTTTAATTATTATAAGGTCACTCTTAAGTACAAATCTTCCATATGGTAGAACAAACTTAACTGATGCACTGTTACAAGTAAGAAAACATTTAAATGACCGAATCAATAGAGAGAATGCTAATCAATTAGTTGTTATATTAACAGATGGAATTCCAGATAGTATTCAAGATTCATTAAAAGAATCAAGAAAATTAAATGATCGTGGTGTTAAAATAGCTGTTTTTGGTATTGGACAAGGTATTAATGTAGCTTTCAACAGATTTCTTGTAGGTTGTCATCCATCAGATGGTAAATGTAACTTGTATGCTGATTCTGCATGGGAAAATGTAAAAAATGTTATCGGACCCTTTATGAAGGCTGTTTGTGTTGAAGTAGAAAAAACAGCAAGTTGTGGTGTTTGGGACGAATGGTCTCCATGTAGTGTAACTTGTGGTAAAGGTACCAGGTCAAGAAAAAGAGAAATCTTACACGAAGGATGTACAAGTGAATTACAAGAACAATGTGAAGAAGAAAGATGTCCTCCAAAACGGGAACCATTAGATGTTCCACATGAACCCGAAGATGATCAACCTAGACCAAGAGGAGATAATTTTGCTGTCGAAAAACCAAAAGAAAATATAATAGATAATAATCCACAAGAACCTTCACCAAATCCAGAAGAAGGAAAGGGTGAAAATCCAAACGGATTTGATTTAGATGAAAATCCAGAAAATCCACCAAATCCACCAAATCCACCAAATCCAGATATTCCTCAACAAGAACCAAATATACCTGAAGATTCAGAAAAAGAAGTACCTTCTGATGTTCCAAAAAATCCAGAAGACGATCGAGAAGAAAACTTTGATATTCCAAAGAAACCCGAAAATAAGCACGATAATCAAAATAATTTACCAAATGATAAAAGTGATAGATCTATTCCATATTCACCATTACCTCCAAAAGTTTTGGATAATGAAAGGAAACAAAGTGACCCCCAAAGTCAAGATAATAATGGAAATAGGCACGTACCTAATAGTGAAGATAGAGAAACACGTCCACATGGTAGAAATAATGAAAATAGATCATACAATAGAAAACATAACAATACTCCAAAACATCCTGAAAGGGAAGAACATGAAAAGCCAGATAATAATAAACAAAAAGGAGGATCAGATAATAAATATAAAATTGCAGGTGGAATAGCTGGAGGATTAGCTTTACTCGCATGTGCTGGACTTGCTTATAAATTCGTAGTACCAGGAGCAGCAACACCCTATGCCGGAGAACCTGCACCTTTTGATGAAACATTAGGTGAAGAAGATAAAGATTTGGACGAACCTGAACAATTCAGATTACCTGAAGAAAACGAGTGGAATTAA-------------------------------------------------------------------------------
>PH0500-CW
ATGAATCATCTTGGGAATGTTAAATATTTAGTCATTGTGTTTTTGATTTTCTTTGATTTGTTTCTAGTTAATGGTAGAGATGTGCAAAACAATATAGTGGATGAAATAAAATATCGTGAAGAAGTATGTAATGATGAGGTAGATCTTTACCTTCTAATGGATTGTTCTGGAAGTATACGTCGTCATAATTGGGTGAACCATGCAGTACCTCTAGCTATGAAATTGATACAACAATTAAATCTTAATGAAAATGCAATTCACTTATATGCTAATGTTTTTTCAAACAATGCAAGAGAAATTATTAGATTACATAGTGATGCATCTAAAAACAAAGAGAAGGCTTTAATTATTATAAAGTCACTCTTAAGTACAAATCTTCCATATGGTAGAACAAACTTAACTGATGCACTGTTACAAGTAAGAAAACATTTAAATGACCGAATCAATAGAGAGAATGCTAATCAATTAGTTGTTATATTAACAGATGGAATTCCAGATAGTATTCAAGATTCATTAAAAGAATCAAGAAAATTAAATGATCGTGGTGTTAAAATAGCTGTTTTTGGTATTGGACAAGGTATTAATGTAGCTTTCAACAGATTTCTTGTAGGTTGTCATCCATCAGATGGTAAATGTAACTTGTATGCTGATTCTGCATGGGAAAATGTAAAAAATGTTATCGGACCCTTTATGAAGGCTGTTTGTGTTGAAGTAGAAAAAACAGCAAGTTGTGGTGTTTGGGACGAATGGTCTCCATGTAGTGTAACTTGTGGTAAAGGTACCAGGTCAAGAAAAAGAGAAATCTTACACGAAGGATGTACAAGTGAATTACAAGAACAATGTGAAGAAGAAAGATGTCCTCCAAAACGGGAACCATTAGATGTTCCACATGAACCCGAAGATGATCAACCTAGACCAAGAGGAGATAATTTTGCTGTCCAAAAACCAAAAGAAAATATAATAGATAATAATCCACAAGAACCTTCACCAAATCCAGAAGAAGGAAAGGGTGAAAATCCAAACGGATTTGATTTAGATGAAAATCCAGAAAATCCACCAAATCCACCAAATCCACCAAATCCACCAAATCCACCAAATCCACCAAATCCAGATATTCCTGAACAAGAACCAAATATACCTGAAGATTCAGAAAAAGAAGTACCTTCTGATGTTCCAAAAAATCCAGAAGACGATCGAGAAGAAAACTTTGATATTCCAAAGAAACCCGAAAATAAGCACGATAATCAAAATAATTTACCAAATGATAAAAGTGATAGATATATTCCATATTCACCATTACCTCCAAAAGTTTTGGATAATGAAAGGAAACAAAGTGACCCCCAAAGTCAAGATAATAATGGAAATAGGCACGTACCTAATAGTGAAGATAGAGAAACACGTCCACATGGTAGAAATAATGAAAATAGATCATACAATAGAAAACATAACAATACTCCAAAACATCCTGAAAGGGAAGAACATGAAAAGCCAGATAATAATAAAAAAAAAGGAGGATCAGATAATAAATATAAAATTGCAGGTGGAATAGCTGGAGGATTAGCTTTACTCGCATGTGCTGGACTTGCTTATAAATTCGTAGTACCAGGAGCAGCAACACCCTATGCCGGAGAACCTGCACCTTTTGATGAAACATTAGGTGAAGAAGATAAAGATTTGGACGAACCTGAACAATTCAGATTACCTGAAGAAAACGAGTGGAATTAA----------------------------------------------------
>PH0502-C
ATGAATCATCTTGGGAATGTTAAATATTTAGTCATTGTGTTTTTGATTTTCTTTGATTTGTTTCTAGTTAATGGTAGAGATGTGCAAAACAATATAGTGGATGAAATAAAATATCGTGAAGAAGTATGTAATGATGAGGTAGATCTTTACCTTCTAATGGATTGTTCTGGAAGTATACGTCGTCATAATTGGGTGAACCATGCAGTACCTCTAGCTATGAAATTGATACAACAATTAAATCTTAATGAAAATGCAATTCACTTATATCTTAATATTTTTTCAAACAATGCAAGAGAAATTATTAGATTACATAGTGATGCATCTAAAAACAAAGAGAAGGCTTTAATTATTATAAAGTCACTCTTAAATACAAATCTTCCATATGGTAGAACAAACTTAACTGATGCACTGTTACAAGTAAGAAAACATTTAAATGACCGAATCAATAGAGAGAATGCTAATCAATTAGTTGTTATATTAACAGATGGAATTCCAGATAGTATTCAAGATTCATTAAAAGAATCAAGAAAATTAAATGATCGTGGTGTTAAAATAGCTGTTTTTGGTATTGGACAAGGTATTAATGTAGCTTTCAACAGATTTCTTGTAGGTTGTCATCCATCAGATGGTAAATGTAACTTGTATGCTGATTCTGCATGGGAAAATGTAAAAAATGTTATCGGACCCTTTATGAAGGCTGTTTGTGTTGAAGTAGAAAAAACAGCAAGTTGTGGTGTTTGGGACGAATGGTCTCCATGTAGTGTAACTTGTGGTAAAGGTACCAGGTCAAGAAAAAGAGAAATCTTACACGAAGGATGTACAAGTGAATTACAAGAACAATGTGAAGAAGAAAGATGTCCTCCAAAACGGGAACCATTAGATGTTCCACATGAACCCGAAGATGATCAACCTAGACCAAGAGGAGATAATTTTGCTGTCGAAAAACCAAAAGAAAATATAATAGATAATAATCCACAAGAACCTTCACCAAATCCAGAAGAAGGAAAGGGTGAAAATCCAAACGGATTTGATTTAGATGAAAATCCAGAAAATCCACCAAATCCACCAAATCCACCAAATCCAGATATTCCTCAACAAGAACCAAATATACCTGAAGATTCAGAAAAAGAAGTACCTTCTGATGTTCCAAAAAATCCAGAAGACGATCGAGAAGAAAACTTTGATATTCCAAAGAAACCCGAAAATAAGCACGATAATCAAAATAATTTACCAAATGATAAAAGTGATAGATCTATTCCATATTCACCATTACCTCCAAAAGTTTTGGATAATGAAAGGAAACAAAGTGACCCCCAAAGTCAAGATAATAATGGAAATAGGCACGTACCTAATAGTGAAGATAGAGAAACACGTCCACATGGTAGAAATAATGAAAATAGATCATACAATAGAAAACATAACAATACTCCAAAACATCCTGAAAGGGAAGAACATGAAAAGCCAGATAATAATAAACAAAAAGGAGGATCAGATAATAAATATAAAATTGCAGGTGGAATAGCTGGAGGATTAGCTTTACTCGCATGTGCTGGACTTGCTTATAAATTCGTAGTACCAGGAGCAGCAACACCCTATGCCGGAGAACCTGCACCTTTTGATGAAACATTAGGTGAAGAAGATAAAGATTTGGACGAACCTGAACAATTCAGATTACCTGAAGAAAACGAGTGGAATTAA-------------------------------------------------------------------------------
>PH0506-C
ATGAATCATCTTGGGAATGTTAAATATTTAGTCATTGTGTTTTTGATTTTCTTTGATTTGTTTCTAGTTAATGGTAGAGATGTGCAAAACAATATAGTGGATGAAATAAAATATCGTGAAGAAGTATGTAATGATCAGGTAGATCTTTACCTTCTAATGGATTGTTCTGGAAGTATACGTCGTCATAATTGGGTGAACCATGCAGTACCTCTAGCTATGAAATTGATACAACAATTAAATCTTAATGAAAATGCAATTCACTTATATCTTAATATTTTTTCAAACAATGCAAGAGAAATTATTAGATTACATAGTGATGCATCTAAAAACAAAGAGAAGGCTTTAATTATTATAAAGTCACTCTTAAGTACAAATCTTCCATATGGTAGAACAAACTTAAGTGATGCACTGTTACAAGTAAGAAAACATTTAAATGACCGAATCAATAGAGAGAATGCTAATCAATTAGTTGTTATATTAACAGATGGAATTCCAGATAGTATTCAAGATTCATTAAAAGAATCAAGAAAATTAAATGATCGTGGTGTTAAAATAGCTGTTTTTGGTATTGGACAAGGTATTAATGTAGCTTTCAACAGATTTCTTGTAGGTTGTCATCCATCAGATGGTAAATGTAACTTGTATGCTGATTCTGCATGGGAAAATGTAAAAAATGTTATCGGACCCTTTATGAAGGCTGTTTGTGTTGAAGTAGAAAAAACAGCAAGTTGTGGTGTTTGGGACGAATGGTCTCCATGTAGTGTAACTTGTGGTAAAGGTACCAGGTCAAGAAAAAGAGAAATCTTACACGAAGGATGTACAAGTGAATTACAAGAACAATGTGAAGAAGAAAGATGTCCTCCAAAACGGGAACCATTAGATGTTCCAGATGAACCCGAAGATGATCAACCTAGACCAAGAGGAGATAATTTTGCTGTCGAAAAACCAAAAGAAAATATAATAGATAATAATCCACAAGAACCTTCACCAAATCCAGAAGAAGGAAAGGGTGAAAATCCAAACGGATTTGATTTAGATGAAAATCCAGAAAATCCACCAAATCCAGATATTCCTCAACAAGAACCAAATATACCTGAAGATTCAGAAAAAGAAGTACCTTCTGATGTTCCAAAAAATCCAGAAGACGATCGAGAAGAAAACTTTGATATTCCAAAGAAACCCGAAAATAAGCACGATAATCAAAATAATTTACCAAATGATAAAAGTGATAGATCTATTCCATATTCACCATTACCTCCAAAAGTTTTGGATAATGAAAGGAAACAAAGTGACCCCCAAAGTCAAGATAATAATGGAAATAGGCACGTACCTAATAGTGAAGATAGAGAAACACGTCCACATGGTAGAAATAATGAAAATAGATCATACAATAGAAAATATAACGATACTCCAAAACATCCTGAAAGGGAAGAACATGAAAAGCCAGATAATAATAAAAAAAAAGGAGGATCAGATAATAAATATAAAATTGCAGGTGGAATAGCTGGAGGATTAGCTTTACTCGCATGTGCTGGACTTGCTTATAAATTCGTAGTACCAGGAGCAGCAACACCCTATGCCGGAGAACCTGCACCTTTTGATGAAACATTAGGTGAAGAAGATAAAGATTTGGACGAACCTGAACAATTCAGATTACCTGAAGAAAACGAGTGGAATTAA-------------------------------------------------------------------------------------------------
>PH0507-C
ATGAATCATCTTGGGAATGTTAAATATTTAGTCATTGTGTTTTTGATTTTCTTTGATTTGTTTCTAGTTAATGGTAGAGATGTGCAAAACAATATAGTGGATGAAATAAAATATCGTGAAGAAGTATGTAATGATGAGGTAGATCTTTACCTTCTAATGGATTGTTCTGGAAGTATACGTCGTCATAATTGGGTGAACCATGCAGTACCTCTAGCTATGAAATTGATACAACAATTAAATCTTAATGAAAATGCAATTCACTTATATCTTAATATTTTTTCAAACAATGCAAAAGAAATTATTAGATTACATAGTGATGCATCTAAAAACAAAGAGAAGGCTTTAATTATTATAAAGTCACTCTTAAGTACAAATCTTCCATATGGTAGAACAAACTTAACTGATGCACTGTTACAAGTAAGAAAACATTTAAATGACCGAATCAATAGAGAGAATGCTAATCAATTAGTTGTTATATTAACAGATGGAATTCCAGATAGTATTCAAGATTCATTAAAAGAATCAAGTAAATTAAATGATCGTGGTGTTAAAATAGCTGTTTTTGGTATTGGACAAGGTATTAATGTAGCTTTCAACAGATTTCTTGTAGGTTGTCATCCATCAGATGGTAAATGTAACTTGTATGCTGATTCTGCATGGGAAAATGTAAAAAATGTTATCGGACCCTTTATGAAGGCTGTTTGTGTTGAAGTAGAAAAAACAGCAAGTTGTGGTGTTTGGGACGAATGGTCTCCATGTAGTGTAACTTGTGGTAAAGGTACCAGGTCAAGAAAAAGAGAAATCTTACACGAAGGATGTACAAGTGAATTACAAGAACAATGTGAAGAAGAAAGATGTCCTCCAAAACGGGAACCATTAGATGTTCCACATGAACCCGAAGATGATCAACCTAGACCAAGAGGAGATAATTTTGCTGTCGAAAAACCAAAAGAAAATATAATAGATAATAATCCACAAGAACCTTCACCAAATCCAGAAGAAGGAAAGGGTGAAAATCCAAACGGATTTGATTTAGATGAAAATCCAGAAAATCCACCAAATCCAGATATTCCTGAACAAGAACCAAATATACCTGAAGATTCAGAAAAAGAAGTACCTTCTGATGTTCCAAAAAATCCAGAAGACGATCGAGAAGAAAACTTTGATATTCCAAAGAAACCCGAAAATAAGCACGATAATCAAAATAATTTACCAAATGATAAAAGTGATAGATCTATTCCATATTCACCATTACCTCCAAAAGTTTTGGATAATGAAAGGAAACAAAGTGACCCCCAAAGTCAAGATAATAATGGAAATAGGCACGTACCTAATAGTGAAGATAGAGAAACACGTCCACATGGTAGAAATAATGAAAATAGATCATACAATAGAAAATATAACGATACTCCAAAACATCCTGAAAGGGAAGAACATGAAAAGCCAGATAATAATAAAAAAAAAGGAGGATCAGATAATAAATATAAAATTGCAGGTGGAATAGCTGGAGGATTAGCTTTACTCGCATGTGCTGGACTTGCTTATAAATTCGTAGTACCAGGAGCAGCAACACCCTATGCCGGAGAACCTGCACCTTTTGATGAAACATTAGGTGAAGAAGATAAAGATTTGGACGAACCTGAACAATTCAGATTACCTGAAGAAAACGAGTGGAATTAA-------------------------------------------------------------------------------------------------
>PH0508-C
ATGAATCATCTTGGGAATGTTAAATATTTAGTCATTGTGTTTTTGATTTTCTTTGATTTGTTTCTAGTTAATGGTAGAGATGTGCAAAACAATATAGTGGATGAAATAAAATATCGTGAAGAAGTATGTAATGATGAGGTAGATCTTTACCTTCTAATGGATTGTTCTGGAAGTATACGTCGTCATAATTGGGTGAACCATGCAGTACCTCTAGCTATGAAATTGATACAACAATTAAATCTTAATGAAAGTGCAATTCACTTATATGTTAATGTTTTTTCAAACAATGCAAAAGAAATTATTAGATTACATAGTGATGCATCTAAAAACAAAGAGAAGGCTTTAATTATTATAAGGTCACTCTTAAGTACAAATCTTCCATATGGTAGAACAAACTTAAGTGATGCACTGTTACAAGTAAGAAAACATTTAAATGACCGAATCAATAGAGAGAATGCTAGTCAATTAGTTGTTATATTAACAGATGGAATTCCAGATAGTATTCAAGATTCATTAAAAGAATCAAGAAAATTAAATGATCGTGGTGTTAAAATAGCTGTTTTTGGTATTGGACAAGGTATTAATGTAGCTTTCAACAGATTTCTTGTAGGTTGTCATCCATCAGATGGTAAATGTAACTTGTATGCTGATTCTGAATGGGAAAATGTAAAAAATGTTATCGGACCCTTTATGAAGGCTGTTTGTGTTGAAGTAGAAAAAACAGCAAGTTGTGGTGTTTGGGACGAATGGTCTCCATGTAGTGTAACTTGTGGTAAAGGTACCAGGTCAAGAAAAAGAGAAATCTTACACGAAGGATGTACAAGTGAAATACAAGAACAATGTGAAGAAGAAAGATGTCCTCCAAAACGGGAACCATTAGATGTTCCACATGAACCCGAAGATGATGAACCTAGACCAAGAGGAGATAATTTTGCTTTCGAAAAACCAAAAGAAAATATAATAGATAATAATCCACAAGAACCTTCACCAAATCCAGAAGAAGGAAAGGGTGAAAATCCAAACGGATTTGATTTAGATGAAAATCCAGAAAATCCATCAAATCCAGATATTCCTGAACAAGAACCAAATATACCTGAAGATTCAGAAAAAGAAGTACCTTCTGATGTTCCAAAAAATCCAGAAGACGATCGAGAAGAAAACTTTGATATTCCAAAGAAACCCGAAAATAAGCACGATAATCAAAATAATTTACCAAATGATAAAAGTGATAGATATATTCCATATTCACCATTACCTCCAAATGTTTTGGATAATGAAAGGAAACAAAGTGACCCCCAAAGTCAAGATAATAATGGAAATAGGCACGTACCTAATAGTGAAGATAGAGAAACACGTCCACATGGTAGAAATAATGAAAATAGATCATACAATATAAAATATAACGATACTCCAAAACATCCTGAAAGGGAAGAACATGAAAAGCCAGATAATAATAAAAAAAAAGGAGGATCAGATAATAAATATAAAATTGCAGGTGGAATAGCTGGAGGATTAGCTTTACTCGCATGTGCTGGACTTGCTTATAAATTCGTAGTACCAGGAGCAGCAACACCCTATGCCGGAGAACCTGCACCTTTTGATGAAACATTAGGTGAAGAAGATAAAGATTTGGACGAACCTGAACAATTCAGATTACCTGAAGAAAACGAGTGGAATTAA-------------------------------------------------------------------------------------------------
>PH0513-C
ATGAATCATCTTGGGAATGTTAAATATTTAGTCATTGTGTTTTTGATTTTCTTTGATTTGTTTCTAGTTAATGGTAGAGATGTGCAAAACAATATAGTGGATGAAATAAAATATCGTGAAGAAGTATGTAATGATGAGGTAGATCTTTACCTTCTAATGGATTGTTCTGGAAGTATACGTCGTCATAATTGGGTGAAGCATGCAGTACCTCTAGCTATGAAATTGATACAACAATTAAATCTTAATGAAAATGCAATTCACTTATATGCTAATATTTTTTCAAACAATGCAAAAGAAATTATTAGATTACATAGTGATGCATCTAAAAACAAAGAGAAGGCTTTAATTATTATAAAGTCACTCTTAAGTACAAATCTTCCATATGGTAGAACAAACTTAAGTGATGCACTGTTACAAGTAAGAAAACATTTAAATGACCGAATCAATAGAGAGAATGCTAATCAATTAGTTGTTATATTAACAGATGGAATTCCAGATAGTATTCAAGATTCATTAAAAGAATCAAGAAAATTAAATGATCGTGGTGTTAAAATAGCTGTTTTTGGTATTGGACAAGGTATTAATGTAGCTTTCAACAGATTTCTTGTAGGTTGTCATCCATCAGATGGTAAATGTAACTTGTATGCTGATTCTGCATGGGAAAATGTAAAAAATGTTATCGGACCCTTTATGAAGGCTGTTTGTGTTGAAGTAGAAAAAACAGCAAGTTGTGGTGTTTGGGACGAATGGTCTCCATGTAGTGTAACTTGTGGTAAAGGTACCAGGTCAAGAAAAAGAGAAATCTTACACGAAGGATGTACAAGTGAATTACAAGAACAATGTGAAGAAGAAAGATGTCCTCCAAAATGGGAACCATTAGATGTTCCACAAGAACCCGAAGATGATCAACCTAGACCAAGAGGAGATAATTTTGCTGTCGAAAAACCAAAAGAAAATATAATAGATAATAATCCACAAGAACCTTCACCAAATCCAGAAGAAGGAAAGGGTGAAAATCCAAACGGATTTGATTTAGATGAAAATCCAGAAAATCCACCAAATCCAGATATTCCTGAACAAGAACCAAATATACCTGAAGATTCAGAAAAAGAAGTACCTTCTGATGTTCCAAAAAATCCAGAAGACGATCGAGAAGAAAACTTTGATATTCCAAAGAAACCCGAAAATAAGCACGATAATCAAAATAATTTACCAAATGATAAAAGTGATAGATATATTCCATATTCACCATTACCTCCAAAAGTTTTGGATAATGAAAGGAAACAAAGTGACCCCCAAAGTCAAGATAATAATGGAAATAGGCACGTACCTAATAGTGAAGATAGAGAAACACGTCCACATGGTAGAAATAATGAAAATAGATCATACAATAGAAAATATAACGATACTCCAAAATATCCTGAAAGGGAAGAACATGAAAAGCCAGATAATAATAAAAAAAAAGGAGGATCAGATAATAAATATAAAATTGCAGGTGGAATAGCTGGAGGATTAGCTTTACTCGCATGTGCTGGACTTGCTTATAAATTCGTAGTACCAGGAGCAGCAACACCCTTTGCCGGAGAACCTGCACCTTTTGATGAAACATTAGGTGAAGAAGATAAAGATTTGGACGAACCTGAACAATTCAGATTACCTGAAGAAAACGAGTGGAATTAA-------------------------------------------------------------------------------------------------
>PH0514-C
ATGAATCATCTTGGGAATGTTAAATATTTAGTCATTGTGTTTTTGATTTTCTTTGATTTGTTTCTAGTTAATGGTAGAGATGTGCAAAACAATATAGTGGATGAAATAAAATATCGTGAAGAAGTATGTAATGATGAGGTAGATCTTTACCTTCTAATGGATTGTTCTGGAAGTATACGTCGTCATAATTGGGTGAAGCATGCAGTACCTCTAGCTATGAAATTGATACAACAATTAAATCTTAATGAAAATGCAATTCACTTATATCTTAATATTTTTTCAAACAATGCAAGAGAAATTATTAGATTACATAGTGATGCATCTAAAAACAAAGAGAAGGCTTTAATTATTATAAAGTCACTCTTAAATACAAATCTTCCATATGGTAGAACAAACTTAACTGATGCACTGTTACAAGTAAGAAAACATTTAAATGACCGAATCAATAGAGAGAATGCTAGTCAATTAGTTGTTATATTAACAGATGGAATTCCAGATAGTATTCAAGATTCATTAAAAGAATCAAGAAAATTAAATGATCTTGGTGTTAAAATAGCTGTTTTTGGTATTGGACAAGGTATTAATGTAGCTTTCAACAGATTTCTTGTAGGTTGTCATCCATCAGATGGTAAATGTAACTTGTATGCTGATTCTGCATGGGAAAATGTAAAAAATGTTATCGGACCCTTTATGAAGGCTGTTTGTGTTGAAGTAGAAAAAACAGCAAGTTGTGGTGTTTGGGACGAATGGTCTCCATGTAGTGTAACTTGTGGTAAAGGTACCAGGTCAAGAAAAAGAGAAATCTTACACGAAGGATGTACAAGTGAATTACAAGAACAATGTGAAGAAGAAAGATGTCCTCCAAAACGGGAACCATTAGATGTTCCACATGAACCCGAAGATGATCAACCTAGACCAAGAGGAGATAATTTTGCTGTCGAAAAACCAAAAGAAAATATAATAGATAATAATCCACAAGAACCTTCACCAAATCCAGAAGAAGGAAAGGGTGAAAATCCAAACGGATTTGATTTAGATGAAAATCCAGAAAATCCACCAAATCCAGATATTCCTGAACAAGAACCAAATATACCTGAAGATTCAGAAAAAGAAGTACCTTCTGATGTTCCAAAAAATCCAGAAGACGATCGAGAAGAAAACTTTGATATTCCAAAGAAACCCGAAAATAAGCACGATAATCAAAATAATTTACCAAATGATAAAAGTGATAGATCTATTCCATATTCACCATTACCTCCAAAAGTTTTGGATAATGAAAGGAAACAAAGTGACCCCCAAAGTCAAGATAATAATGGAAATAGGCACGTACCTAATAGTGAAGATAGAGAAACACGTCCACATGGTAGAAATAATGAAAATAGATCATACAATAGAAAATATAACGATACTCCAAAACATCCTGAAAGGGAAGAACATGAAAAGCCAGATAATAATAAAAAAAAAGGAGGATCAGATAATAAATATAAAATTGCAGGTGGAATAGCTGGAGGATTAGCTTTACTCGCATGTGCTGGACTTGCTTATAAATTCGTAGTACCAGGAGCAGCAACACCCTATGCCGGAGAACCTGCACCTTTTGATGAAACATTAGGTGAAGAAGATAAAGATTTGGACGAACCTGAACAATTCAGATTACCTGAAGAAAACGAGTGGAATTAA-------------------------------------------------------------------------------------------------
>PH0515-C
ATGAATCATCTTGGGAATGTTAAATATTTAGTCATTGTGTTTTTGATTTTCTTTGATTTGTTTCTAGTTAATGGTAGAGATGTGCAAAACAATATAGTGGATGAAATAAAATATCGTGAAGAAGTATGTAATGATGAGGTAGATCTTTACCTTCTAATGGATTGTTCTGGAAGTATACGTCGTCATAATTGGGTGAACCATGCAGTACCTCTAGCTATGAAATTGATACAACAATTAAATCTTAATGAAAGTGCAATTCACTTATATCTTAATATTTTTTCAAACAATGCAAGAGAAATTATTAGATTACATAGTGATGCATCTAAAAACAAAGAGAAGGCTTTAATTATTATAAAGTCACTCTTAAATACAAATCTTCCATATGGTAGAACAAACTTAACTGATGCACTGTTACAAGTAAGAAAACATTTAAATGACCGAATCAATAGAGAGAATGCTAATCAATTAGTTGTTATATTAACAGATGGAATTCCAGATAGTATTCAAGATTCATTAAAAGAATCAAGAAAATTAAATGATCGTGGTGTTAAAATAGCTGTTTTTGGTATTGGACAAGGTATTAATGTAGCTTTCAACAGATTTCTTGTAGGTTGTCATCCATCAGATGGTAAATGTAACTTGTATGCTGATTCTGCATGGGAAAATGTAAAAAATGTTATCGGACCCTTTATGAAGGCTGTTTGTGTTGAAGTAGAAAAAACAGCAAGTTGTGGTGTTTGGGACGAATGGTCTCCATGTAGTGTAACTTGTGGTAAAGGTACCAGGTCAAGAAAAAGAGAAATCTTACACGAAGGATGTACAAGTGAATTACAAGAACAATGTGAAGAAGAAAGATGTCCTCCAAAACGGGAACCATTAGATGTTCCACATGAACCCGAAGATGATCAACCTAGACCAAGAGGAGATAATTTTGTTGTCGAAAAACCAAAAGAAAATATAATAGATAATAATCCACAAGAACCTTCACCAAATCCAGAAGAAGGAAAGGGTGAAAATCCAAACGGATTTGATTTAGATGAAAATCCAGAAAATCCACCAAATCCACCAAATCCACCAAATCCACCAAATCCAGATATTCCTGAACAAGAACCAAATATACCTGAAGATTCAGAAAAAGAAGTACCTTCTGATGTTCCAAAAAATCCAGAAGACGATCGAGAAGAAAACTTTGATATTCCAAAGAAACCCGAAAATAAGCACGATAATCAAAATAATTTACCAAATGATAAAAGTGATAGATATATTCCATATTCACCATTACCTCCAAAAGTTTTGGATAATGAAAGGAAACAAAGTGACCCCCAAAGTCAAGATAATAATGGAAATAGGCACGTACCTAATAGTGAAGATAGAGAAACACGTCCACATGGTAGAAATAATGAAAATAGATCATACAATAGAAAACATAACAATACTCCAAAACATCCTGAAAGGGAAGAACATGAAAAGCCAGATAATAATAAAAAAAAAGGAGGATCAGATAATAAATATAAAATTGCAGGTGGAATAGCTGGAGGATTAGCTTTACTCGCATGTGCTGGACTTGCTTATAAATTCGTAGTACCAGGAGCAGCAACACCCTATGCCGGAGAACCTGCACCTTTTGATGAAACATTAGGTGAAGAAGATAAAGATTTGGACGAACCTGAACAATTCAGATTACCTGAAGAAAACGAGTGGAATTAA----------------------------------------------------------------------
>PH0516-C
ATGAATCATCTTGGGAATGTTAAATATTTAGTCATTGTGTTTTTGATTTTCTTTGATTTGTTTCTAGTTAATGGTAGAGATGTGCAAAACAATATAGTGGATGAAATAAAATATCGTGAAGAAGTATGTAATGATGAGGTAGATCTTTACCTTCTAATGGATTGTTCTGGAAGTATACGTCGTCATAATTGGGTGAAGCATGCAGTACCTCTAGCTATGAAATTGATACAACAATTAAATCTTAATGAAAATGCAATTCACTTATATGCTAATATTTTTTCAAACAATGCAAAAGAAATTATTAGATTACATAGTGATGCATCTAAAAACAAAGAGAAGGCTTTAATTATTATAAAGTCACTCTTAAGTACAAATCTTCCATATGGTAGAACAAACTTAAGTGATGCACTGTTACAAGTAAGAAAACATTTAAATGACCGAATCAATAGAGAGAATGCTAATCAATTAGTTGTTATATTAACAGATGGAATTCCAGATAGTATTCAAGATTCATTAAAAGAATCAAGAAAATTAAATGATCGTGGTGTTAAAATAGCTGTTTTTGGTATTGGACAAGGTATTAATGTAGCTTTCAACAGATTTCTTGTAGGTTGTCATCCATCAGATGGTAAATGTAACTTGTATGCTGATTCTGCATGGGAAAATGTAAAAAATGTTATCGGACCCTTTATGAAGGCTGTTTGTGTTGAAGTAGAAAAAACAGCAAGTTGTGGTGTTTGGGACGAATGGTCTCCATGTAGTGTAACTTGTGGTAAAGGTACCAGGTCAAGAAAAAGAGAAATCTTACACGAAGGATGTACAAGTGAATTACAAGAACAATGTGAAGAAGAAAGATGTCCTCCAAAATGGGAACCATTAGATGTTCCACAAGAACCCGAAGATGATCAACCTAGACCAAGAGGAGATAATTTTGCTGTCGAAAAACCAAAAGAAAATATAATAGATAATAATCCACAAGAACCTTCACCAAATCCAGAAGAAGGAAAGGGTGAAAATCCAAACGGATTTGATTTAGATGAAAATCCAGAAAATCCACCAAATCCAGATATTCCTGAACAAGAACCAAATATACCTGAAGATTCAGAAAAAGAAGTACCTTCTGATGTTCCAAAAAATCCAGAAGACGATCGAGAAGAAAACTTTGATATTCCAAAGAAACCCGAAAATAAGCACGATAATCAAAATAATTTACCAAATGATAAAAGTGATAGATATATTCCATATTCACCATTACCTCCAAAAGTTTTGGATAATGAAAGGAAACAAAGTGACCCCCAAAGTCAAGATAATAATGGAAATAGGCACGTACCTAATAGTGAAGATAGAGAAACACGTCCACATGGTAGAAATAATGAAAATAGATCATACAATAGAAAATATAACGATACTCCAAAATATCCTGAAAGGGAAGAACATGAAAAGCCAGATAATAATAAAAAAAAAGGAGGATCAGATAATAAATATAAAATTGCAGGTGGAATAGCTGGAGGATTAGCTTTACTCGCATGTGCTGGACTTGCTTATAAATTCGTAGTACCAGGAGCAGCAACACCCTTTGCCGGAGAACCTGCACCTTTTGATGAAACATTAGGTGAAGAAGATAAAGATTTGGACGAACCTGAACAATTCAGATTACCTGAAGAAAACGAGTGGAATTAA-------------------------------------------------------------------------------------------------
>PH0517-C
ATGAATCATCTTGGGAATGTTAAATATTTAGTCATTGTGTTTTTGATTTTCTTTGATTTGTTTCTAGTTAATGGTAGAGATGTGCAAAACAATATAGTGGATGAAATAAAATATCGTGAAGAAGTATGTAATGATGAGGTAGATCTTTACCTTCTAATGGATTGTTCTGGAAGTATACGTCGTCATAATTGGGTGAAGCATGCAGTACCTCTAGCTATGAAATTGATACAACAATTAAATCTTAATGAAAATGCAATTCACTTATATGTTAATATTTTTTCAAACAATGCAAAAGAAATTATTAGATTACATAGTGATGCATCTAAAAACAAAGAGAAGGCTTTAATTATTATAAAGTCACTCTTAAGTACAAATCTTCCATATGGTAGAACAAACTTAAGTGATGCACTGTTACAAGTAAGAAAACATTTAAATGACCGAATCAATAGAGAGAATGCTAATCAATTAGTTGTTATATTAACAGATGGAATTCCAGATAGTATTCAAGATTCATTAAAAGAATCAAGAAAATTAAATGATCGTGGTGTTAAAATAGCTGTTTTTGGTATTGGACAAGGTATTAATGTAGCTTTCAACAGATTTCTTGTAGGTTGTCATCCATCAGATGGTAAATGTAACTTGTATGCTGATTCTGCATGGGAAAATGTAAAAAATGTTATCGGACCCTTTATGAAGGCTGTTTGTGTTGAAGTAGAAAAAACAGCAAGTTGTGGTGTTTGGGACGAATGGTCTCCATGTAGTGTAACTTGTGGTAAAGGTACCAGGTCAAGAAAAAGAGAAATCTTACACGAAGGATGTACAAGTGAATTACAAGAACAATGTGAAGAAGAAAGATGTCCTCCAAAACGGGAACCATTAGATGTTCCAGATGAACCCGAAGATGATCAACCTAGACCAAGAGGAGATAATTTTGCTGTCGAAAAACCAAAAGAAAATATAATAGATAATAATCCACAAGAACCTTCACCAAATCCAGAAGAAGGAAAGGGTGAAAATCCAAACGGATTTGATTTAGATGAAAATCCAGAAAATCCACCAAATCCAGATATTCCTGAACAAGAACCAAATATACCTGAAGATTCAGAAAAAGAAGTACCTTCTGATGTTCCAAAAAATCCAGAAGACGATCGAGAAGAAAACTTTGATATTCCAAAGAAACCCGAAAATAAGCACGATAATCAAAATAATTTACCAAATGATAAAAGTGATAGATCTATTCCATATTCACCATTACCTCCAAAAGTTTTGGATAATGAAAGGAAACAAAGTGACCCCCAAAGTCAAGATAATAATGGAAATAGGCACGTACCTAATAGTGAAGATAGAGAAACACGTCCACATGGTAGAAATAATGAAAATAGATCATACAATAGAAAATATAACGATACTCCAAAACATCCTGAAAGGGAAGAACATGAAAAGCCAGATAATAATAAAAAAAAAGGAGGATCAGATAATAAATATAAAATTGCAGGTGGAATAGCTGGAGGATTAGCTTTACTCGCATGTGCTGGACTTGCTTATAAATTCGTAGTACCAGGAGCAGCAACACCCTATGCCGGAGAACCTGCACCTTTTGATGAAACATTAGGTGAAGAAGATAAAGATTTGGACGAACCTGAACAATTCAGATTACCTGAAGAAAACGAGTGGAATTAA-------------------------------------------------------------------------------------------------
>PH0518-C
ATGAATCATCTTGGGAATGTTAAATATTTAGTCATTGTGTTTTTGATTTTCTTTGATTTGTTTCTAGTTAATGGTAGAGATGTGCAAAACAATATAGTGGATGAAATAAAATATCGTGAAGAAGTATGTAATGATGAGGTAGATCTTTACCTTCTAATGGATTGTTCTGGAAGTATACGTCGTCATAATTGGGTGAAGCATGCAGTACCTCTAGCTATGAAATTGATACAACAATTAAATCTTAATGAAAATGCAATTCACTTATATGTTAATATTTTTTCAAACAATGCAAAAGAAATTATTAGATTACATAGTGATGCATCTAAAAACAAAGAGAAGGCTTTAATTATTATAAAGTCACTCTTAAGTACAAATCTTCCATATGGTAGAACAAACTTAAGTGATGCACTGTTACAAGTAAGAAAACATTTAAATGACCGAATCAATAGAGAGAATGCTAATCAATTAGTTGTTATATTAACAGATGGAATTCCAGATAGTATTCAAGATTCATTAAAAGAATCAAGAAAATTAAATGATCGTGGTGTTAAAATAGCTGTTTTTGGTATTGGACAAGGTATTAATGTAGCTTTCAACAGATTTCTTGTAGGTTGTCATCCATCAGATGGTAAATGTAACTTGTATGCTGATTCTGCATGGGAAAATGTAAAAAATGTTATCGGACCCTTTATGAAGGCTGTTTGTGTTGAAGTAGAAAAAACAGCAAGTTGTGGTGTTTGGGACGAATGGTCTCCATGTAGTGTAACTTGTGGTAAAGGTACCAGGTCAAGAAAAAGAGAAATCTTACACGAAGGATGTACAAGTGAATTACAAGAACAATGTGAAGAAGAAAGATGTCCTCCAAAACGGGAACCATTAGATGTTCCAGATGAACCCGAAGATGATCAACCTAGACCAAGAGGAGATAATTTTGCTGTCGAAAAACCAAAAGAAAATATAATAGATAATAATCCACAAGAACCTTCACCAAATCCAGAAGAAGGAAAGGGTGAAAATCCAAACGGATTTGATTTAGATGAAAATCCAGAAAATCCACCAAATCCAGATATTCCTGAACAAGAACCAAATATACCTGAAGATTCAGAAAAAGAAGTACCTTCTGATGTTCCAAAAAATCCAGAAGACGATCGAGAAGAAAACTTTGATATTCCAAAGAAACCCGAAAATAAGCACGATAATCAAAATAATTTACCAAATGATAAAAGTGATAGATCTATTCCATATTCACCATTACCTCCAAAAGTTTTGGATAATGAAAGGAAACAAAGTGACCCCCAAAGTCAAGATAATAATGGAAATAGGCACGTACCTAATAGTGAAGATAGAGAAACACGTCCACATGGTAGAAATAATGAAAATAGATCATACAATAGAAAATATAACGATACTCCAAAACATCCTGAAAGGGAAGAACATGAAAAGCCAGATAATAATAAAAAAAAAGGAGGATCAGATAATAAATATAAAATTGCAGGTGGAATAGCTGGAGGATTAGCTTTACTCGCATGTGCTGGACTTGCTTATAAATTCGTAGTACCAGGAGCAGCAACACCCTATGCCGGAGAACCTGCACCTTTTGATGAAACATTAGGTGAAGAAGATAAAGATTTGGACGAACCTGAACAATTCAGATTACCTGAAGAAAACGAGTGGAATTAA-------------------------------------------------------------------------------------------------
>PH0519-C
ATGAATCATCTTGGGAATGTTAAATATTTAGTCATTGTGTTTTTGATTTTCTTTGATTTGTTTCTAGTTAATGGTAGAGATGTGCAAAACAATATAGTGGATGAAATAAAATATCGTGAAGAAGTATGTAATGATGAGGTAGATCTTTACCTTCTAATGGATTGTTCTGGAAGTATACGTCGTCATAATTGGGTGAAGCATGCAGTACCTCTAGCTATGAAATTGATACAACAATTAAATCTTAATGAAAATGCAATTCACTTATATGCTAATATTTTTTCAAACAATGCAAAAGAAATTATTAGATTACATAGTGATGCATCTAAAAACAAAGAGAAGGCTTTAATTATTATAAAGTCACTCTTAAGTACAAATCTTCCATATGGTAGAACAAACTTAAGTGATGCACTGTTACAAGTAAGAAAACATTTAAATGACCGAATCAATAGAGAGAATGCTAATCAATTAGTTGTTATATTAACAGATGGAATTCCAGATAGTATTCAAGATTCATTAAAAGAATCAAGAAAATTAAATGATCGTGGTGTTAAAATAGCTGTTTTTGGTATTGGACAAGGTATTAATGTAGCTTTCAACAGATTTCTTGTAGGTTGTCATCCATCAGATGGTAAATGTAACTTGTATGCTGATTCTGCATGGGAAAATGTAAAAAATGTTATCGGACCCTTTATGAAGGCTGTTTGTGTTGAAGTAGAAAAAACAGCAAGTTGTGGTGTTTGGGACGAATGGTCTCCATGTAGTGTAACTTGTGGTAAAGGTACCAGGTCAAGAAAAAGAGAAATCTTACACGAAGGATGTACAAGTGAATTACAAGAACAATGTGAAGAAGAAAGATGTCCTCCAAAATGGGAACCATTAGATGTTCCACAAGAACCCGAAGATGATCAACCTAGACCAAGAGGAGATAATTTTGCTGTCGAAAAACCAAAAGAAAATATAATAGATAATAATCCACAAGAACCTTCACCAAATCCAGAAGAAGGAAAGGGTGAAAATCCAAACGGATTTGATTTAGATGAAAATCCAGAAAATCCACCAAATCCAGATATTCCTGAACAAGAACCAAATATACCTGAAGATTCAGAAAAAGAAGTACCTTCTGATGTTCCAAAAAATCCAGAAGACGATCGAGAAGAAAACTTTGATATTCCAAAGAAACCCGAAAATAAGCACGATAATCAAAATAATTTACCAAATGATAAAAGTGATAGATATATTCCATATTCACCATTACCTCCAAAAGTTTTGGATAATGAAAGGAAACAAAGTGACCCCCAAAGTCAAGATAATAATGGAAATAGGCACGTACCTAATAGTGAAGATAGAGAAACACGTCCACATGGTAGAAATAATGAAAATAGATCATACAATAGAAAATATAACGATACTCCAAAATATCCTGAAAGGGAAGAACATGAAAAGCCAGATAATAATAAAAAAAAAGGAGGATCAGATAATAAATATAAAATTGCAGGTGGAATAGCTGGAGGATTAGCTTTACTCGCATGTGCTGGACTTGCTTATAAATTCGTAGTACCAGGAGCAGCAACACCCTTTGCCGGAGAACCTGCACCTTTTGATGAAACATTAGGTGAAGAAGATAAAGATTTGGACGAACCTGAACAATTCAGATTACCTGAAGAAAACGAGTGGAATTAA-------------------------------------------------------------------------------------------------
>PH0520-C
ATGAATCATCTTGGGAATGTTAAATATTTAGTCATTGTGTTTTTGATTTTCTTTGATTTGTTTCTAGTTAATGGTAGAGATGTGCAAAACAATATAGTGGATGAAATAAAATATCGTGAAGAAGTATGTAATGATGAGGTAGATCTTTACCTTCTAATGGATTGTTCTGGAAGTATACGTCGTCATAATTGGGTGAACCATGCAGTACCTCTAGCTATGAAATTGATACAACAATTAAATCTTAATGAAAGTGCAATTCACTTATATCTTAATATTTTTTCAAACAATGCAAGAGAAATTATTAGATTACATAGTGATGCATCTAAAAACAAAGAGAAGGCTTTAATTATTATAAAGTCACTCTTAAATACAAATCTTCCATATGGTAGAACAAACTTAACTGATGCACTGTTACAAGTAAGAAAACATTTAAATGACCGAATCAATAGAGAGAATGCTAATCAATTAGTTGTTATATTAACAGATGGAATTCCAGATAGTATTCAAGATTCATTAAAAGAATCAAGAAAATTAAATGATCGTGGTGTTAAAATAGCTGTTTTTGGTATTGGACAAGGTATTAATGTAGCTTTCAACAGATTTCTTGTAGGTTGTCATCCATCAGATGGTAAATGTAACTTGTATGCTGATTCTGCATGGGAAAATGTAAAAAATGTTATCGGACCCTTTATGAAGGCTGTTTGTGTTGAAGTAGAAAAAACAGCAAGTTGTGGTGTTTGGGACGAATGGTCTCCATGTAGTGTAACTTGTGGTAAAGGTACCAGGTCAAGAAAAAGAGAAATCTTACACGAAGGATGTACAAGTGAATTACAAGAACAATGTGAAGAAGAAAGATGTCCTCCAAAACGGGAACCATTAGATGTTCCACATGAACCCGAAGATGATCAACCTAGACCAAGAGGAGATAATTTTGTTGTCGAAAAACCAAAAGAAAATATAATAGATAATAATCCACAAGAACCTTCACCAAATCCAGAAGAAGGAAAGGGTGAAAATCCAAACGGATTTGATTTAGATGAAAATCCAGAAAATCCACCAAATCCACCAAATCCACCAAATCCACCAAATCCAGATATTCCTGAACAAGAACCAAATATACCTGAAGATTCAGAAAAAGAAGTACCTTCTGATGTTCCAAAAAATCCAGAAGACGATCGAGAAGAAAACTTTGATATTCCAAAGAAACCCGAAAATAAGCACGATAATCAAAATAATTTACCAAATGATAAAAGTGATAGATATATTCCATATTCACCATTACCTCCAAAAGTTTTGGATAATGAAAGGAAACAAAGTGACCCCCAAAGTCAAGATAATAATGGAAATAGGCACGTACCTAATAGTGAAGATAGAGAAACACGTCCACATGGTAGAAATAATGAAAATAGATCATACAATAGAAAACATAACAATACTCCAAAACATCCTGAAAGGGAAGAACATGAAAAGCCAGATAATAATAAAAAAAAAGGAGGATCAGATAATAAATATAAAATTGCAGGTGGAATAGCTGGAGGATTAGCTTTACTCGCATGTGCTGGACTTGCTTATAAATTCGTAGTACCAGGAGCAGCAACACCCTATGCCGGAGAACCTGCACCTTTTGATGAAACATTAGGTGAAGAAGATAAAGATTTGGACGAACCTGAACAATTCAGATTACCTGAAGAAAACGAGTGGAATTAA----------------------------------------------------------------------
>PH0521-C
ATGAATCATCTTGGGAATGTTAAATATTTAGTCATTGTGTTTTTGATTTTCTTTGATTTGTTTCTAGTTAATGGTAGAGATGTGCAAAACAATATAGTGGATGAAATAAAATATCGTGAAGAAGTATGTAATGATGAGGTAGATCTTTACCTTCTAATGGATTGTTCTGGAAGTATACGTCGTCATAATTGGGTGAAGCATGCAGTACCTCTAGCTATGAAATTGATACAACAATTAAATCTTAATGAAAATGCAATTCACTTATATGCTAATATTTTTTCAAACAATGCAAAAGAAATTATTAGATTACATAGTGATGCATCTAAAAACAAAGAGAAGGCTTTAATTATTATAAAGTCACTCTTAAGTACAAATCTTCCATATGGTAGAACAAACTTAAGTGATGCACTGTTACAAGTAAGAAAACATTTAAATGACCGAATCAATAGAGAGAATGCTAATCAATTAGTTGTTATATTAACAGATGGAATTCCAGATAGTATTCAAGATTCATTAAAAGAATCAAGAAAATTAAATGATCGTGGTGTTAAAATAGCTGTTTTTGGTATTGGACAAGGTATTAATGTAGCTTTCAACAGATTTCTTGTAGGTTGTCATCCATCAGATGGTAAATGTAACTTGTATGCTGATTCTGCATGGGAAAATGTAAAAAATGTTATCGGACCCTTTATGAAGGCTGTTTGTGTTGAAGTAGAAAAAACAGCAAGTTGTGGTGTTTGGGACGAATGGTCTCCATGTAGTGTAACTTGTGGTAAAGGTACCAGGTCAAGAAAAAGAGAAATCTTACACGAAGGATGTACAAGTGAATTACAAGAACAATGTGAAGAAGAAAGATGTCCTCCAAAATGGGAACCATTAGATGTTCCACAAGAACCCGAAGATGATCAACCTAGACCAAGAGGAGATAATTTTGCTGTCGAAAAACCAAAAGAAAATATAATAGATAATAATCCACAAGAACCTTCACCAAATCCAGAAGAAGGAAAGGGTGAAAATCCAAACGGATTTGATTTAGATGAAAATCCAGAAAATCCACCAAATCCAGATATTCCTGAACAAGAACCAAATATACCTGAAGATTCAGAAAAAGAAGTACCTTCTGATGTTCCAAAAAATCCAGAAGACGATCGAGAAGAAAACTTTGATATTCCAAAGAAACCCGAAAATAAGCACGATAATCAAAATAATTTACCAAATGATAAAAGTGATAGATATATTCCATATTCACCATTACCTCCAAAAGTTTTGGATAATGAAAGGAAACAAAGTGACCCCCAAAGTCAAGATAATAATGGAAATAGGCACGTACCTAATAGTGAAGATAGAGAAACACGTCCACATGGTAGAAATAATGAAAATAGATCATACAATAGAAAATATAACGATACTCCAAAATATCCTGAAAGGGAAGAACATGAAAAGCCAGATAATAATAAAAAAAAAGGAGGATCAGATAATAAATATAAAATTGCAGGTGGAATAGCTGGAGGATTAGCTTTACTCGCATGTGCTGGACTTGCTTATAAATTCGTAGTACCAGGAGCAGCAACACCCTTTGCCGGAGAACCTGCACCTTTTGATGAAACATTAGGTGAAGAAGATAAAGATTTGGACGAACCTGAACAATTCAGATTACCTGAAGAAAACGAGTGGAATTAA-------------------------------------------------------------------------------------------------
>PH0522-C
ATGAATCATCTTGGGAATGTTAAATATTTAGTCATTGTGTTTTTGATTTTCTTTGATTTGTTTCTAGTTAATGGTAGAGATGTGCAAAACAATATAGTGGATGAAATAAAATATCGTGAAGAAGTATGTAATGATCAGGTAGATCTTTACCTTCTAATGGATTGTTCTGGAAGTATACGTCGTCATAATTGGGTGAACCATGCAGTACCTCTAGCTATGAAATTGATACAACAATTAAATCTTAATGATAATGCAATTCACTTATATGTTAATGTTTTTTCAAACAATGCAAAAGAAATTATTAGATTACATAGTGATGCATCTAAAAACAAAGAGAAGGCTTTAATTATTATAAGGTCACTCTTAAGTACAAATCTTCCATATGGTAGAACAAACTTAACTGATGCACTGTTACAAGTAAGAAAACATTTAAATGACCGAATCAATAGAGAGAATGCTAATCAATTAGTTGTTATATTAACAGATGGAATTCCAGATAGTATTCAAGATTCATTAAAAGAATCAAGAAAATTAAATGATCGTGGTGTTAAAATAGCTGTTTTTGGTATTGGACAAGGTATTAATGTAGCTTTCAACAGATTTCTTGTAGGTTGTCATCCATCAGATGGTAAATGTAACTTGTATGCTGATTCTGCATGGGAAAATGTAAAAAATGTTATCGGACCCTTTATGAAGGCTGTTTGTGTTGAAGTAGAAAAAACAGCAAGTTGTGGTGTTTGGGACGAATGGTCTCCATGTAGTGTAACTTGTGGTAAAGGTACCAGGTCAAGAAAAAGAGAAATCTTACACGAAGGATGTACAAGTGAATTACAAGAACAATGTGAAGAAGAAAGATGTCCTCCAAAACGGGAACCATTAGATGTTCCACATGAACCCGAAGATGATCAACCTAGACCAAGAGGAGATAATTTTGTTGTCGAAAAACCAAAAGAAAATATAATAGATAATAATCCACAAGAACCTTCACCAAATCCAGAAGAAGGAAAGGGTGAAAATCCAAAAGGATTTGATTTAGATGAAAATCCAGAAAATCCACCAAATCCAGATATTCCTCAACAAGAACCAAATATACCTGAAGATTCAGAAAAAGAAGTACCTTCTGATGTTCCAAAAAATCCAGAAGACGATCGAGAAGAAAACTTTGATATTCCAAAGAAACCCGAAAATAAGCACGATAATCAAAATAATTTACCAAATGATAAAAGTGATAGATCTATTCCATATTCACCATTACCTCCAAAAGTTTTGGATAATGAAAGGAAACAAAGTGACCCCCAAAGTCAAGATAATAATGGAAATAGGCACGTACCTAATAGTGAAGATAGAGAAACACGTCCACATGGTAGAAATAATGAAAATAGATCATACAATAGAAAATATAACGATACTCCAAAACATCCTGAAAGGGAAGAACATGAAAAGCCAGATAATAATAAAAAAAAAGGAGGATCAGATAATAAATATAAAATTGCAGGTGGAATAGCTGGAGGATTAGCTTTACTCGCATGTGCTGGACTTGCTTATAAATTCGTAGTACCAGGAGCAGCAACACCCTATGCCGGAGAACCTGCACCTTTTGATGAAACATTAGGTGAAGAAGATAAAGATTTGGACGAACCTGAACAATTCAGATTACCTGAAGAAAACGAGTGGAATTAA-------------------------------------------------------------------------------------------------
>PH0523-C
ATGAATCATCTTGGGAATGTTAAATATTTAGTCATTGTGTTTTTGATTTTCTTTGATTTGTTTCTAGTTAATGGTAGAGATGTGCAAAACAATATAGTGGATGAAATAAAATATCGTGAAGAAGTATGTAATGATGAGGTAGATCTTTACCTTCTAATGGATTGTTCTGGAAGTATACGTCGTCATAATTGGGTGAACCATGCAGTACCTCTAGCTATGAAATTGATACAACAATTAAATCTTAATGAAAGTGCAATTCACTTATATCTTAATATTTTTTCAAACAATGCAAGAGAAATTATTAGATTACATAGTGATGCATCTAAAAACAAAGAGAAGGCTTTAATTATTATAAAGTCACTCTTAAATACAAATCTTCCATATGGTAGAACAAACTTAACTGATGCACTGTTACAAGTAAGAAAACATTTAAATGACCGAATCAATAGAGAGAATGCTAATCAATTAGTTGTTATATTAACAGATGGAATTCCAGATAGTATTCAAGATTCATTAAAAGAATCAAGAAAATTAAATGATCGTGGTGTTAAAATAGCTGTTTTTGGTATTGGACAAGGTATTAATGTAGCTTTCAACAGATTTCTTGTAGGTTGTCATCCATCAGATGGTAAATGTAACTTGTATGCTGATTCTGCATGGGAAAATGTAAAAAATGTTATCGGACCCTTTATGAAGGCTGTTTGTGTTGAAGTAGAAAAAACAGCAAGTTGTGGTGTTTGGGACGAATGGTCTCCATGTAGTGTAACTTGTGGTAAAGGTACCAGGTCAAGAAAAAGAGAAATCTTACACGAAGGATGTACAAGTGAATTACAAGAACAATGTGAAGAAGAAAGATGTCCTCCAAAACGGGAACCATTAGATGTTCCACATGAACCCGAAGATGATCAACCTAGACCAAGAGGAGATAATTTTGTTGTCGAAAAACCAAAAGAAAATATAATAGATAATAATCCACAAGAACCTTCACCAAATCCAGAAGAAGGAAAGGGTGAAAATCCAAACGGATTTGATTTAGATGAAAATCCAGAAAATCCACCAAATCCACCAAATCCACCAAATCCACCAAATCCAGATATTCCTGAACAAGAACCAAATATACCTGAAGATTCAGAAAAAGAAGTACCTTCTGATGTTCCAAAAAATCCAGAAGACGATCGAGAAGAAAACTTTGATATTCCAAAGAAACCCGAAAATAAGCACGATAATCAAAATAATTTACCAAATGATAAAAGTGATAGATATATTCCATATTCACCATTACCTCCAAAAGTTTTGGATAATGAAAGGAAACAAAGTGACCCCCAAAGTCAAGATAATAATGGAAATAGGCACGTACCTAATAGTGAAGATAGAGAAACACGTCCACATGGTAGAAATAATGAAAATAGATCATACAATAGAAAACATAACAATACTCCAAAACATCCTGAAAGGGAAGAACATGAAAAGCCAGATAATAATAAAAAAAAAGGAGGATCAGATAATAAATATAAAATTGCAGGTGGAATAGCTGGAGGATTAGCTTTACTCGCATGTGCTGGACTTGCTTATAAATTCGTAGTACCAGGAGCAGCAACACCCTATGCCGGAGAACCTGCACCTTTTGATGAAACATTAGGTGAAGAAGATAAAGATTTGGACGAACCTGAACAATTCAGATTACCTGAAGAAAACGAGTGGAATTAA----------------------------------------------------------------------
>PH0524-C
ATGAATCATCTTGGGAATGTTAAATATTTAGTCATTGTGTTTTTGATTTTCTTTGATTTGTTTCTAGTTAATGGTAGAGATGTGCAAAACAATATAGTGGATGAAATAAAATATCGTGAAGAAGTATGTAATGATGAGGTAGATCTTTACCTTCTAATGGATTGTTCTGGAAGTATACGTCGTCATAATTGGGTGAAGCATGCAGTACCTCTAGCTATGAAATTGATACAACAATTAAATCTTAATGAAAATGCAATTCACTTATATGTTAATATTTTTTCAAACAATGCAAAAGAAATTATTAGATTACATAGTGATGCATCTAAAAACAAAGAGAAGGCTTTAATTATTATAAAGTCACTCTTAAGTACAAATCTTCCATATGGTAGAACAAACTTAAGTGATGCACTGTTACAAGTAAGAAAACATTTAAATGACCGAATCAATAGAGAGAATGCTAATCAATTAGTTGTTATATTAACAGATGGAATTCCAGATAGTATTCAAGATTCATTAAAAGAATCAAGAAAATTAAATGATCGTGGTGTTAAAATAGCTGTTTTTGGTATTGGACAAGGTATTAATGTAGCTTTCAACAGATTTCTTGTAGGTTGTCATCCATCAGATGGTAAATGTAACTTGTATGCTGATTCTGCATGGGAAAATGTAAAAAATGTTATCGGACCCTTTATGAAGGCTGTTTGTGTTGAAGTAGAAAAAACAGCAAGTTGTGGTGTTTGGGACGAATGGTCTCCATGTAGTGTAACTTGTGGTAAAGGTACCAGGTCAAGAAAAAGAGAAATCTTACACGAAGGATGTACAAGTGAATTACAAGAACAATGTGAAGAAGAAAGATGTCCTCCAAAACGGGAACCATTAGATGTTCCAGATGAACCCGAAGATGATCAACCTAGACCAAGAGGAGATAATTTTGCTGTCGAAAAACCAAAAGAAAATATAATAGATAATAATCCACAAGAACCTTCACCAAATCCAGAAGAAGGAAAGGGTGAAAATCCAAACGGATTTGATTTAGATGAAAATCCAGAAAATCCACCAAATCCAGATATTCCTGAACAAGAACCAAATATACCTGAAGATTCAGAAAAAGAAGTACCTTCTGATGTTCCAAAAAATCCAGAAGACGATCGAGAAGAAAACTTTGATATTCCAAAGAAACCCGAAAATAAGCACGATAATCAAAATAATTTACCAAATGATAAAAGTGATAGATCTATTCCATATTCACCATTACCTCCAAAAGTTTTGGATAATGAAAGGAAACAAAGTGACCCCCAAAGTCAAGATAATAATGGAAATAGGCACGTACCTAATAGTGAAGATAGAGAAACACGTCCACATGGTAGAAATAATGAAAATAGATCATACAATAGAAAATATAACGATACTCCAAAACATCCTGAAAGGGAAGAACATGAAAAGCCAGATAATAATAAAAAAAAAGGAGGATCAGATAATAAATATAAAATTGCAGGTGGAATAGCTGGAGGATTAGCTTTACTCGCATGTGCTGGACTTGCTTATAAATTCGTAGTACCAGGAGCAGCAACACCCTATGCCGGAGAACCTGCACCTTTTGATGAAACATTAGGTGAAGAAGATAAAGATTTGGACGAACCTGAACAATTCAGATTACCTGAAGAAAACGAGTGGAATTAA-------------------------------------------------------------------------------------------------
>PH0525-C
ATGAATCATCTTGGGAATGTTAAATATTTAGTCATTGTGTTTTTGATTTTCTTTGATTTGTTTCTAGTTAATGGTAGAGATGTGCAAAACAATATAGTGGATGAAATAAAATATCGTGAAGAAGTATGTAATGATGAGGTAGATCTTTACCTTCTAATGGATTGTTCTGGAAGTATACGTCGTCATAATTGGGTGAAGCATGCAGTACCTCTAGCTATGAAATTGATACAACAATTAAATCTTAATGAAAATGCAATTCACTTATATGCTAATATTTTTTCAAACAATGCAAAAGAAATTATTAGATTACATAGTGATGCATCTAAAAACAAAGAGAAGGCTTTAATTATTATAAAGTCACTCTTAAGTACAAATCTTCCATATGGTAGAACAAACTTAAGTGATGCACTGTTACAAGTAAGAAAACATTTAAATGACCGAATCAATAGAGAGAATGCTAATCAATTAGTTGTTATATTAACAGATGGAATTCCAGATAGTATTCAAGATTCATTAAAAGAATCAAGAAAATTAAATGATCGTGGTGTTAAAATAGCTGTTTTTGGTATTGGACAAGGTATTAATGTAGCTTTCAACAGATTTCTTGTAGGTTGTCATCCATCAGATGGTAAATGTAACTTGTATGCTGATTCTGCATGGGAAAATGTAAAAAATGTTATCGGACCCTTTATGAAGGCTGTTTGTGTTGAAGTAGAAAAAACAGCAAGTTGTGGTGTTTGGGACGAATGGTCTCCATGTAGTGTAACTTGTGGTAAAGGTACCAGGTCAAGAAAAAGAGAAATCTTACACGAAGGATGTACAAGTGAATTACAAGAACAATGTGAAGAAGAAAGATGTCCTCCAAAATGGGAACCATTAGATGTTCCACAAGAACCCGAAGATGATCAACCTAGACCAAGAGGAGATAATTTTGCTGTCGAAAAACCAAAAGAAAATATAATAGATAATAATCCACAAGAACCTTCACCAAATCCAGAAGAAGGAAAGGGTGAAAATCCAAACGGATTTGATTTAGATGAAAATCCAGAAAATCCACCAAATCCAGATATTCCTGAACAAGAACCAAATATACCTGAAGATTCAGAAAAAGAAGTACCTTCTGATGTTCCAAAAAATCCAGAAGACGATCGAGAAGAAAACTTTGATATTCCAAAGAAACCCGAAAATAAGCACGATAATCAAAATAATTTACCAAATGATAAAAGTGATAGATATATTCCATATTCACCATTACCTCCAAAAGTTTTGGATAATGAAAGGAAACAAAGTGACCCCCAAAGTCAAGATAATAATGGAAATAGGCACGTACCTAATAGTGAAGATAGAGAAACACGTCCACATGGTAGAAATAATGAAAATAGATCATACAATAGAAAATATAACGATACTCCAAAATATCCTGAAAGGGAAGAACATGAAAAGCCAGATAATAATAAAAAAAAAGGAGGATCAGATAATAAATATAAAATTGCAGGTGGAATAGCTGGAGGATTAGCTTTACTCGCATGTGCTGGACTTGCTTATAAATTCGTAGTACCAGGAGCAGCAACACCCTTTGCCGGAGAACCTGCACCTTTTGATGAAACATTAGGTGAAGAAGATAAAGATTTGGACGAACCTGAACAATTCAGATTACCTGAAGAAAACGAGTGGAATTAA-------------------------------------------------------------------------------------------------
>PH0526-C
ATGAATCATCTTGGGAATGTTAAATATTTAGTCATTGTGTTTTTGATTTTCTTTGATTTGTTTCTAGTTAATGGTAGAGATGTGCAAAACAATATAGTGGATGAAATAAAATATCGTGAAGAAGTATGTAATGATGAGGTAGATCTTTACCTTCTAATGGATTGTTCTGGAAGTATACGTCGTCATAATTGGGTGAAGCATGCAGTACCTCTAGCTATGAAATTGATACAACAATTAAATCTTAATGAAAATGCAATTCACTTATATGCTAATATTTTTTCAAACAATGCAAAAGAAATTATTAGATTACATAGTGATGCATCTAAAAACAAAGAGAAGGCTTTAATTATTATAAAGTCACTCTTAAGTACAAATCTTCCATATGGTAGAACAAACTTAAGTGATGCACTGTTACAAGTAAGAAAACATTTAAATGACCGAATCAATAGAGAGAATGCTAATCAATTAGTTGTTATATTAACAGATGGAATTCCAGATAGTATTCAAGATTCATTAAAAGAATCAAGAAAATTAAATGATCGTGGTGTTAAAATAGCTGTTTTTGGTATTGGACAAGGTATTAATGTAGCTTTCAACAGATTTCTTGTAGGTTGTCATCCATCAGATGGTAAATGTAACTTGTATGCTGATTCTGCATGGGAAAATGTAAAAAATGTTATCGGACCCTTTATGAAGGCTGTTTGTGTTGAAGTAGAAAAAACAGCAAGTTGTGGTGTTTGGGACGAATGGTCTCCATGTAGTGTAACTTGTGGTAAAGGTACCAGGTCAAGAAAAAGAGAAATCTTACACGAAGGATGTACAAGTGAATTACAAGAACAATGTGAAGAAGAAAGATGTCCTCCAAAATGGGAACCATTAGATGTTCCACAAGAACCCGAAGATGATCAACCTAGACCAAGAGGAGATAATTTTGCTGTCGAAAAACCAAAAGAAAATATAATAGATAATAATCCACAAGAACCTTCACCAAATCCAGAAGAAGGAAAGGGTGAAAATCCAAACGGATTTGATTTAGATGAAAATCCAGAAAATCCACCAAATCCAGATATTCCTGAACAAGAACCAAATATACCTGAAGATTCAGAAAAAGAAGTACCTTCTGATGTTCCAAAAAATCCAGAAGACGATCGAGAAGAAAACTTTGATATTCCAAAGAAACCCGAAAATAAGCACGATAATCAAAATAATTTACCAAATGATAAAAGTGATAGATATATTCCATATTCACCATTACCTCCAAAAGTTTTGGATAATGAAAGGAAACAAAGTGACCCCCAAAGTCAAGATAATAATGGAAATAGGCACGTACCTAATAGTGAAGATAGAGAAACACGTCCACATGGTAGAAATAATGAAAATAGATCATACAATAGAAAATATAACGATACTCCAAAATATCCTGAAAGGGAAGAACATGAAAAGCCAGATAATAATAAAAAAAAAGGAGGATCAGATAATAAATATAAAATTGCAGGTGGAATAGCTGGAGGATTAGCTTTACTCGCATGTGCTGGACTTGCTTATAAATTCGTAGTACCAGGAGCAGCAACACCCTTTGCCGGAGAACCTGCACCTTTTGATGAAACATTAGGTGAAGAAGATAAAGATTTGGACGAACCTGAACAATTCAGATTACCTGAAGAAAACGAGTGGAATTAA-------------------------------------------------------------------------------------------------
>PH0528-C
ATGAATCATCTTGGGAATGTTAAATATTTAGTCATTGTGTTTTTGATTTTCTTTGATTTGTTTCTAGTTAATGGTAGAGATGTGCAAAACAATATAGTGGATGAAATAAAATATCGTGAAGAAGTATGTAATGATGAGGTAGATCTTTACCTTCTAATGGATTGTTCTGGAAGTATACGTCGTCATAATTGGGTGAACCATGCAGTACCTCTAGCTATGAAATTGATACAACAATTAAATCTTAATGAAAATGCAATTCACTTATATCTTAATATTTTTTCAAACAATGCAAAAGAAATTATTAGATTACATAGTGATGCATCTAAAAACAAAGAGAAGGCTTTAATTATTATAAAGTCACTCTTAAGTACAAATCTTCCATATGGTAGAACAAACTTAACTGATGCACTGTTACAAGTAAGAAAACATTTAAATGACCGAATCAATAGAGAGAATGCTAATCAATTAGTTGTTATATTAACAGATGGAATTCCAGATAGTATTCAAGATTCATTAAAAGAATCAAGTAAATTAAATGATCGTGGTGTTAAAATAGCTGTTTTTGGTATTGGACAAGGTATTAATGTAGCTTTCAACAGATTTCTTGTAGGTTGTCATCCATCAGATGGTAAATGTAACTTGTATGCTGATTCTGCATGGGAAAATGTAAAAAATGTTATCGGACCCTTTATGAAGGCTGTTTGTGTTGAAGTAGAAAAAACAGCAAGTTGTGGTGTTTGGGACGAATGGTCTCCATGTAGTGTAACTTGTGGTAAAGGTACCAGGTCAAGAAAAAGAGAAATCTTACACGAAGGATGTACAAGTGAATTACAAGAACAATGTGAAGAAGAAAGATGTCCTCCAAAACGGGAACCATTAGATGTTCCACATGAACCCGAAGATGATCAACCTAGACCAAGAGGAGATAATTTTGTTGTCGAAAAACCAAAAGAAAATATAATAGATAATAATCCACAAGAACCTTCACCAAATCCAGAAGAAGGAAAGGGTGAAAATCCAAACGGATTTGATTTAGATGAAAATCCAGAAAATCCACCAAATCCACCAAATCCACCAAATCCACCAAATCCAGATATTCCTGAACAAGAACCAAATATACCTGAAGATTCAGAAAAAGAAGTACCTTCTGATGTTCCAAAAAATCCAGAAGACGATCGAGAAGAAAACTTTGATATTCCAAAGAAACCCGAAAATAAGCACGATAATCAAAATAATTTACCAAATGATAAAAGTGATAGATATATTCCATATTCACCATTACCTCCAAAAGTTTTGGATAATGAAAGGAAACAAAGTGACCCCCAAAGTCAAGATAATAATGGAAATAGGCACGTACCTAATAGTGAAGATAGAGAAACACGTCCACATGGTAGAAATAATGAAAATAGATCATACAATAGAAAACATAACAATACTCCAAAACATCCTGAAAGGGAAGAACATGAAAAGCCAGATAATAATAAAAAAAAAGGAGGATCAGATAATAAATATAAAATTGCAGGTGGAATAGCTGGAGGATTAGCTTTACTCGCATGTGCTGGACTTGCTTATAAATTCGTAGTACCAGGAGCAGCAACACCCTATGCCGGAGAACCTGCACCTTTTGATGAAACATTAGGTGAAGAAGATAAAGATTTGGACGAACCTGAACAATTCAGATTACCTGAAGAAAACGAGTGGAATTAA----------------------------------------------------------------------
>PH0529-C
ATGAATCATCTTGGGAATGTTAAATATTTAGTCATTGTGTTTTTGATTTTCTTTGATTTGTTTCTAGTTAATGGTAGAGATGTGCAAAACAATATAGTGGATGAAATAAAATATCGTGAAGAAGTATGTAATGATGAGGTAGATCTTTACCTTCTAATGGATTGTTCTGGAAGTATACGTCGTCATAATTGGGTGAAGCATGCAGTACCTCTAGCTATGAAATTGATACAACAATTAAATCTTAATGAAAATGCAATTCACTTATATGTTAATATTTTTTCAAACAATGCAAAAGAAATTATTAGATTACATAGTGATGCATCTAAAAACAAAGAGAAGGCTTTAATTATTATAAAGTCACTCTTAAGTACAAATCTTCCATATGGTAGAACAAACTTAACTGATGCACTGTTACAAGTAAGAAAACATTTAAATGACCGAATCAATAGAGAGAATGCTAATCAATTAGTTGTTATATTAACAGATGGAATTCCAGATAGTATTCAAGATTCATTAAAAGAATCAAGAAAATTAAATGATCGTGGTGTTAAAATAGCTGTTTTTGGTATTGGACAAGGTATTAATGTAGCTTTCAACAGATTTCTTGTAGGTTGTCATCCATCAGATGGTAAATGTAACTTGTATGCTGATTCTGCATGGGAAAATGTAAAAAATGTTATCGGACCCTTTATGAAGGCTGTTTGTGTTGAAGTAGAAAAAACAGCAAGTTGTGGTGTTTGGGACGAATGGTCTCCATGTAGTGTAACTTGTGGTAAAGGTACCAGGTCAAGAAAAAGAGAAATCTTACACGAAGGATGTACAAGTGAATTACAAGAACAATGTGAAGAAGAAAGATGTCCTCCAAAACGGGAACCATTAGATGTTCCACATGAACCCGAAGATGATCAACCTAGACCAAGAGGAGATAATTTTGCTGTCGAAAAACCAAAAGAAAATATAATAGATAATAATCCACAAGAACCTTCACCAAATCCAGAAGAAGGAAAGGGTGAAAATCCAAACGGATTTGATTTAGATGAAAATCCAGAAAATCCACCAAATCCACCAAATCCAGATATTCCTGAACAAGAACCAAATATACCTGAAGATTCAGAAAAAGAAGTACCTTCTGATGTTCCAAAAAATCCAGAAGACGATCGAGAAGAAAACTTTGATATTCCAAAGAAACCCGAAAATAAGCACGATAATCAAAATAATTTACCAAATGATAAAAGTGATAGATATATTCCATATTCACCATTACCTCCAAAAGTTTTGGATAATGAAAGGAAACAAAGTGACCCCCAAAGTCAAGATAATAATGGAAATAGGCACGTACCTAATAGTGAAGATAGAGAAACACGTCCACATGGTAGAAATAATGAAAATAGATCATACAATAGAAAACATAACAATACTCCAAAACATCCTGAAAGGGAAGAACATGAAAAGCCAGATAATAATAAAAAAAAAGGAGGATCAGATAATAAATATAAAATTGCAGGTGGAATAGCTGGAGGATTAGCTTTACTCGCATGTGCTGGACTTGCTTATAAATTCGTAGTACCAGGAGCAGCAACACCCTATGCCGGAGAACCTGCACCTTTTGATGAAACATTAGGTGAAGAAGATAAAGATTTGGACGAACCTGAACAATTCAGATTACCTGAAGAAAACGAGTGGAATTAA----------------------------------------------------------------------------------------
>PH0530-C
ATGAATCATCTTGGGAATGTTAAATATTTAGTCATTGTGTTTTTGATTTTCTTTGATTTGTTTCTAGTTAATGGTAGAGATGTGCAAAACAATATAGTGGATGAAATAAAATATCGTGAAGAAGTATGTAATGATGAGGTAGATCTTTACCTTCTAATGGATTGTTCTGGAAGTATACGTCGTCATAATTGGGTGAAGCATGCAGTACCTCTAGCTATGAAATTGATACAACAATTAAATCTTAATGAAAATGCAATTCACTTATATGCTAATATTTTTTCAAACAATGCAAAAGAAATTATTAGATTACATAGTGATGCATCTAAAAACAAAGAGAAGGCTTTAATTATTATAAAGTCACTCTTAAGTACAAATCTTCCATATGGTAGAACAAACTTAAGTGATGCACTGTTACAAGTAAGAAAACATTTAAATGACCGAATCAATAGAGAGAATGCTAATCAATTAGTTGTTATATTAACAGATGGAATTCCAGATAGTATTCAAGATTCATTAAAAGAATCAAGAAAATTAAATGATCGTGGTGTTAAAATAGCTGTTTTTGGTATTGGACAAGGTATTAATGTAGCTTTCAACAGATTTCTTGTAGGTTGTCATCCATCAGATGGTAAATGTAACTTGTATGCTGATTCTGCATGGGAAAATGTAAAAAATGTTATCGGACCCTTTATGAAGGCTGTTTGTGTTGAAGTAGAAAAAACAGCAAGTTGTGGTGTTTGGGACGAATGGTCTCCATGTAGTGTAACTTGTGGTAAAGGTACCAGGTCAAGAAAAAGAGAAATCTTACACGAAGGATGTACAAGTGAATTACAAGAACAATGTGAAGAAGAAAGATGTCCTCCAAAATGGGAACCATTAGATGTTCCACAAGAACCCGAAGATGATCAACCTAGACCAAGAGGAGATAATTTTGCTGTCGAAAAACCAAAAGAAAATATAATAGATAATAATCCACAAGAACCTTCACCAAATCCAGAAGAAGGAAAGGGTGAAAATCCAAACGGATTTGATTTAGATGAAAATCCAGAAAATCCACCAAATCCAGATATTCCTGAACAAGAACCAAATATACCTGAAGATTCAGAAAAAGAAGTACCTTCTGATGTTCCAAAAAATCCAGAAGACGATCGAGAAGAAAACTTTGATATTCCAAAGAAACCCGAAAATAAGCACGATAATCAAAATAATTTACCAAATGATAAAAGTGATAGATATATTCCATATTCACCATTACCTCCAAAAGTTTTGGATAATGAAAGGAAACAAAGTGACCCCCAAAGTCAAGATAATAATGGAAATAGGCACGTACCTAATAGTGAAGATAGAGAAACACGTCCACATGGTAGAAATAATGAAAATAGATCATACAATAGAAAATATAACGATACTCCAAAATATCCTGAAAGGGAAGAACATGAAAAGCCAGATAATAATAAAAAAAAAGGAGGATCAGATAATAAATATAAAATTGCAGGTGGAATAGCTGGAGGATTAGCTTTACTCGCATGTGCTGGACTTGCTTATAAATTCGTAGTACCAGGAGCAGCAACACCCTTTGCCGGAGAACCTGCACCTTTTGATGAAACATTAGGTGAAGAAGATAAAGATTTGGACGAACCTGAACAATTCAGATTACCTGAAGAAAACGAGTGGAATTAA-------------------------------------------------------------------------------------------------
>PH0531-C
ATGAATCATCTTGGGAATGTTAAATATTTAGTCATTGTGTTTTTGATTTTCTTTGATTTGTTTCTAGTTAATGGTAGAGATGTGCAAAACAATATAGTGGATGAAATAAAATATCGTGAAGAAGTATGTAATGATGAGGTAGATCTTTACCTTCTAATGGATTGTTCTGGAAGTATACGTCGTCATAATTGGGTGAAGCATGCAGTACCTCTAGCTATGAAATTGATACAACAATTAAATCTTAATGAAAATGCAATTCACTTATATCTTAATATTTTTTCAAACAATGCAAGAGAAATTATTAGATTACATAGTGATGCATCTAAAAACAAAGAGAAGGCTTTAATTATTATAAAGTCACTCTTAAATACAAATCTTCCATATGGTAGAACAAACTTAACTGATGCACTGTTACAAGTAAGAAAACATTTAAATGACCGAATCAATAGAGAGAATGCTAGTCAATTAGTTGTTATATTAACAGATGGAATTCCAGATAGTATTCAAGATTCATTAAAAGAATCAAGAAAATTAAATGATCTTGGTGTTAAAATAGCTGTTTTTGGTATTGGACAAGGTATTAATGTAGCTTTCAACAGATTTCTTGTAGGTTGTCATCCATCAGATGGTAAATGTAACTTGTATGCTGATTCTGCATGGGAAAATGTAAAAAATGTTATCGGACCCTTTATGAAGGCTGTTTGTGTTGAAGTAGAAAAAACAGCAAGTTGTGGTGTTTGGGACGAATGGTCTCCATGTAGTGTAACTTGTGGTAAAGGTACCAGGTCAAGAAAAAGAGAAATCTTACACGAAGGATGTACAAGTGAATTACAAGAACAATGTGAAGAAGAAAGATGTCCTCCAAAACGGGAACCATTAGATGTTCCACATGAACCCGAAGATGATCAACCTAGACCAAGAGGAGATAATTTTGCTGTCGAAAAACCAAAAGAAAATATAATAGATAATAATCCACAAGAACCTTCACCAAATCCAGAAGAAGGAAAGGGTGAAAATCCAAACGGATTTGATTTAGATGAAAATCCAGAAAATCCACCAAATCCAGATATTCCTGAACAAGAACCAAATATACCTGAAGATTCAGAAAAAGAAGTACCTTCTGATGTTCCAAAAAATCCAGAAGACGATCGAGAAGAAAACTTTGATATTCCAAAGAAACCCGAAAATAAGCACGATAATCAAAATAATTTACCAAATGATAAAAGTGATAGATCTATTCCATATTCACCATTACCTCCAAAAGTTTTGGATAATGAAAGGAAACAAAGTGACCCCCAAAGTCAAGATAATAATGGAAATAGGCACGTACCTAATAGTGAAGATAGAGAAACACGTCCACATGGTAGAAATAATGAAAATAGATCATACAATAGAAAATATAACGATACTCCAAAACATCCTGAAAGGGAAGAACATGAAAAGCCAGATAATAATAAAAAAAAAGGAGGATCAGATAATAAATATAAAATTGCAGGTGGAATAGCTGGAGGATTAGCTTTACTCGCATGTGCTGGACTTGCTTATAAATTCGTAGTACCAGGAGCAGCAACACCCTATGCCGGAGAACCTGCACCTTTTGATGAAACATTAGGTGAAGAAGATAAAGATTTGGACGAACCTGAACAATTCAGATTACCTGAAGAAAACGAGTGGAATTAA-------------------------------------------------------------------------------------------------
>PH0532-C
ATGAATCATCTTGGGAATGTTAAATATTTAGTCATTGTGTTTTTGATTTTCTTTGATTTGTTTCTAGTTAATGGTAGAGATGTGCAAAACAATATAGTGGATGAAATAAAATATCGTGAAGAAGTATGTAATGATGAGGTAGATCTTTACCTTCTAATGGATTGTTCTGGAAGTATACGTCGTCATAATTGGGTGAAGCATGCAGTACCTCTAGCTATGAAATTGATACAACAATTAAATCTTAATGAAAATGCAATTCACTTATATGCTAATATTTTTTCAAACAATGCAAAAGAAATTATTAGATTACATAGTGATGCATCTAAAAACAAAGAGAAGGCTTTAATTATTATAAAGTCACTCTTAAGTACAAATCTTCCATATGGTAGAACAAACTTAAGTGATGCACTGTTACAAGTAAGAAAACATTTAAATGACCGAATCAATAGAGAGAATGCTAATCAATTAGTTGTTATATTAACAGATGGAATTCCAGATAGTATTCAAGATTCATTAAAAGAATCAAGAAAATTAAATGATCGTGGTGTTAAAATAGCTGTTTTTGGTATTGGACAAGGTATTAATGTAGCTTTCAACAGATTTCTTGTAGGTTGTCATCCATCAGATGGTAAATGTAACTTGTATGCTGATTCTGCATGGGAAAATGTAAAAAATGTTATCGGACCCTTTATGAAGGCTGTTTGTGTTGAAGTAGAAAAAACAGCAAGTTGTGGTGTTTGGGACGAATGGTCTCCATGTAGTGTAACTTGTGGTAAAGGTACCAGGTCAAGAAAAAGAGAAATCTTACACGAAGGATGTACAAGTGAATTACAAGAACAATGTGAAGAAGAAAGATGTCCTCCAAAATGGGAACCATTAGATGTTCCACAAGAACCCGAAGATGATCAACCTAGACCAAGAGGAGATAATTTTGCTGTCGAAAAACCAAAAGAAAATATAATAGATAATAATCCACAAGAACCTTCACCAAATCCAGAAGAAGGAAAGGGTGAAAATCCAAACGGATTTGATTTAGATGAAAATCCAGAAAATCCACCAAATCCAGATATTCCTGAACAAGAACCAAATATACCTGAAGATTCAGAAAAAGAAGTACCTTCTGATGTTCCAAAAAATCCAGAAGACGATCGAGAAGAAAACTTTGATATTCCAAAGAAACCCGAAAATAAGCACGATAATCAAAATAATTTACCAAATGATAAAAGTGATAGATATATTCCATATTCACCATTACCTCCAAAAGTTTTGGATAATGAAAGGAAACAAAGTGACCCCCAAAGTCAAGATAATAATGGAAATAGGCACGTACCTAATAGTGAAGATAGAGAAACACGTCCACATGGTAGAAATAATGAAAATAGATCATACAATAGAAAATATAACGATACTCCAAAATATCCTGAAAGGGAAGAACATGAAAAGCCAGATAATAATAAAAAAAAAGGAGGATCAGATAATAAATATAAAATTGCAGGTGGAATAGCTGGAGGATTAGCTTTACTCGCATGTGCTGGACTTGCTTATAAATTCGTAGTACCAGGAGCAGCAACACCCTTTGCCGGAGAACCTGCACCTTTTGATGAAACATTAGGTGAAGAAGATAAAGATTTGGACGAACCTGAACAATTCAGATTACCTGAAGAAAACGAGTGGAATTAA-------------------------------------------------------------------------------------------------
>PH0533-C
ATGAATCATCTTGGGAATGTTAAATATTTAGTCATTGTGTTTTTGATTTTCTTTGATTTGTTTCTAGTTAATGGTAGAGATGTGCAAAACAATATAGTGGATGAAATAAAATATCGTGAAGAAGTATGTAATGATGAGGTAGATCTTTACCTTCTAATGGATTGTTCTGGAAGTATACGTCGTCATAATTGGGTGAAGCATGCAGTACCTCTAGCTATGAAATTGATACAACAATTAAATCTTAATGAAAATGCAATTCACTTATATGTTAATATTTTTTCAAACAATGCAAAAGAAATTATTAGATTACATAGTGATGCATCTAAAAACAAAGAGAAGGCTTTAATTATTATAAAGTCACTCTTAAGTACAAATCTTCCATATGGTAGAACAAACTTAAGTGATGCACTGTTACAAGTAAGAAAACATTTAAATGACCGAATCAATAGAGAGAATGCTAATCAATTAGTTGTTATATTAACAGATGGAATTCCAGATAGTATTCAAGATTCATTAAAAGAATCAAGAAAATTAAATGATCGTGGTGTTAAAATAGCTGTTTTTGGTATTGGACAAGGTATTAATGTAGCTTTCAACAGATTTCTTGTAGGTTGTCATCCATCAGATGGTAAATGTAACTTGTATGCTGATTCTGCATGGGAAAATGTAAAAAATGTTATCGGACCCTTTATGAAGGCTGTTTGTGTTGAAGTAGAAAAAACAGCAAGTTGTGGTGTTTGGGACGAATGGTCTCCATGTAGTGTAACTTGTGGTAAAGGTACCAGGTCAAGAAAAAGAGAAATCTTACACGAAGGATGTACAAGTGAATTACAAGAACAATGTGAAGAAGAAAGATGTCCTCCAAAACGGGAACCATTAGATGTTCCAGATGAACCCGAAGATGATCAACCTAGACCAAGAGGAGATAATTTTGCTGTCGAAAAACCAAAAGAAAATATAATAGATAATAATCCACAAGAACCTTCACCAAATCCAGAAGAAGGAAAGGGTGAAAATCCAAACGGATTTGATTTAGATGAAAATCCAGAAAATCCACCAAATCCACCAAATCCACCAAATCCACCAAATCCAGATATTCCTGAACAAGAACCAAATATACCTGAAGATTCAGAAAAAGAAGTACCTTCTGATGTTCCAAAAAATCCAGAAGACGATCGAGAAGAAAACTTTGATATTCCAAAGAAACCCGAAAATAAGCACGATAATCAAAATAATTTACCAAATGATAAAAGTGATAGATATATTCCATATTCACCATTACCTCCAAAAGTTTTGGATAATGAAAGGAAACAAAGTGACCCCCAAAGTCAAGATAATAATGGAAATAGGCACGTACCTAATAGTGAAGATAGAGAAACACGTCCACATGGTAGAAATAATGAAAATAGATCATACAATAGAAAACATAACAATACTCCAAAACATCCTGAAAGGGAAGAACATGAAAAGCCAGATAATAATAAAAAAAAAGGAGGATCAGATAATAAATATAAAATTGCAGGTGGAATAGCTGGAGGATTAGCTTTACTCGCATGTGCTGGACTTGCTTATAAATTCGTAGTACCAGGAGCAGCAACACCCTATGCCGGAGAACCTGCACCTTTTGATGAAACATTAGGTGAAGAAGATAAAGATTTGGACGAACCTGAACAATTCAGATTACCTGAAGAAAACGAGTGGAATTAA----------------------------------------------------------------------
>PH0534-C
ATGAATCATCTTGGGAATGTTAAATATTTAGTCATTGTGTTTTTGATTTTCTTTGATTTGTTTCTAGTTAATGGTAGAGATGTGCAAAACAATATAGTGGATGAAATAAAATATCGTGAAGAAGTATGTAATGATGAGGTAGATCTTTACCTTCTAATGGATTGTTCTGGAAGTATACGTCGTCATAATTGGGTGAAGCATGCAGTACCTCTAGCTATGAAATTGATACAACAATTAAATCTTAATGAAAATGCAATTCACTTATATGTTAATATTTTTTCAAACAATGCAAAAGAAATTATTAGATTACATAGTGATGCATCTAAAAACAAAGAGAAGGCTTTAATTATTATAAAGTCACTCTTAAGTACAAATCTTCCATATGGTAGAACAAACTTAACTGATGCACTGTTACAAGTAAGAAAACATTTAAATGACCGAATCAATAGAGAGAATGCTAATCAATTAGTTGTTATATTAACAGATGGAATTCCAGATAGTATTCAAGATTCATTAAAAGAATCAAGAAAATTAAATGATCGTGGTGTTAAAATAGCTGTTTTTGGTATTGGACAAGGTATTAATGTAGCTTTCAACAGATTTCTTGTAGGTTGTCATCCATCAGATGGTAAATGTAACTTGTATGCTGATTCTGCATGGGAAAATGTAAAAAATGTTATCGGACCCTTTATGAAGGCTGTTTGTGTTGAAGTAGAAAAAACAGCAAGTTGTGGTGTTTGGGACGAATGGTCTCCATGTAGTGTAACTTGTGGTAAAGGTACCAGGTCAAGAAAAAGAGAAATCTTACACGAAGGATGTACAAGTGAATTACAAGAACAATGTGAAGAAGAAAGATGTCCTCCAAAACGGGAACCATTAGATGTTCCACATGAACCCGAAGATGATCAACCTAGACCAAGAGGAGATAATTTTGCTGTCGAAAAACCAAAAGAAAATATAATAGATAATAATCCACAAGAACCTTCACCAAATCCAGAAGAAGGAAAGGGTGAAAATCCAAACGGATTTGATTTAGATGAAAATCCAGAAAATCCACCAAATCCACCAAATCCAGATATTCCTGAACAAGAACCAAATATACCTGAAGATTCAGAAAAAGAAGTACCTTCTGATGTTCCAAAAAATCCAGAAGACGATCGAGAAGAAAACTTTGATATTCCAAAGAAACCCGAAAATAAGCACGATAATCAAAATAATTTACCAAATGATAAAAGTGATAGATATATTCCATATTCACCATTACCTCCAAAAGTTTTGGATAATGAAAGGAAACAAAGTGACCCCCAAAGTCAAGATAATAATGGAAATAGGCACGTACCTAATAGTGAAGATAGAGAAACACGTCCACATGGTAGAAATAATGAAAATAGATCATACAATAGAAAACATAACAATACTCCAAAACATCCTGAAAGGGAAGAACATGAAAAGCCAGATAATAATAAAAAAAAAGGAGGATCAGATAATAAATATAAAATTGCAGGTGGAATAGCTGGAGGATTAGCTTTACTCGCATGTGCTGGACTTGCTTATAAATTCGTAGTACCAGGAGCAGCAACACCCTATGCCGGAGAACCTGCACCTTTTGATGAAACATTAGGTGAAGAAGATAAAGATTTGGACGAACCTGAACAATTCAGATTACCTGAAGAAAACGAGTGGAATTAA----------------------------------------------------------------------------------------
>PH0535-C
ATGAATCATCTTGGGAATGTTAAATATTTAGTCATTGTGTTTTTGATTTTCTTTGATTTGTTTCTAGTTAATGGTAGAGATGTGCAAAACAATATAGTGGATGAAATAAAATATCGTGAAGAAGTATGTAATGATGAGGTAGATCTTTACCTTCTAATGGATTGTTCTGGAAGTATACGTCGTCATAATTGGGTGAAGCATGCAGTACCTCTAGCTATGAAATTGATACAACAATTAAATCTTAATGAAAATGCAATTCACTTATATGCTAATATTTTTTCAAACAATGCAAAAGAAATTATTAGATTACATAGTGATGCATCTAAAAACAAAGAGAAGGCTTTAATTATTATAAAGTCACTCTTAAGTACAAATCTTCCATATGGTAGAACAAACTTAAGTGATGCACTGTTACAAGTAAGAAAACATTTAAATGACCGAATCAATAGAGAGAATGCTAATCAATTAGTTGTTATATTAACAGATGGAATTCCAGATAGTATTCAAGATTCATTAAAAGAATCAAGAAAATTAAATGATCGTGGTGTTAAAATAGCTGTTTTTGGTATTGGACAAGGTATTAATGTAGCTTTCAACAGATTTCTTGTAGGTTGTCATCCATCAGATGGTAAATGTAACTTGTATGCTGATTCTGCATGGGAAAATGTAAAAAATGTTATCGGACCCTTTATGAAGGCTGTTTGTGTTGAAGTAGAAAAAACAGCAAGTTGTGGTGTTTGGGACGAATGGTCTCCATGTAGTGTAACTTGTGGTAAAGGTACCAGGTCAAGAAAAAGAGAAATCTTACACGAAGGATGTACAAGTGAATTACAAGAACAATGTGAAGAAGAAAGATGTCCTCCAAAATGGGAACCATTAGATGTTCCACAAGAACCCGAAGATGATCAACCTAGACCAAGAGGAGATAATTTTGCTGTCGAAAAACCAAAAGAAAATATAATAGATAATAATCCACAAGAACCTTCACCAAATCCAGAAGAAGGAAAGGGTGAAAATCCAAACGGATTTGATTTAGATGAAAATCCAGAAAATCCACCAAATCCACCAAATCCACCAAATCCACCAAATCCACCAAATCCACCAAATCCAGATATTCCTGAACAAGAACCAAATATACCTGAAGATTCAGAAAAAGAAGTACCTTCTGATGTTCCAAAAAATCCAGAAGACGATCGAGAAGAAAACTTTGATATTCCAAAGAAACCCGAAAATAAGCACGATAATCAAAATAATTTACCAAATGATAAAAGTGATAGATATATTCCATATTCACCATTACCTCCAAAAGTTTTGGATAATGAAAGGAAACAAAGTGACCCCCAAAGTCAAGATAATAATGGAAATAGGCACGTACCTAATAGTGAAGATAGAGAAACACGTCCACATGGTAGAAATAATGAAAATAGATCATACAATAGAAAATATAACGATACTCCAAAATATCCTGAAAGGGAAGAACATGAAAAGCCAGATAATAATAAAAAAAAAGGAGGATCAGATAATAAATATAAAATTGCAGGTGGAATAGCTGGAGGATTAGCTTTACTCGCATGTGCTGGACTTGCTTATAAATTCGTAGTACCAGGAGCAGCAACACCCTTTGCCGGAGAACCTGCACCTTTTGATGAAACATTAGGTGAAGAAGATAAAGATTTGGACGAACCTGAACAATTCAGATTACCTGAAGAAAACGAGTGGAATTAA----------------------------------------------------
>PH0537-C
ATGAATCATCTTGGGAATGTTAAATATTTAGTCATTGTGTTTTTGATTTTCTTTGATTTGTTTCTAGTTAATGGTAGAGATGTGCAAAACAATATAGTGGATGAAATAAAATATCGTGAAGAAGTATGTAATGATGAGGTAGATCTTTACCTTCTAATGGATTGTTCTGGAAGTATACGTCGTCATAATTGGGTGAAGCATGCAGTACCTCTAGCTATGAAATTGATACAACAATTAAATCTTAATGAAAATGCAATTCACTTATATGCTAATATTTTTTCAAACAATGCAAAAGAAATTATTAGATTACATAGTGATGCATCTAAAAACAAAGAGAAGGCTTTAATTATTATAAAGTCACTCTTAAGTACAAATCTTCCATATGGTAGAACAAACTTAAGTGATGCACTGTTACAAGTAAGAAAACATTTAAATGACCGAATCAATAGAGAGAATGCTAATCAATTAGTTGTTATATTAACAGATGGAATTCCAGATAGTATTCAAGATTCATTAAAAGAATCAAGAAAATTAAATGATCGTGGTGTTAAAATAGCTGTTTTTGGTATTGGACAAGGTATTAATGTAGCTTTCAACAGATTTCTTGTAGGTTGTCATCCATCAGATGGTAAATGTAACTTGTATGCTGATTCTGCATGGGAAAATGTAAAAAATGTTATCGGACCCTTTATGAAGGCTGTTTGTGTTGAAGTAGAAAAAACAGCAAGTTGTGGTGTTTGGGACGAATGGTCTCCATGTAGTGTAACTTGTGGTAAAGGTACCAGGTCAAGAAAAAGAGAAATCTTACACGAAGGATGTACAAGTGAATTACAAGAACAATGTGAAGAAGAAAGATGTCCTCCAAAATGGGAACCATTAGATGTTCCACAAGAACCCGAAGATGATCAACCTAGACCAAGAGGAGATAATTTTGCTGTCGAAAAACCAAAAGAAAATATAATAGATAATAATCCACAAGAACCTTCACCAAATCCAGAAGAAGGAAAGGGTGAAAATCCAAACGGATTTGATTTAGATGAAAATCCAGAAAATCCACCAAATCCAGATATTCCTGAACAAGAACCAAATATACCTGAAGATTCAGAAAAAGAAGTACCTTCTGATGTTCCAAAAAATCCAGAAGACGATCGAGAAGAAAACTTTGATATTCCAAAGAAACCCGAAAATAAGCACGATAATCAAAATAATTTACCAAATGATAAAAGTGATAGATATATTCCATATTCACCATTACCTCCAAAAGTTTTGGATAATGAAAGGAAACAAAGTGACCCCCAAAGTCAAGATAATAATGGAAATAGGCACGTACCTAATAGTGAAGATAGAGAAACACGTCCACATGGTAGAAATAATGAAAATAGATCATACAATAGAAAATATAACGATACTCCAAAATATCCTGAAAGGGAAGAACATGAAAAGCCAGATAATAATAAAAAAAAAGGAGGATCAGATAATAAATATAAAATTGCAGGTGGAATAGCTGGAGGATTAGCTTTACTCGCATGTGCTGGACTTGCTTATAAATTCGTAGTACCAGGAGCAGCAACACCCTTTGCCGGAGAACCTGCACCTTTTGATGAAACATTAGGTGAAGAAGATAAAGATTTGGACGAACCTGAACAATTCAGATTACCTGAAGAAAACGAGTGGAATTAA-------------------------------------------------------------------------------------------------
>PH0538-C
ATGAATCATCTTGGGAATGTTAAATATTTAGTCATTGTGTTTTTGATTTTCTTTGATTTGTTTCTAGTTAATGGTAGAGATGTGCAAAACAATATAGTGGATGAAATAAAATATCGTGAAGAAGTATGTAATGATGAGGTAGATCTTTACCTTCTAATGGATTGTTCTGGAAGTATACGTCGTCATAATTGGGTGAAGCATGCAGTACCTCTAGCTATGAAATTGATACAACAATTAAATCTTAATGAAAATGCAATTCACTTATATGTTAATATTTTTTCAAACAATGCAAAAGAAATTATTAGATTACATAGTGATGCATCTAAAAACAAAGAGAAGGCTTTAATTATTATAAAGTCACTCTTAAGTACAAATCTTCCATATGGTAGAACAAACTTAACTGATGCACTGTTACAAGTAAGAAAACATTTAAATGACCGAATCAATAGAGAGAATGCTAATCAATTAGTTGTTATATTAACAGATGGAATTCCAGATAGTATTCAAGATTCATTAAAAGAATCAAGAAAATTAAATGATCGTGGTGTTAAAATAGCTGTTTTTGGTATTGGACAAGGTATTAATGTAGCTTTCAACAGATTTCTTGTAGGTTGTCATCCATCAGATGGTAAATGTAACTTGTATGCTGATTCTGCATGGGAAAATGTAAAAAATGTTATCGGACCCTTTATGAAGGCTGTTTGTGTTGAAGTAGAAAAAACAGCAAGTTGTGGTGTTTGGGACGAATGGTCTCCATGTAGTGTAACTTGTGGTAAAGGTACCAGGTCAAGAAAAAGAGAAATCTTACACGAAGGATGTACAAGTGAATTACAAGAACAATGTGAAGAAGAAAGATGTCCTCCAAAACGGGAACCATTAGATGTTCCACATGAACCCGAAGATGATCAACCTAGACCAAGAGGAGATAATTTTGCTGTCGAAAAACCAAAAGAAAATATAATAGATAATAATCCACAAGAACCTTCACCAAATCCAGAAGAAGGAAAGGGTGAAAATCCAAACGGATTTGATTTAGATGAAAATCCAGAAAATCCACCAAATCCACCAAATCCAGATATTCCTGAACAAGAACCAAATATACCTGAAGATTCAGAAAAAGAAGTACCTTCTGATGTTCCAAAAAATCCAGAAGACGATCGAGAAGAAAACTTTGATATTCCAAAGAAACCCGAAAATAAGCACGATAATCAAAATAATTTACCAAATGATAAAAGTGATAGATATATTCCATATTCACCATTACCTCCAAAAGTTTTGGATAATGAAAGGAAACAAAGTGACCCCCAAAGTCAAGATAATAATGGAAATAGGCACGTACCTAATAGTGAAGATAGAGAAACACGTCCACATGGTAGAAATAATGAAAATAGATCATACAATAGAAAACATAACAATACTCCAAAACATCCTGAAAGGGAAGAACATGAAAAGCCAGATAATAATAAAAAAAAAGGAGGATCAGATAATAAATATAAAATTGCAGGTGGAATAGCTGGAGGATTAGCTTTACTCGCATGTGCTGGACTTGCTTATAAATTCGTAGTACCAGGAGCAGCAACACCCTATGCCGGAGAACCTGCACCTTTTGATGAAACATTAGGTGAAGAAGATAAAGATTTGGACGAACCTGAACAATTCAGATTACCTGAAGAAAACGAGTGGAATTAA----------------------------------------------------------------------------------------
>PH0539-C
ATGAATCATCTTGGGAATGTTAAATATTTAGTCATTGTGTTTTTGATTTTCTTTGATTTGTTTCTAGTTAATGGTAGAGATGTGCAAAACAATATAGTGGATGAAATAAAATATCGTGAAGAAGTATGTAATGATGAGGTAGATCTTTACCTTCTAATGGATTGTTCTGGAAGTATACGTCGTCATAATTGGGTGAAGCATGCAGTACCTCTAGCTATGAAATTGATACAACAATTAAATCTTAATGAAAATGCAATTCACTTATATGTTAATATTTTTTCAAACAATGCAAAAGAAATTATTAGATTACATAGTGATGCATCTAAAAACAAAGAGAAGGCTTTAATTATTATAAAGTCACTCTTAAGTACAAATCTTCCATATGGTAGAACAAACTTAAGTGATGCACTGTTACAAGTAAGAAAACATTTAAATGACCGAATCAATAGAGAGAATGCTAATCAATTAGTTGTTATATTAACAGATGGAATTCCAGATAGTATTCAAGATTCATTAAAAGAATCAAGAAAATTAAATGATCGTGGTGTTAAAATAGCTGTTTTTGGTATTGGACAAGGTATTAATGTAGCTTTCAACAGATTTCTTGTAGGTTGTCATCCATCAGATGGTAAATGTAACTTGTATGCTGATTCTGCATGGGAAAATGTAAAAAATGTTATCGGACCCTTTATGAAGGCTGTTTGTGTTGAAGTAGAAAAAACAGCAAGTTGTGGTGTTTGGGACGAATGGTCTCCATGTAGTGTAACTTGTGGTAAAGGTACCAGGTCAAGAAAAAGAGAAATCTTACACGAAGGATGTACAAGTGAATTACAAGAACAATGTGAAGAAGAAAGATGTCCTCCAAAACGGGAACCATTAGATGTTCCAGATGAACCCGAAGATGATCAACCTAGACCAAGAGGAGATAATTTTGCTGTCGAAAAACCAAAAGAAAATATAATAGATAATAATCCACAAGAACCTTCACCAAATCCAGAAGAAGGAAAGGGTGAAAATCCAAACGGATTTGATTTAGATGAAAATCCAGAAAATCCACCAAATCCACCAAATCCACCAAATCCACCAAATCCAGATATTCCTGAACAAGAACCAAATATACCTGAAGATTCAGAAAAAGAAGTACCTTCTGATGTTCCAAAAAATCCAGAAGACGATCGAGAAGAAAACTTTGATATTCCAAAGAAACCCGAAAATAAGCACGATAATCAAAATAATTTACCAAATGATAAAAGTGATAGATATATTCCATATTCACCATTACCTCCAAAAGTTTTGGATAATGAAAGGAAACAAAGTGACCCCCAAAGTCAAGATAATAATGGAAATAGGCACGTACCTAATAGTGAAGATAGAGAAACACGTCCACATGGTAGAAATAATGAAAATAGATCATACAATAGAAAACATAACAATACTCCAAAACATCCTGAAAGGGAAGAACATGAAAAGCCAGATAATAATAAAAAAAAAGGAGGATCAGATAATAAATATAAAATTGCAGGTGGAATAGCTGGAGGATTAGCTTTACTCGCATGTGCTGGACTTGCTTATAAATTCGTAGTACCAGGAGCAGCAACACCCTATGCCGGAGAACCTGCACCTTTTGATGAAACATTAGGTGAAGAAGATAAAGATTTGGACGAACCTGAACAATTCAGATTACCTGAAGAAAACGAGTGGAATTAA----------------------------------------------------------------------
>PH0540-C
ATGAATCATCTTGGGAATGTTAAATATTTAGTCATTGTGTTTTTGATTTTCTTTGATTTGTTTCTAGTTAATGGTAGAGATGTGCAAAACAATATAGTGGATGAAATAAAATATCGTGAAGAAGTATGTAATGATGAGGTAGATCTTTACCTTCTAATGGATTGTTCTGGAAGTATACGTCGTCATAATTGGGTGAAGCATGCAGTACCTCTAGCTATGAAATTGATACAACAATTAAATCTTAATGAAAATGCAATTCACTTATATGTTAATATTTTTTCAAACAATGCAAAAGAAATTATTAGATTACATAGTGATGCATCTAAAAACAAAGAGAAGGCTTTAATTATTATAAAGTCACTCTTAAGTACAAATCTTCCATATGGTAGAACAAACTTAAGTGATGCACTGTTACAAGTAAGAAAACATTTAAATGACCGAATCAATAGAGAGAATGCTAATCAATTAGTTGTTATATTAACAGATGGAATTCCAGATAGTATTCAAGATTCATTAAAAGAATCAAGAAAATTAAATGATCGTGGTGTTAAAATAGCTGTTTTTGGTATTGGACAAGGTATTAATGTAGCTTTCAACAGATTTCTTGTAGGTTGTCATCCATCAGATGGTAAATGTAACTTGTATGCTGATTCTGCATGGGAAAATGTAAAAAATGTTATCGGACCCTTTATGAAGGCTGTTTGTGTTGAAGTAGAAAAAACAGCAAGTTGTGGTGTTTGGGACGAATGGTCTCCATGTAGTGTAACTTGTGGTAAAGGTACCAGGTCAAGAAAAAGAGAAATCTTACACGAAGGATGTACAAGTGAATTACAAGAACAATGTGAAGAAGAAAGATGTCCTCCAAAACGGGAACCATTAGATGTTCCAGATGAACCCGAAGATGATCAACCTAGACCAAGAGGAGATAATTTTGCTGTCGAAAAACCAAAAGAAAATATAATAGATAATAATCCACAAGAACCTTCACCAAATCCAGAAGAAGGAAAGGGTGAAAATCCAAACGGATTTGATTTAGATGAAAATCCAGAAAATCCACCAAATCCACCAAATCCACCAAATCCACCAAATCCAGATATTCCTGAACAAGAACCAAATATACCTGAAGATTCAGAAAAAGAAGTACCTTCTGATGTTCCAAAAAATCCAGAAGACGATCGAGAAGAAAACTTTGATATTCCAAAGAAACCCGAAAATAAGCACGATAATCAAAATAATTTACCAAATGATAAAAGTGATAGATATATTCCATATTCACCATTACCTCCAAAAGTTTTGGATAATGAAAGGAAACAAAGTGACCCCCAAAGTCAAGATAATAATGGAAATAGGCACGTACCTAATAGTGAAGATAGAGAAACACGTCCACATGGTAGAAATAATGAAAATAGATCATACAATAGAAAACATAACAATACTCCAAAACATCCTGAAAGGGAAGAACATGAAAAGCCAGATAATAATAAAAAAAAAGGAGGATCAGATAATAAATATAAAATTGCAGGTGGAATAGCTGGAGGATTAGCTTTACTCGCATGTGCTGGACTTGCTTATAAATTCGTAGTACCAGGAGCAGCAACACCCTATGCCGGAGAACCTGCACCTTTTGATGAAACATTAGGTGAAGAAGATAAAGATTTGGACGAACCTGAACAATTCAGATTACCTGAAGAAAACGAGTGGAATTAA----------------------------------------------------------------------
>PH0541-C
ATGAATCATCTTGGGAATGTTAAATATTTAGTCATTGTGTTTTTGATTTTCTTTGATTTGTTTCTAGTTAATGGTAGAGATGTGCAAAACAATATAGTGGATGAAATAAAATATCGTGAAGAAGTATGTAATGATGAGGTAGATCTTTACCTTCTAATGGATTGTTCTGGAAGTATACGTCGTCATAATTGGGTGAAGCATGCAGTACCTCTAGCTATGAAATTGATACAACAATTAAATCTTAATGAAAATGCAATTCACTTATATGTTAATATTTTTTCAAACAATGCAAAAGAAATTATTAGATTACATAGTGATGCATCTAAAAACAAAGAGAAGGCTTTAATTATTATAAAGTCACTCTTAAGTACAAATCTTCCATATGGTAGAACAAACTTAAGTGATGCACTGTTACAAGTAAGAAAACATTTAAATGACCGAATCAATAGAGAGAATGCTAATCAATTAGTTGTTATATTAACAGATGGAATTCCAGATAGTATTCAAGATTCATTAAAAGAATCAAGAAAATTAAATGATCGTGGTGTTAAAATAGCTGTTTTTGGTATTGGACAAGGTATTAATGTAGCTTTCAACAGATTTCTTGTAGGTTGTCATCCATCAGATGGTAAATGTAACTTGTATGCTGATTCTGCATGGGAAAATGTAAAAAATGTTATCGGACCCTTTATGAAGGCTGTTTGTGTTGAAGTAGAAAAAACAGCAAGTTGTGGTGTTTGGGACGAATGGTCTCCATGTAGTGTAACTTGTGGTAAAGGTACCAGGTCAAGAAAAAGAGAAATCTTACACGAAGGATGTACAAGTGAATTACAAGAACAATGTGAAGAAGAAAGATGTCCTCCAAAACGGGAACCATTAGATGTTCCAGATGAACCCGAAGATGATCAACCTAGACCAAGAGGAGATAATTTTGCTGTCGAAAAACCAAAAGAAAATATAATAGATAATAATCCACAAGAACCTTCACCAAATCCAGAAGAAGGAAAGGGTGAAAATCCAAACGGATTTGATTTAGATGAAAATCCAGAAAATCCACCAAATCCACCAAATCCACCAAATCCACCAAATCCAGATATTCCTGAACAAGAACCAAATATACCTGAAGATTCAGAAAAAGAAGTACCTTCTGATGTTCCAAAAAATCCAGAAGACGATCGAGAAGAAAACTTTGATATTCCAAAGAAACCCGAAAATAAGCACGATAATCAAAATAATTTACCAAATGATAAAAGTGATAGATATATTCCATATTCACCATTACCTCCAAAAGTTTTGGATAATGAAAGGAAACAAAGTGACCCCCAAAGTCAAGATAATAATGGAAATAGGCACGTACCTAATAGTGAAGATAGAGAAACACGTCCACATGGTAGAAATAATGAAAATAGATCATACAATAGAAAACATAACAATACTCCAAAACATCCTGAAAGGGAAGAACATGAAAAGCCAGATAATAATAAAAAAAAAGGAGGATCAGATAATAAATATAAAATTGCAGGTGGAATAGCTGGAGGATTAGCTTTACTCGCATGTGCTGGACTTGCTTATAAATTCGTAGTACCAGGAGCAGCAACACCCTATGCCGGAGAACCTGCACCTTTTGATGAAACATTAGGTGAAGAAGATAAAGATTTGGACGAACCTGAACAATTCAGATTACCTGAAGAAAACGAGTGGAATTAA----------------------------------------------------------------------
>PH0542-C
ATGAATCATCTTGGGAATGTTAAATATTTAGTCATTGTGTTTTTGATTTTCTTTGATTTGTTTCTAGTTAATGGTAGAGATGTGCAAAACAATATAGTGGATGAAATAAAATATCGTGAAGAAGTATGTAATGATGAGGTAGATCTTTACCTTCTAATGGATTGTTCTGGAAGTATACGTCGTCATAATTGGGTGAAGCATGCAGTACCTCTAGCTATGAAATTGATACAACAATTAAATCTTAATGAAAATGCAATTCACTTATATGTTAATATTTTTTCAAACAATGCAAAAGAAATTATTAGATTACATAGTGATGCATCTAAAAACAAAGAGAAGGCTTTAATTATTATAAAGTCACTCTTAAGTACAAATCTTCCATATGGTAGAACAAACTTAAGTGATGCACTGTTACAAGTAAGAAAACATTTAAATGACCGAATCAATAGAGAGAATGCTAATCAATTAGTTGTTATATTAACAGATGGAATTCCAGATAGTATTCAAGATTCATTAAAAGAATCAAGAAAATTAAATGATCGTGGTGTTAAAATAGCTGTTTTTGGTATTGGACAAGGTATTAATGTAGCTTTCAACAGATTTCTTGTAGGTTGTCATCCATCAGATGGTAAATGTAACTTGTATGCTGATTCTGCATGGGAAAATGTAAAAAATGTTATCGGACCCTTTATGAAGGCTGTTTGTGTTGAAGTAGAAAAAACAGCAAGTTGTGGTGTTTGGGACGAATGGTCTCCATGTAGTGTAACTTGTGGTAAAGGTACCAGGTCAAGAAAAAGAGAAATCTTACACGAAGGATGTACAAGTGAATTACAAGAACAATGTGAAGAAGAAAGATGTCCTCCAAAACGGGAACCATTAGATGTTCCAGATGAACCCGAAGATGATCAACCTAGACCAAGAGGAGATAATTTTGCTGTCGAAAAACCAAAAGAAAATATAATAGATAATAATCCACAAGAACCTTCACCAAATCCAGAAGAAGGAAAGGGTGAAAATCCAAACGGATTTGATTTAGATGAAAATCCAGAAAATCCACCAAATCCACCAAATCCACCAAATCCACCAAATCCAGATATTCCTGAACAAGAACCAAATATACCTGAAGATTCAGAAAAAGAAGTACCTTCTGATGTTCCAAAAAATCCAGAAGACGATCGAGAAGAAAACTTTGATATTCCAAAGAAACCCGAAAATAAGCACGATAATCAAAATAATTTACCAAATGATAAAAGTGATAGATATATTCCATATTCACCATTACCTCCAAAAGTTTTGGATAATGAAAGGAAACAAAGTGACCCCCAAAGTCAAGATAATAATGGAAATAGGCACGTACCTAATAGTGAAGATAGAGAAACACGTCCACATGGTAGAAATAATGAAAATAGATCATACAATAGAAAACATAACAATACTCCAAAACATCCTGAAAGGGAAGAACATGAAAAGCCAGATAATAATAAAAAAAAAGGAGGATCAGATAATAAATATAAAATTGCAGGTGGAATAGCTGGAGGATTAGCTTTACTCGCATGTGCTGGACTTGCTTATAAATTCGTAGTACCAGGAGCAGCAACACCCTATGCCGGAGAACCTGCACCTTTTGATGAAACATTAGGTGAAGAAGATAAAGATTTGGACGAACCTGAACAATTCAGATTACCTGAAGAAAACGAGTGGAATTAA----------------------------------------------------------------------
>PH0543-C
ATGAATCATCTTGGGAATGTTAAATATTTAGTCATTGTGTTTTTGATTTTCTTTGATTTGTTTCTAGTTAATGGTAGAGATGTGCAAAACAATATAGTGGATGAAATAAAATATCGTGAAGAAGTATGTAATGATGAGGTAGATCTTTACCTTCTAATGGATTGTTCTGGAAGTATACGTCGTCATAATTGGGTGAAGCATGCAGTACCTCTAGCTATGAAATTGATACAACAATTAAATCTTAATGAAAATGCAATTCACTTATATGCTAATATTTTTTCAAACAATGCAAAAGAAATTATTAGATTACATAGTGATGCATCTAAAAACAAAGAGAAGGCTTTAATTATTATAAAGTCACTCTTAAGTACAAATCTTCCATATGGTAGAACAAACTTAAGTGATGCACTGTTACAAGTAAGAAAACATTTAAATGACCGAATCAATAGAGAGAATGCTAATCAATTAGTTGTTATATTAACAGATGGAATTCCAGATAGTATTCAAGATTCATTAAAAGAATCAAGAAAATTAAATGATCGTGGTGTTAAAATAGCTGTTTTTGGTATTGGACAAGGTATTAATGTAGCTTTCAACAGATTTCTTGTAGGTTGTCATCCATCAGATGGTAAATGTAACTTGTATGCTGATTCTGCATGGGAAAATGTAAAAAATGTTATCGGACCCTTTATGAAGGCTGTTTGTGTTGAAGTAGAAAAAACAGCAAGTTGTGGTGTTTGGGACGAATGGTCTCCATGTAGTGTAACTTGTGGTAAAGGTACCAGGTCAAGAAAAAGAGAAATCTTACACGAAGGATGTACAAGTGAATTACAAGAACAATGTGAAGAAGAAAGATGTCCTCCAAAATGGGAACCATTAGATGTTCCACAAGAACCCGAAGATGATCAACCTAGACCAAGAGGAGATAATTTTGCTGTCGAAAAACCAAAAGAAAATATAATAGATAATAATCCACAAGAACCTTCACCAAATCCAGAAGAAGGAAAGGGTGAAAATCCAAACGGATTTGATTTAGATGAAAATCCAGAAAATCCACCAAATCCACCAAATCCACCAAATCCACCAAATCCAGAAAATCCACCAAATCCAGATATTCCTGAACAAGAACCAAATATACCTGAAGATTCAGAAAAAGAAGTACCTTCTGATGTTCCAAAAAATCCAGAAGACGATCGAGAAGAAAACTTTGATATTCCAAAGAAACCCGAAAATAAGCACGATAATCAAAATAATTTACCAAATGATAAAAGTGATAGATATATTCCATATTCACCATTACCTCCAAAAGTTTTGGATAATGAAAGGAAACAAAGTGACCCCCAAAGTCAAGATAATAATGGAAATAGGCACGTACCTAATAGTGAAGATAGAGAAACACGTCCACATGGTAGAAATAATGAAAATAGATCATACAATAGAAAATATAACGATACTCCAAAATATCCTGAAAGGGAAGAACATGAAAAGCCAGATAATAATAAAAAAAAAGGAGGATCAGATAATAAATATAAAATTGCAGGTGGAATAGCTGGAGGATTAGCTTTACTCGCATGTGCTGGACTTGCTTATAAATTCGTAGTACCAGGAGCAGCAACACCCTTTGCCGGAGAACCTGCACCTTTTGATGAAACATTAGGTGAAGAAGATAAAGATTTGGACGAACCTGAACAATTCAGATTACCTGAAGAAAACGAGTGGAATTAA----------------------------------------------------
>PH0544-C
ATGAATCATCTTGGGAATGTTAAATATTTAGTCATTGTGTTTTTGATTTTCTTTGATTTGTTTCTAGTTAATGGTAGAGATGTGCAAAACAATATAGTGGATGAAATAAAATATCGTGAAGAAGTATGTAATGATGAGGTAGATCTTTACCTTCTAATGGATTGTTCTGGAAGTATACGTCGTCATAATTGGGTGAAGCATGCAGTACCTCTAGCTATGAAATTGATACAACAATTAAATCTTAATGAAAATGCAATTCACTTATATGTTAATATTTTTTCAAACAATGCAAAAGAAATTATTAGATTACATAGTGATGCATCTAAAAACAAAGAGAAGGCTTTAATTATTATAAAGTCACTCTTAAGTACAAATCTTCCATATGGTAGAACAAACTTAACTGATGCACTGTTACAAGTAAGAAAACATTTAAATGACCGAATCAATAGAGAGAATGCTAATCAATTAGTTGTTATATTAACAGATGGAATTCCAGATAGTATTCAAGATTCATTAAAAGAATCAAGAAAATTAAATGATCGTGGTGTTAAAATAGCTGTTTTTGGTATTGGACAAGGTATTAATGTAGCTTTCAACAGATTTCTTGTAGGTTGTCATCCATCAGATGGTAAATGTAACTTGTATGCTGATTCTGCATGGGAAAATGTAAAAAATGTTATCGGACCCTTTATGAAGGCTGTTTGTGTTGAAGTAGAAAAAACAGCAAGTTGTGGTGTTTGGGACGAATGGTCTCCATGTAGTGTAACTTGTGGTAAAGGTACCAGGTCAAGAAAAAGAGAAATCTTACACGAAGGATGTACAAGTGAATTACAAGAACAATGTGAAGAAGAAAGATGTCCTCCAAAACGGGAACCATTAGATGTTCCACATGAACCCGAAGATGATCAACCTAGACCAAGAGGAGATAATTTTGCTGTCGAAAAACCAAAAGAAAATATAATAGATAATAATCCACAAGAACCTTCACCAAATCCAGAAGAAGGAAAGGGTGAAAATCCAAACGGATTTGATTTAGATGAAAATCCAGAAAATCCACCAAATCCACCAAATCCAGATATTCCTGAACAAGAACCAAATATACCTGAAGATTCAGAAAAAGAAGTACCTTCTGATGTTCCAAAAAATCCAGAAGACGATCGAGAAGAAAACTTTGATATTCCAAAGAAACCCGAAAATAAGCACGATAATCAAAATAATTTACCAAATGATAAAAGTGATAGATATATTCCATATTCACCATTACCTCCAAAAGTTTTGGATAATGAAAGGAAACAAAGTGACCCCCAAAGTCAAGATAATAATGGAAATAGGCACGTACCTAATAGTGAAGATAGAGAAACACGTCCACATGGTAGAAATAATGAAAATAGATCATACAATAGAAAACATAACAATACTCCAAAACATCCTGAAAGGGAAGAACATGAAAAGCCAGATAATAATAAAAAAAAAGGAGGATCAGATAATAAATATAAAATTGCAGGTGGAATAGCTGGAGGATTAGCTTTACTCGCATGTGCTGGACTTGCTTATAAATTCGTAGTACCAGGAGCAGCAACACCCTATGCCGGAGAACCTGCACCTTTTGATGAAACATTAGGTGAAGAAGATAAAGATTTGGACGAACCTGAACAATTCAGATTACCTGAAGAAAACGAGTGGAATTAA----------------------------------------------------------------------------------------
>PH0551-C
ATGAATCATCTTGGGAATGTTAAATATTTAGTCATTGTGTTTTTGATTTTCTTTGATTTGTTTCTAGTTAATGGTAGAGATGTGCAAAACAATATAGTGGATGAAATAAAATATCGTGAAGAAGTATGTAATGATGAGGTAGATCTTTACCTTCTAATGGATTGTTCTGGAAGTATACGTCGTCATAATTGGGTGAAGCATGCAGTACCTCTAGCTATGAAATTGATACAACAATTAAATCTTAATGAAAATGCAATTCACTTATATGTTAATATTTTTTCAAACAATGCAAAAGAAATTATTAGATTACATAGTGATGCATCTAAAAACAAAGAGAAGGCTTTAATTATTATAAAGTCACTCTTAAGTACAAATCTTCCATATGGTAGAACAAACTTAAGTGATGCACTGTTACAAGTAAGAAAACATTTAAATGACCGAATCAATAGAGAGAATGCTAATCAATTAGTTGTTATATTAACAGATGGAATTCCAGATAGTATTCAAGATTCATTAAAAGAATCAAGAAAATTAAATGATCGTGGTGTTAAAATAGCTGTTTTTGGTATTGGACAAGGTATTAATGTAGCTTTCAACAGATTTCTTGTAGGTTGTCATCCATCAGATGGTAAATGTAACTTGTATGCTGATTCTGCATGGGAAAATGTAAAAAATGTTATCGGACCCTTTATGAAGGCTGTTTGTGTTGAAGTAGAAAAAACAGCAAGTTGTGGTGTTTGGGACGAATGGTCTCCATGTAGTGTAACTTGTGGTAAAGGTACCAGGTCAAGAAAAAGAGAAATCTTACACGAAGGATGTACAAGTGAATTACAAGAACAATGTGAAGAAGAAAGATGTCCTCCAAAACGGGAACCATTAGATGTTCCAGATGAACCCGAAGATGATCAACCTAGACCAAGAGGAGATAATTTTGCTGTCGAAAAACCAAAAGAAAATATAATAGATAATAATCCACAAGAACCTTCACCAAATCCAGAAGAAGGAAAGGGTGAAAATCCAAACGGATTTGATTTAGATGAAAATCCAGAAAATCCACCAAATCCACCAAATCCACCAAATCCACCAAATCCAGATATTCCTGAACAAGAACCAAATATACCTGAAGATTCAGAAAAAGAAGTACCTTCTGATGTTCCAAAAAATCCAGAAGACGATCGAGAAGAAAACTTTGATATTCCAAAGAAACCCGAAAATAAGCACGATAATCAAAATAATTTACCAAATGATAAAAGTGATAGATATATTCCATATTCACCATTACCTCCAAAAGTTTTGGATAATGAAAGGAAACAAAGTGACCCCCAAAGTCAAGATAATAATGGAAATAGGCACGTACCTAATAGTGAAGATAGAGAAACACGTCCACATGGTAGAAATAATGAAAATAGATCATACAATAGAAAACATAACAATACTCCAAAACATCCTGAAAGGGAAGAACATGAAAAGCCAGATAATAATAAAAAAAAAGGAGGATCAGATAATAAATATAAAATTGCAGGTGGAATAGCTGGAGGATTAGCTTTACTCGCATGTGCTGGACTTGCTTATAAATTCGTAGTACCAGGAGCAGCAACACCCTATGCCGGAGAACCTGCACCTTTTGATGAAACATTAGGTGAAGAAGATAAAGATTTGGACGAACCTGAACAATTCAGATTACCTGAAGAAAACGAGTGGAATTAA----------------------------------------------------------------------
>PH0552-C
ATGAATCATCTTGGGAATGTTAAATATTTAGTCATTGTGTTTTTGATTTTCTTTGATTTGTTTCTAGTTAATGGTAGAGATGTGCAAAACAATATAGTGGATGAAATAAAATATCGTGAAGAAGTATGTAATGATGAGGTAGATCTTTACCTTCTAATGGATTGTTCTGGAAGTATACGTCGTCATAATTGGGTGAAGCATGCAGTACCTCTAGCTATGAAATTGATACAACAATTAAATCTTAATGAAAATGCAATTCACTTATATGTTAATATTTTTTCAAACAATGCAAAAGAAATTATTAGATTACATAGTGATGCATCTAAAAACAAAGAGAAGGCTTTAATTATTATAAAGTCACTCTTAAGTACAAATCTTCCATATGGTAGAACAAACTTAAGTGATGCACTGTTACAAGTAAGAAAACATTTAAATGACCGAATCAATAGAGAGAATGCTAATCAATTAGTTGTTATATTAACAGATGGAATTCCAGATAGTATTCAAGATTCATTAAAAGAATCAAGAAAATTAAATGATCGTGGTGTTAAAATAGCTGTTTTTGGTATTGGACAAGGTATTAATGTAGCTTTCAACAGATTTCTTGTAGGTTGTCATCCATCAGATGGTAAATGTAACTTGTATGCTGATTCTGCATGGGAAAATGTAAAAAATGTTATCGGACCCTTTATGAAGGCTGTTTGTGTTGAAGTAGAAAAAACAGCAAGTTGTGGTGTTTGGGACGAATGGTCTCCATGTAGTGTAACTTGTGGTAAAGGTACCAGGTCAAGAAAAAGAGAAATCTTACACGAAGGATGTACAAGTGAATTACAAGAACAATGTGAAGAAGAAAGATGTCCTCCAAAACGGGAACCATTAGATGTTCCAGATGAACCCGAAGATGATCAACCTAGACCAAGAGGAGATAATTTTGCTGTCGAAAAACCAAAAGAAAATATAATAGATAATAATCCACAAGAACCTTCACCAAATCCAGAAGAAGGAAAGGGTGAAAATCCAAACGGATTTGATTTAGATGAAAATCCAGAAAATCCACCAAATCCACCAAATCCACCAAATCCACCAAATCCAGATATTCCTGAACAAGAACCAAATATACCTGAAGATTCAGAAAAAGAAGTACCTTCTGATGTTCCAAAAAATCCAGAAGACGATCGAGAAGAAAACTTTGATATTCCAAAGAAACCCGAAAATAAGCACGATAATCAAAATAATTTACCAAATGATAAAAGTGATAGATATATTCCATATTCACCATTACCTCCAAAAGTTTTGGATAATGAAAGGAAACAAAGTGACCCCCAAAGTCAAGATAATAATGGAAATAGGCACGTACCTAATAGTGAAGATAGAGAAACACGTCCACATGGTAGAAATAATGAAAATAGATCATACAATAGAAAACATAACAATACTCCAAAACATCCTGAAAGGGAAGAACATGAAAAGCCAGATAATAATAAAAAAAAAGGAGGATCAGATAATAAATATAAAATTGCAGGTGGAATAGCTGGAGGATTAGCTTTACTCGCATGTGCTGGACTTGCTTATAAATTCGTAGTACCAGGAGCAGCAACACCCTATGCCGGAGAACCTGCACCTTTTGATGAAACATTAGGTGAAGAAGATAAAGATTTGGACGAACCTGAACAATTCAGATTACCTGAAGAAAACGAGTGGAATTAA----------------------------------------------------------------------
>PH0553-C
ATGAATCATCTTGGGAATGTTAAATATTTAGTCATTGTGTTTTTGATTTTCTTTGATTTGTTTCTAGTTAATGGTAGAGATGTGCAAAACAATATAGTGGATGAAATAAAATATCGTGAAGAAGTATGTAATGATGAGGTAGATCTTTACCTTCTAATGGATTGTTCTGGAAGTATACGTCGTCATAATTGGGTGAACCATGCAGTACCTCTAGCTATGAAATTGATACAACAATTAAATCTTAATGAAAATGCAATTCACTTATATCTTAATATTTTTTCAAACAATGCAAAAGAAATTATTAGATTACATAGTGATGCATCTAAAAACAAAGAGAAGGCTTTAATTATTATAAAGTCACTCTTAAGTACAAATCTTCCATATGGTAGAACAAACTTAACTGATGCACTGTTACAAGTAAGAAAACATTTAAATGACCGAATCAATAGAGAGAATGCTAATCAATTAGTTGTTATATTAACAGATGGAATTCCAGATAGTATTCAAGATTCATTAAAAGAATCAAGTAAATTAAATGATCGTGGTGTTAAAATAGCTGTTTTTGGTATTGGACAAGGTATTAATGTAGCTTTCAACAGATTTCTTGTAGGTTGTCATCCATCAGATGGTAAATGTAACTTGTATGCTGATTCTGCATGGGAAAATGTAAAAAATGTTATCGGACCCTTTATGAAGGCTGTTTGTGTTGAAGTAGAAAAAACAGCAAGTTGTGGTGTTTGGGACGAATGGTCTCCATGTAGTGTAACTTGTGGTAAAGGTACCAGGTCAAGAAAAAGAGAAATCTTACACGAAGGATGTACAAGTGAATTACAAGAACAATGTGAAGAAGAAAGATGTCCTCCAAAACGGGAACCATTAGATGTTCCACATGAACCCGAAGATGATCAACCTAGACCAAGAGGAGATAATTTTGTTGTCGAAAAACCAAAAGAAAATATAATAGATAATAATCCACAAGAACCTTCACCAAATCCAGAAGAAGGAAAGGGTGAAAATCCAAACGGATTTGATTTAGATGAAAATCCAGAAAATCCACCAAATCCACCAAATCCACCAAATCCACCAAATCCAGATATTCCTGAACAAGAACCAAATATACCTGAAGATTCAGAAAAAGAAGTACCTTCTGATGTTCCAAAAAATCCAGAAGACGATCGAGAAGAAAACTTTGATATTCCAAAGAAACCCGAAAATAAGCACGATAATCAAAATAATTTACCAAATGATAAAAGTGATAGATATATTCCATATTCACCATTACCTCCAAAAGTTTTGGATAATGAAAGGAAACAAAGTGACCCCCAAAGTCAAGATAATAATGGAAATAGGCACGTACCTAATAGTGAAGATAGAGAAACACGTCCACATGGTAGAAATAATGAAAATAGATCATACAATAGAAAACATAACAATACTCCAAAACATCCTGAAAGGGAAGAACATGAAAAGCCAGATAATAATAAAAAAAAAGGAGGATCAGATAATAAATATAAAATTGCAGGTGGAATAGCTGGAGGATTAGCTTTACTCGCATGTGCTGGACTTGCTTATAAATTCGTAGTACCAGGAGCAGCAACACCCTATGCCGGAGAACCTGCACCTTTTGATGAAACATTAGGTGAAGAAGATAAAGATTTGGACGAACCTGAACAATTCAGATTACCTGAAGAAAACGAGTGGAATTAA----------------------------------------------------------------------
>PH0554-C
ATGAATCATCTTGGGAATGTTAAATATTTAGTCATTGTGTTTTTGATTTTCTTTGATTTGTTTCTAGTTAATGGTAGAGATGTGCAAAACAATATAGTGGATGAAATAAAATATCGTGAAGAAGTATGTAATGATGAGGTAGATCTTTACCTTCTAATGGATTGTTCTGGAAGTATACGTCGTCATAATTGGGTGAACCATGCAGTACCTCTAGCTATGAAATTGATACAACAATTAAATCTTAATGAAAATGCAATTCACTTATATCTTAATATTTTTTCAAACAATGCAAAAGAAATTATTAGATTACATAGTGATGCATCTAAAAACAAAGAGAAGGCTTTAATTATTATAAAGTCACTCTTAAGTACAAATCTTCCATATGGTAGAACAAACTTAACTGATGCACTGTTACAAGTAAGAAAACATTTAAATGACCGAATCAATAGAGAGAATGCTAATCAATTAGTTGTTATATTAACAGATGGAATTCCAGATAGTATTCAAGATTCATTAAAAGAATCAAGTAAATTAAATGATCGTGGTGTTAAAATAGCTGTTTTTGGTATTGGACAAGGTATTAATGTAGCTTTCAACAGATTTCTTGTAGGTTGTCATCCATCAGATGGTAAATGTAACTTGTATGCTGATTCTGCATGGGAAAATGTAAAAAATGTTATCGGACCCTTTATGAAGGCTGTTTGTGTTGAAGTAGAAAAAACAGCAAGTTGTGGTGTTTGGGACGAATGGTCTCCATGTAGTGTAACTTGTGGTAAAGGTACCAGGTCAAGAAAAAGAGAAATCTTACACGAAGGATGTACAAGTGAATTACAAGAACAATGTGAAGAAGAAAGATGTCCTCCAAAACGGGAACCATTAGATGTTCCACATGAACCCGAAGATGATCAACCTAGACCAAGAGGAGATAATTTTGTTGTCGAAAAACCAAAAGAAAATATAATAGATAATAATCCACAAGAACCTTCACCAAATCCAGAAGAAGGAAAGGGTGAAAATCCAAACGGATTTGATTTAGATGAAAATCCAGAAAATCCACCAAATCCACCAAATCCACCAAATCCACCAAATCCAGATATTCCTGAACAAGAACCAAATATACCTGAAGATTCAGAAAAAGAAGTACCTTCTGATGTTCCAAAAAATCCAGAAGACGATCGAGAAGAAAACTTTGATATTCCAAAGAAACCCGAAAATAAGCACGATAATCAAAATAATTTACCAAATGATAAAAGTGATAGATATATTCCATATTCACCATTACCTCCAAAAGTTTTGGATAATGAAAGGAAACAAAGTGACCCCCAAAGTCAAGATAATAATGGAAATAGGCACGTACCTAATAGTGAAGATAGAGAAACACGTCCACATGGTAGAAATAATGAAAATAGATCATACAATAGAAAACATAACAATACTCCAAAACATCCTGAAAGGGAAGAACATGAAAAGCCAGATAATAATAAAAAAAAAGGAGGATCAGATAATAAATATAAAATTGCAGGTGGAATAGCTGGAGGATTAGCTTTACTCGCATGTGCTGGACTTGCTTATAAATTCGTAGTACCAGGAGCAGCAACACCCTATGCCGGAGAACCTGCACCTTTTGATGAAACATTAGGTGAAGAAGATAAAGATTTGGACGAACCTGAACAATTCAGATTACCTGAAGAAAACGAGTGGAATTAA----------------------------------------------------------------------
>PH0555-C
ATGAATCATCTTGGGAATGTTAAATATTTAGTCATTGTGTTTTTGATTTTCTTTGATTTGTTTCTAGTTAATGGTAGAGATGTGCAAAACAATATAGTGGATGAAATAAAATATCGTGAAGAAGTATGTAATGATGAGGTAGATCTTTACCTTCTAATGGATTGTTCTGGAAGTATACGTCGTCATAATTGGGTGAAGCATGCAGTACCTCTAGCTATGAAATTGATACAACAATTAAATCTTAATGAAAGTGCAATTCACTTATATGTTAATATTTTTTCAAACAATGCAAGAGAAATTATTAGATTACATAGTGATGCATCTAAAAACAAAGAGAAGGCTTTAATTATTATAAAGTCACTCTTAAGTACAAATCTTCCATATGGTAGAACAAACTTAACTGATGCACTGTTACAAGTAAGAAAACATTTAAATGACCGAATCAATAGAGAGAATGCTAGTCAATTAGTTGTTATATTAACAGATGGAATTCCAGATAGTATTCAAGATTCATTAAAAGAATCAAGAAAATTAAATGATCTTGGTGTTAAAATAGCTGTTTTTGGTATTGGACAAGGTATTAATGTAGCTTTCAACAGATTTCTTGTAGGTTGTCATCCATCAGATGGTAAATGTAACTTGTATGCTGATTCTGCATGGGAAAATGTAAAAAATGTTATCGGACCCTTTATGAAGGCTGTTTGTGTTGAAGTAGAAAAAACAGCAAGTTGTGGTGTTTGGGACGAATGGTCTCCATGTAGTGTAACTTGTGGTAAAGGTACCAGGTCAAGAAAAAGAGAAATCTTACACGAAGGATGTACAAGTGAATTACAAGAACAATGTGAAGAAGAAAGATGTCCTCCAAAACGGGAACCATTAGATGTTCCACATGAACCCGAAGATGATCAACCTAGACCAAGAGGAGATAATTTTGCTGTCGAAAAACCAAAAGAAAATATAATAGATAATAATCCACAAGAACCTTCACCAAATCCAGAAGAAGGAAAGGGTGAAAATCCAAACGGATTTGATTTAGATGAAAATCCAGAAAATCCACCAAATCCAGATATTCCTCAACAAGAACCAAATATACCTGAAGATTCAGAAAAAGAAGTACCTTCTGATGTTCCAAAAAATCCAGAAGACGATCGAGAAGAAAACTTTGATATTCCAAAGAAACCCGAAAATAAGCACGATAATCAAAATAATTTACCAAATGATAAAAGTGATAGATCTATTCCATATTCACCATTACCTCCAAAAGTTTTGGATAATGAAAGGAAACAAAGTGACCCCCAAAGTCAAGATAATAATGGAAATAGGCACGTACCTAATAGTGAAGATAGAGAAACACGTCCACATGGTAGAAATAATGAAAATAGATCATACAATAGAAAATATAACGATACTCCAAAACATCCTGAAAGGGAAGAACATGAAAAGCCAGATAATAATAAAAAAAAAGGAGGATCAGATAATAAATATAAAATTGCAGGTGGAATAGCTGGAGGATTAGCTTTACTCGCATGTGCTGGACTTGCTTATAAATTCGTAGTACCAGGAGCAGCAACACCCTATGCCGGAGAACCTGCACCTTTTGATGAAACATTAGGTGAAGAAGATAAAGATTTGGACGAACCTGAACAATTCAGATTACCTGAAGAAAACGAGTGGAATTAA-------------------------------------------------------------------------------------------------
>PH0556-C
ATGAATCATCTTGGGAATGTTAAATATTTAGTCATTGTGTTTTTGATTTTCTTTGATTTGTTTCTAGTTAATGGTAGAGATGTGCAAAACAATATAGTGGATGAAATAAAATATCGTGAAGAAGTATGTAATGATGAGGTAGATCTTTACCTTCTAATGGATTGTTCTGGAAGTATACGTCGTCATAATTGGGTGAAGCATGCAGTACCTCTAGCTATGAAATTGATACAACAATTAAATCTTAATGAAAATGCAATTCACTTATATGTTAATATTTTTTCAAACAATGCAAAAGAAATTATTAGATTACATAGTGATGCATCTAAAAACAAAGAGAAGGCTTTAATTATTATAAAGTCACTCTTAAGTACAAATCTTCCATATGGTAGAACAAACTTAAGTGATGCACTGTTACAAGTAAGAAAACATTTAAATGACCGAATCAATAGAGAGAATGCTAATCAATTAGTTGTTATATTAACAGATGGAATTCCAGATAGTATTCAAGATTCATTAAAAGAATCAAGAAAATTAAATGATCGTGGTGTTAAAATAGCTGTTTTTGGTATTGGACAAGGTATTAATGTAGCTTTCAACAGATTTCTTGTAGGTTGTCATCCATCAGATGGTAAATGTAACTTGTATGCTGATTCTGCATGGGAAAATGTAAAAAATGTTATCGGACCCTTTATGAAGGCTGTTTGTGTTGAAGTAGAAAAAACAGCAAGTTGTGGTGTTTGGGACGAATGGTCTCCATGTAGTGTAACTTGTGGTAAAGGTACCAGGTCAAGAAAAAGAGAAATCTTACACGAAGGATGTACAAGTGAATTACAAGAACAATGTGAAGAAGAAAGATGTCCTCCAAAACGGGAACCATTAGATGTTCCAGATGAACCCGAAGATGATCAACCTAGACCAAGAGGAGATAATTTTGCTGTCGAAAAACCAAAAGAAAATATAATAGATAATAATCCACAAGAACCTTCACCAAATCCAGAAGAAGGAAAGGGTGAAAATCCAAACGGATTTGATTTAGATGAAAATCCAGAAAATCCACCAAATCCACCAAATCCACCAAATCCACCAAATCCAGATATTCCTGAACAAGAACCAAATATACCTGAAGATTCAGAAAAAGAAGTACCTTCTGATGTTCCAAAAAATCCAGAAGACGATCGAGAAGAAAACTTTGATATTCCAAAGAAACCCGAAAATAAGCACGATAATCAAAATAATTTACCAAATGATAAAAGTGATAGATATATTCCATATTCACCATTACCTCCAAAAGTTTTGGATAATGAAAGGAAACAAAGTGACCCCCAAAGTCAAGATAATAATGGAAATAGGCACGTACCTAATAGTGAAGATAGAGAAACACGTCCACATGGTAGAAATAATGAAAATAGATCATACAATAGAAAACATAACAATACTCCAAAACATCCTGAAAGGGAAGAACATGAAAAGCCAGATAATAATAAAAAAAAAGGAGGATCAGATAATAAATATAAAATTGCAGGTGGAATAGCTGGAGGATTAGCTTTACTCGCATGTGCTGGACTTGCTTATAAATTCGTAGTACCAGGAGCAGCAACACCCTATGCCGGAGAACCTGCACCTTTTGATGAAACATTAGGTGAAGAAGATAAAGATTTGGACGAACCTGAACAATTCAGATTACCTGAAGAAAACGAGTGGAATTAA----------------------------------------------------------------------
>PH0558-C
ATGAATCATCTTGGGAATGTTAAATATTTAGTCATTGTGTTTTTGATTTTCTTTGATTTGTTTCTAGTTAATGGTAGAGATGTGCAAAACAATATAGTGGATGAAATAAAATATCGTGAAGAAGTATGTAATGATGAGGTAGATCTTTACCTTCTAATGGATTGTTCTGGAAGTATACGTCGTCATAATTGGGTGAAGCATGCAGTACCTCTAGCTATGAAATTGATACAACAATTAAATCTTAATGAAAATGCAATTCACTTATATGTTAATATTTTTTCAAACAATGCAAAAGAAATTATTAGATTACATAGTGATGCATCTAAAAACAAAGAGAAGGCTTTAATTATTATAAAGTCACTCTTAAGTACAAATCTTCCATATGGTAGAACAAACTTAAGTGATGCACTGTTACAAGTAAGAAAACATTTAAATGACCGAATCAATAGAGAGAATGCTAATCAATTAGTTGTTATATTAACAGATGGAATTCCAGATAGTATTCAAGATTCATTAAAAGAATCAAGAAAATTAAATGATCGTGGTGTTAAAATAGCTGTTTTTGGTATTGGACAAGGTATTAATGTAGCTTTCAACAGATTTCTTGTAGGTTGTCATCCATCAGATGGTAAATGTAACTTGTATGCTGATTCTGCATGGGAAAATGTAAAAAATGTTATCGGACCCTTTATGAAGGCTGTTTGTGTTGAAGTAGAAAAAACAGCAAGTTGTGGTGTTTGGGACGAATGGTCTCCATGTAGTGTAACTTGTGGTAAAGGTACCAGGTCAAGAAAAAGAGAAATCTTACACGAAGGATGTACAAGTGAATTACAAGAACAATGTGAAGAAGAAAGATGTCCTCCAAAACGGGAACCATTAGATGTTCCAGATGAACCCGAAGATGATCAACCTAGACCAAGAGGAGATAATTTTGCTGTCGAAAAACCAAAAGAAAATATAATAGATAATAATCCACAAGAACCTTCACCAAATCCAGAAGAAGGAAAGGGTGAAAATCCAAACGGATTTGATTTAGATGAAAATCCAGAAAATCCACCAAATCCACCAAATCCACCAAATCCACCAAATCCAGATATTCCTGAACAAGAACCAAATATACCTGAAGATTCAGAAAAAGAAGTACCTTCTGATGTTCCAAAAAATCCAGAAGACGATCGAGAAGAAAACTTTGATATTCCAAAGAAACCCGAAAATAAGCACGATAATCAAAATAATTTACCAAATGATAAAAGTGATAGATATATTCCATATTCACCATTACCTCCAAAAGTTTTGGATAATGAAAGGAAACAAAGTGACCCCCAAAGTCAAGATAATAATGGAAATAGGCACGTACCTAATAGTGAAGATAGAGAAACACGTCCACATGGTAGAAATAATGAAAATAGATCATACAATAGAAAACATAACAATACTCCAAAACATCCTGAAAGGGAAGAACATGAAAAGCCAGATAATAATAAAAAAAAAGGAGGATCAGATAATAAATATAAAATTGCAGGTGGAATAGCTGGAGGATTAGCTTTACTCGCATGTGCTGGACTTGCTTATAAATTCGTAGTACCAGGAGCAGCAACACCCTATGCCGGAGAACCTGCACCTTTTGATGAAACATTAGGTGAAGAAGATAAAGATTTGGACGAACCTGAACAATTCAGATTACCTGAAGAAAACGAGTGGAATTAA----------------------------------------------------------------------
>PH0559-C
ATGAATCATCTTGGGAATGTTAAATATTTAGTCATTGTGTTTTTGATTTTCTTTGATTTGTTTCTAGTTAATGGTAGAGATGTGCAAAACAATATAGTGGATGAAATAAAATATCGTGAAGAAGTATGTAATGATGAGGTAGATCTTTACCTTCTAATGGATTGTTCTGGAAGTATACGTCGTCATAATTGGGTGAACCATGCAGTACCTCTAGCTATGAAATTGATACAACAATTAAATCTTAATGAAAATGCAATTCACTTATATCTTAATATTTTTTCAAACAATGCAAAAGAAATTATTAGATTACATAGTGATGCATCTAAAAACAAAGAGAAGGCTTTAATTATTATAAAGTCACTCTTAAGTACAAATCTTCCATATGGTAGAACAAACTTAACTGATGCACTGTTACAAGTAAGAAAACATTTAAATGACCGAATCAATAGAGAGAATGCTAATCAATTAGTTGTTATATTAACAGATGGAATTCCAGATAGTATTCAAGATTCATTAAAAGAATCAAGTAAATTAAATGATCGTGGTGTTAAAATAGCTGTTTTTGGTATTGGACAAGGTATTAATGTAGCTTTCAACAGATTTCTTGTAGGTTGTCATCCATCAGATGGTAAATGTAACTTGTATGCTGATTCTGCATGGGAAAATGTAAAAAATGTTATCGGACCCTTTATGAAGGCTGTTTGTGTTGAAGTAGAAAAAACAGCAAGTTGTGGTGTTTGGGACGAATGGTCTCCATGTAGTGTAACTTGTGGTAAAGGTACCAGGTCAAGAAAAAGAGAAATCTTACACGAAGGATGTACAAGTGAATTACAAGAACAATGTGAAGAAGAAAGATGTCCTCCAAAACGGGAACCATTAGATGTTCCACATGAACCCGAAGATGATCAACCTAGACCAAGAGGAGATAATTTTGTTGTCGAAAAACCAAAAGAAAATATAATAGATAATAATCCACAAGAACCTTCACCAAATCCAGAAGAAGGAAAGGGTGAAAATCCAAACGGATTTGATTTAGATGAAAATCCAGAAAATCCACCAAATCCACCAAATCCACCAAATCCACCAAATCCAGATATTCCTGAACAAGAACCAAATATACCTGAAGATTCAGAAAAAGAAGTACCTTCTGATGTTCCAAAAAATCCAGAAGACGATCGAGAAGAAAACTTTGATATTCCAAAGAAACCCGAAAATAAGCACGATAATCAAAATAATTTACCAAATGATAAAAGTGATAGATATATTCCATATTCACCATTACCTCCAAAAGTTTTGGATAATGAAAGGAAACAAAGTGACCCCCAAAGTCAAGATAATAATGGAAATAGGCACGTACCTAATAGTGAAGATAGAGAAACACGTCCACATGGTAGAAATAATGAAAATAGATCATACAATAGAAAACATAACAATACTCCAAAACATCCTGAAAGGGAAGAACATGAAAAGCCAGATAATAATAAAAAAAAAGGAGGATCAGATAATAAATATAAAATTGCAGGTGGAATAGCTGGAGGATTAGCTTTACTCGCATGTGCTGGACTTGCTTATAAATTCGTAGTACCAGGAGCAGCAACACCCTATGCCGGAGAACCTGCACCTTTTGATGAAACATTAGGTGAAGAAGATAAAGATTTGGACGAACCTGAACAATTCAGATTACCTGAAGAAAACGAGTGGAATTAA----------------------------------------------------------------------
>PH0560-C
ATGAATCATCTTGGGAATGTTAAATATTTAGTCATTGTGTTTTTGATTTTCTTTGATTTGTTTCTAGTTAATGGTAGAGATGTGCAAAACAATATAGTGGATGAAATAAAATATCGTGAAGAAGTATGTAATGATGAGGTAGATCTTTACCTTCTAATGGATTGTTCTGGAAGTATACGTCGTCATAATTGGGTGAAGCATGCAGTACCTCTAGCTATGAAATTGATACAACAATTAAATCTTAATGAAAATGCAATTCACTTATATGTTAATATTTTTTCAAACAATGCAAAAGAAATTATTAGATTACATAGTGATGCATCTAAAAACAAAGAGAAGGCTTTAATTATTATAAAGTCACTCTTAAGTACAAATCTTCCATATGGTAGAACAAACTTAAGTGATGCACTGTTACAAGTAAGAAAACATTTAAATGACCGAATCAATAGAGAGAATGCTAATCAATTAGTTGTTATATTAACAGATGGAATTCCAGATAGTATTCAAGATTCATTAAAAGAATCAAGAAAATTAAATGATCGTGGTGTTAAAATAGCTGTTTTTGGTATTGGACAAGGTATTAATGTAGCTTTCAACAGATTTCTTGTAGGTTGTCATCCATCAGATGGTAAATGTAACTTGTATGCTGATTCTGCATGGGAAAATGTAAAAAATGTTATCGGACCCTTTATGAAGGCTGTTTGTGTTGAAGTAGAAAAAACAGCAAGTTGTGGTGTTTGGGACGAATGGTCTCCATGTAGTGTAACTTGTGGTAAAGGTACCAGGTCAAGAAAAAGAGAAATCTTACACGAAGGATGTACAAGTGAATTACAAGAACAATGTGAAGAAGAAAGATGTCCTCCAAAACGGGAACCATTAGATGTTCCAGATGAACCCGAAGATGATCAACCTAGACCAAGAGGAGATAATTTTGCTGTCGAAAAACCAAAAGAAAATATAATAGATAATAATCCACAAGAACCTTCACCAAATCCAGAAGAAGGAAAGGGTGAAAATCCAAACGGATTTGATTTAGATGAAAATCCAGAAAATCCACCAAATCCACCAAATCCACCAAATCCACCAAATCCAGATATTCCTGAACAAGAACCAAATATACCTGAAGATTCAGAAAAAGAAGTACCTTCTGATGTTCCAAAAAATCCAGAAGACGATCGAGAAGAAAACTTTGATATTCCAAAGAAACCCGAAAATAAGCACGATAATCAAAATAATTTACCAAATGATAAAAGTGATAGATATATTCCATATTCACCATTACCTCCAAAAGTTTTGGATAATGAAAGGAAACAAAGTGACCCCCAAAGTCAAGATAATAATGGAAATAGGCACGTACCTAATAGTGAAGATAGAGAAACACGTCCACATGGTAGAAATAATGAAAATAGATCATACAATAGAAAACATAACAATACTCCAAAACATCCTGAAAGGGAAGAACATGAAAAGCCAGATAATAATAAAAAAAAAGGAGGATCAGATAATAAATATAAAATTGCAGGTGGAATAGCTGGAGGATTAGCTTTACTCGCATGTGCTGGACTTGCTTATAAATTCGTAGTACCAGGAGCAGCAACACCCTATGCCGGAGAACCTGCACCTTTTGATGAAACATTAGGTGAAGAAGATAAAGATTTGGACGAACCTGAACAATTCAGATTACCTGAAGAAAACGAGTGGAATTAA----------------------------------------------------------------------
>PH0561-C
ATGAATCATCTTGGGAATGTTAAATATTTAGTCATTGTGTTTTTGATTTTCTTTGATTTGTTTCTAGTTAATGGTAGAGATGTGCAAAACAATATAGTGGATGAAATAAAATATCGTGAAGAAGTATGTAATGATGAGGTAGATCTTTACCTTCTAATGGATTGTTCTGGAAGTATACGTCGTCATAATTGGGTGAAGCATGCAGTACCTCTAGCTATGAAATTGATACAACAATTAAATCTTAATGAAAATGCAATTCACTTATATGTTAATATTTTTTCAAACAATGCAAAAGAAATTATTAGATTACATAGTGATGCATCTAAAAACAAAGAGAAGGCTTTAATTATTATAAAGTCACTCTTAAGTACAAATCTTCCATATGGTAGAACAAACTTAAGTGATGCACTGTTACAAGTAAGAAAACATTTAAATGACCGAATCAATAGAGAGAATGCTAATCAATTAGTTGTTATATTAACAGATGGAATTCCAGATAGTATTCAAGATTCATTAAAAGAATCAAGAAAATTAAATGATCGTGGTGTTAAAATAGCTGTTTTTGGTATTGGACAAGGTATTAATGTAGCTTTCAACAGATTTCTTGTAGGTTGTCATCCATCAGATGGTAAATGTAACTTGTATGCTGATTCTGCATGGGAAAATGTAAAAAATGTTATCGGACCCTTTATGAAGGCTGTTTGTGTTGAAGTAGAAAAAACAGCAAGTTGTGGTGTTTGGGACGAATGGTCTCCATGTAGTGTAACTTGTGGTAAAGGTACCAGGTCAAGAAAAAGAGAAATCTTACACGAAGGATGTACAAGTGAATTACAAGAACAATGTGAAGAAGAAAGATGTCCTCCAAAACGGGAACCATTAGATGTTCCAGATGAACCCGAAGATGATCAACCTAGACCAAGAGGAGATAATTTTGCTGTCGAAAAACCAAAAGAAAATATAATAGATAATAATCCACAAGAACCTTCACCAAATCCAGAAGAAGGAAAGGGTGAAAATCCAAACGGATTTGATTTAGATGAAAATCCAGAAAATCCACCAAATCCACCAAATCCACCAAATCCACCAAATCCAGATATTCCTGAACAAGAACCAAATATACCTGAAGATTCAGAAAAAGAAGTACCTTCTGATGTTCCAAAAAATCCAGAAGACGATCGAGAAGAAAACTTTGATATTCCAAAGAAACCCGAAAATAAGCACGATAATCAAAATAATTTACCAAATGATAAAAGTGATAGATATATTCCATATTCACCATTACCTCCAAAAGTTTTGGATAATGAAAGGAAACAAAGTGACCCCCAAAGTCAAGATAATAATGGAAATAGGCACGTACCTAATAGTGAAGATAGAGAAACACGTCCACATGGTAGAAATAATGAAAATAGATCATACAATAGAAAACATAACAATACTCCAAAACATCCTGAAAGGGAAGAACATGAAAAGCCAGATAATAATAAAAAAAAAGGAGGATCAGATAATAAATATAAAATTGCAGGTGGAATAGCTGGAGGATTAGCTTTACTCGCATGTGCTGGACTTGCTTATAAATTCGTAGTACCAGGAGCAGCAACACCCTATGCCGGAGAACCTGCACCTTTTGATGAAACATTAGGTGAAGAAGATAAAGATTTGGACGAACCTGAACAATTCAGATTACCTGAAGAAAACGAGTGGAATTAA----------------------------------------------------------------------
>PH0562-C
ATGAATCATCTTGGGAATGTTAAATATTTAGTCATTGTGTTTTTGATTTTCTTTGATTTGTTTCTAGTTAATGGTAGAGATGTGCAAAACAATATAGTGGATGAAATAAAATATCGTGAAGAAGTATGTAATGATGAGGTAGATCTTTACCTTCTAATGGATTGTTCTGGAAGTATACGTCGTCATAATTGGGTGAAGCATGCAGTACCTCTAGCTATGAAATTGATACAACAATTAAATCTTAATGAAAATGCAATTCACTTATATGTTAATATTTTTTCAAACAATGCAAAAGAAATTATTAGATTACATAGTGATGCATCTAAAAACAAAGAGAAGGCTTTAATTATTATAAAGTCACTCTTAAGTACAAATCTTCCATATGGTAGAACAAACTTAAGTGATGCACTGTTACAAGTAAGAAAACATTTAAATGACCGAATCAATAGAGAGAATGCTAATCAATTAGTTGTTATATTAACAGATGGAATTCCAGATAGTATTCAAGATTCATTAAAAGAATCAAGAAAATTAAATGATCGTGGTGTTAAAATAGCTGTTTTTGGTATTGGACAAGGTATTAATGTAGCTTTCAACAGATTTCTTGTAGGTTGTCATCCATCAGATGGTAAATGTAACTTGTATGCTGATTCTGCATGGGAAAATGTAAAAAATGTTATCGGACCCTTTATGAAGGCTGTTTGTGTTGAAGTAGAAAAAACAGCAAGTTGTGGTGTTTGGGACGAATGGTCTCCATGTAGTGTAACTTGTGGTAAAGGTACCAGGTCAAGAAAAAGAGAAATCTTACACGAAGGATGTACAAGTGAATTACAAGAACAATGTGAAGAAGAAAGATGTCCTCCAAAACGGGAACCATTAGATGTTCCAGATGAACCCGAAGATGATCAACCTAGACCAAGAGGAGATAATTTTGCTGTCGAAAAACCAAAAGAAAATATAATAGATAATAATCCACAAGAACCTTCACCAAATCCAGAAGAAGGAAAGGGTGAAAATCCAAACGGATTTGATTTAGATGAAAATCCAGAAAATCCACCAAATCCACCAAATCCACCAAATCCACCAAATCCAGATATTCCTGAACAAGAACCAAATATACCTGAAGATTCAGAAAAAGAAGTACCTTCTGATGTTCCAAAAAATCCAGAAGACGATCGAGAAGAAAACTTTGATATTCCAAAGAAACCCGAAAATAAGCACGATAATCAAAATAATTTACCAAATGATAAAAGTGATAGATATATTCCATATTCACCATTACCTCCAAAAGTTTTGGATAATGAAAGGAAACAAAGTGACCCCCAAAGTCAAGATAATAATGGAAATAGGCACGTACCTAATAGTGAAGATAGAGAAACACGTCCACATGGTAGAAATAATGAAAATAGATCATACAATAGAAAACATAACAATACTCCAAAACATCCTGAAAGGGAAGAACATGAAAAGCCAGATAATAATAAAAAAAAAGGAGGATCAGATAATAAATATAAAATTGCAGGTGGAATAGCTGGAGGATTAGCTTTACTCGCATGTGCTGGACTTGCTTATAAATTCGTAGTACCAGGAGCAGCAACACCCTATGCCGGAGAACCTGCACCTTTTGATGAAACATTAGGTGAAGAAGATAAAGATTTGGACGAACCTGAACAATTCAGATTACCTGAAGAAAACGAGTGGAATTAA----------------------------------------------------------------------
>PH0565-C
ATGAATCATCTTGGGAATGTTAAATATTTAGTCATTGTGTTTTTGATTTTCTTTGATTTGTTTCTAGTTAATGGTAGAGATGTGCAAAACAATATAGTGGATGAAATAAAATATCGTGAAGAAGTATGTAATGATGAGGTAGATCTTTACCTTCTAATGGATTGTTCTGGAAGTATACGTCGTCATAATTGGGTGAACCATGCAGTACCTCTAGCTATGAAATTGATACAACAATTAAATCTTAATGATAATGCAATTCACTTATATGCTAATGTTTTTTCAAACAATGCAAGAGAAATTATTAGATTACATAGTGATGCATCTAAAAACAAAGAGAAGGCTTTAATTATTATAAAGTCACTCTTAAGTACAAATCTTCCATATGGTAGAACAAACTTAACTGATGCACTGTTACAAGTAAGAAAACATTTAAATGACCGAATCAATAGAGAGAATGCTAATCAATTAGTTGTTATATTAACAGATGGAATTCCAGATAGTATTCAAGATTCATTAAAAGAATCAAGAAAATTAAATGATCTTGGTGTTAAAATAGCTGTTTTTGGTATTGGACAAGGTATTAATGTAGCTTTCAACAGATTTCTTGTAGGTTGTCATCCATCAGATGGTAAATGTAACTTGTATGCTGATTCTGCATGGGAAAATGTAAAAAATGTTATCGGACCCTTTATGAAGGCTGTTTGTGTTGAAGTAGAAAAAACAGCAAGTTGTGGTGTTTGGGACGAATGGTCTCCATGTAGTGTAACTTGTGGTAAAGGTACCAGGTCAAGAAAAAGAGAAATCTTACACGAAGGATGTACAAGTGAATTACAAGAACAATGTGAAGAAGAAAGATGTCCTCCAAAACGGGAACCATTAGATGTTCCACATGAACCCGAAGATGATCAACCTAGACCAAGAGGAGATAATTTTGCTGTCGAAAAACCAAAAGAAAATATAATAGATAATAATCCACAAGAACCTTCACCAAATCCAGAAGAAGGAAAGGGTGAAAATCCAAACGGATTTGATTTAGATGAAAATCCAGAAAATCCACCAAATCCAGATATTCCTGAACAAGAACCAAATATACCTGAAGATTCAGAAAAAGAAGTACCTTCTGATGTTCCAAAAAATCCAGAAGACGATCGAGAAGAAAACTTTGATATTCCAAAGAAACCCGAAAATAAGCACGATAATCAAAATAATTTACCAAATGATAAAAGTGATAGATCTATTCCATATTCACCATTACCTCCAAAAGTTTTGGATAATGAAAGGAAACAAAGTGACCCCCAAAGTCAAGATAATAATGGAAATAGGCACGTACCTAATAGTGAAGATAGAGAAACACGTCCACATGGTAGAAATAATGAAAATAGATCATACAATAGAAAATATAACGATACTCCAAAACATCCTGAAAGGGAAGAACATGAAAAGCCAGATAATAATAAAAAAAAAGGAGGATCAGATAATAAATATAAAATTGCAGGTGGAATAGCTGGAGGATTAGCTTTACTCGCATGTGCTGGACTTGCTTATAAATTCGTAGTACCAGGAGCAGCAACACCCTATGCCGGAGAACCTGCACCTTTTGATGAAACATTAGGTGAAGAAGATAAAGATTTGGACGAACCTGAACAATTCAGATTACCTGAAGAAAACGAGTGGAATTAA-------------------------------------------------------------------------------------------------
>PH0566-C
ATGAATCATCTTGGGAATGTTAAATATTTAGTCATTGTGTTTTTGATTTTCTTTGATTTGTTTCTAGTTAATGGTAGAGATGTGCAAAACAATATAGTGGATGAAATAAAATATCGTGAAGAAGTATGTAATGATGAGGTAGATCTTTACCTTCTAATGGATTGTTCTGGAAGTATACGTCGTCATAATTGGGTGAAGCATGCAGTACCTCTAGCTATGAAATTGATACAACAATTAAATCTTAATGAAAATGCAATTCACTTATATGTTAATATTTTTTCAAACAATGCAAAAGAAATTATTAGATTACATAGTGATGCATCTAAAAACAAAGAGAAGGCTTTAATTATTATAAAGTCACTCTTAAGTACAAATCTTCCATATGGTAGAACAAACTTAAGTGATGCACTGTTACAAGTAAGAAAACATTTAAATGACCGAATCAATAGAGAGAATGCTAATCAATTAGTTGTTATATTAACAGATGGAATTCCAGATAGTATTCAAGATTCATTAAAAGAATCAAGAAAATTAAATGATCGTGGTGTTAAAATAGCTGTTTTTGGTATTGGACAAGGTATTAATGTAGCTTTCAACAGATTTCTTGTAGGTTGTCATCCATCAGATGGTAAATGTAACTTGTATGCTGATTCTGCATGGGAAAATGTAAAAAATGTTATCGGACCCTTTATGAAGGCTGTTTGTGTTGAAGTAGAAAAAACAGCAAGTTGTGGTGTTTGGGACGAATGGTCTCCATGTAGTGTAACTTGTGGTAAAGGTACCAGGTCAAGAAAAAGAGAAATCTTACACGAAGGATGTACAAGTGAATTACAAGAACAATGTGAAGAAGAAAGATGTCCTCCAAAACGGGAACCATTAGATGTTCCAGATGAACCCGAAGATGATCAACCTAGACCAAGAGGAGATAATTTTGCTGTCGAAAAACCAAAAGAAAATATAATAGATAATAATCCACAAGAACCTTCACCAAATCCAGAAGAAGGAAAGGGTGAAAATCCAAACGGATTTGATTTAGATGAAAATCCAGAAAATCCACCAAATCCACCAAATCCACCAAATCCACCAAATCCAGATATTCCTGAACAAGAACCAAATATACCTGAAGATTCAGAAAAAGAAGTACCTTCTGATGTTCCAAAAAATCCAGAAGACGATCGAGAAGAAAACTTTGATATTCCAAAGAAACCCGAAAATAAGCACGATAATCAAAATAATTTACCAAATGATAAAAGTGATAGATATATTCCATATTCACCATTACCTCCAAAAGTTTTGGATAATGAAAGGAAACAAAGTGACCCCCAAAGTCAAGATAATAATGGAAATAGGCACGTACCTAATAGTGAAGATAGAGAAACACGTCCACATGGTAGAAATAATGAAAATAGATCATACAATAGAAAACATAACAATACTCCAAAACATCCTGAAAGGGAAGAACATGAAAAGCCAGATAATAATAAAAAAAAAGGAGGATCAGATAATAAATATAAAATTGCAGGTGGAATAGCTGGAGGATTAGCTTTACTCGCATGTGCTGGACTTGCTTATAAATTCGTAGTACCAGGAGCAGCAACACCCTATGCCGGAGAACCTGCACCTTTTGATGAAACATTAGGTGAAGAAGATAAAGATTTGGACGAACCTGAACAATTCAGATTACCTGAAGAAAACGAGTGGAATTAA----------------------------------------------------------------------
>PH0569-C
ATGAATCATCTTGGGAATGTTAAATATTTAGTCATTGTGTTTTTGATTTTCTTTGATTTGTTTCTAGTTAATGGTAGAGATGTGCAAAACAATATAGTGGATGAAATAAAATATCGTGAAGAAGTATGTAATGATGAGGTAGATCTTTACCTTCTAATGGATTGTTCTGGAAGTATACGTCGTCATAATTGGGTGAAGCATGCAGTACCTCTAGCTATGAAATTGATACAACAATTAAATCTTAATGAAAGTGCAATTCACTTATATGTTAATATTTTTTCAAACAATGCAAGAGAAATTATTAGATTACATAGTGATGCATCTAAAAACAAAGAGAAGGCTTTAATTATTATAAAGTCACTCTTAAGTACAAATCTTCCATATGGTAGAACAAACTTAACTGATGCACTGTTACAAGTAAGAAAACATTTAAATGACCGAATCAATAGAGAGAATGCTAGTCAATTAGTTGTTATATTAACAGATGGAATTCCAGATAGTATTCAAGATTCATTAAAAGAATCAAGAAAATTAAATGATCTTGGTGTTAAAATAGCTGTTTTTGGTATTGGACAAGGTATTAATGTAGCTTTCAACAGATTTCTTGTAGGTTGTCATCCATCAGATGGTAAATGTAACTTGTATGCTGATTCTGCATGGGAAAATGTAAAAAATGTTATCGGACCCTTTATGAAGGCTGTTTGTGTTGAAGTAGAAAAAACAGCAAGTTGTGGTGTTTGGGACGAATGGTCTCCATGTAGTGTAACTTGTGGTAAAGGTACCAGGTCAAGAAAAAGAGAAATCTTACACGAAGGATGTACAAGTGAATTACAAGAACAATGTGAAGAAGAAAGATGTCCTCCAAAACGGGAACCATTAGATGTTCCACATGAACCCGAAGATGATCAACCTAGACCAAGAGGAGATAATTTTGCTGTCGAAAAACCAAAAGAAAATATAATAGATAATAATCCACAAGAACCTTCACCAAATCCAGAAGAAGGAAAGGGTGAAAATCCAAACGGATTTGATTTAGATGAAAATCCAGAAAATCCACCAAATCCAGATATTCCTGAACAAGAACCAAATATACCTGAAGATTCAGAAAAAGAAGTACCTTCTGATGTTCCAAAAAATCCAGAAGACGATCGAGAAGAAAACTTTGATATTCCAAAGAAACCCGAAAATAAGCACGATAATCAAAATAATTTACCAAATGATAAAAGTGATAGATCTATTCCATATTCACCATTACCTCCAAAAGTTTTGGATAATGAAAGGAAACAAAGTGACCCCCAAAGTCAAGATAATAATGGAAATAGGCACGTACCTAATAGTGAAGATAGAGAAACACGTCCACATGGTAGAAATAATGAAAATAGATCATACAATAGAAAATATAACGATACTCCAAAACATCCTGAAAGGGAAGAACATGAAAAGCCAGATAATAATAAAAAAAAAGGAGGATCAGATAATAAATATAAAATTGCAGGTGGAATAGCTGGAGGATTAGCTTTACTCGCATGTGCTGGACTTGCTTATAAATTCGTAGTACCAGGAGCAGCAACACCCTATGCCGGAGAACCTGCACCTTTTGATGAAACATTAGGTGAAGAAGATAAAGATTTGGACGAACCTGAACAATTCAGATTACCTGAAGAAAACGAGTGGAATTAA-------------------------------------------------------------------------------------------------
>PH0570-C
ATGAATCATCTTGGGAATGTTAAATATTTAGTCATTGTGTTTTTGATTTTCTTTGATTTGTTTCTAGTTAATGGTAGAGATGTGCAAAACAATATAGTGGATGAAATAAAATATCGTGAAGAAGTATGTAATGATGAGGTAGATCTTTACCTTCTAATGGATTGTTCTGGAAGTATACGTCGTCATAATTGGGTGAAGCATGCAGTACCTCTAGCTATGAAATTGATACAACAATTAAATCTTAATGAAAATGCAATTCACTTATATGTTAATATTTTTTCAAACAATGCAAAAGAAATTATTAGATTACATAGTGATGCATCTAAAAACAAAGAGAAGGCTTTAATTATTATAAAGTCACTCTTAAGTACAAATCTTCCATATGGTAGAACAAACTTAAGTGATGCACTGTTACAAGTAAGAAAACATTTAAATGACCGAATCAATAGAGAGAATGCTAATCAATTAGTTGTTATATTAACAGATGGAATTCCAGATAGTATTCAAGATTCATTAAAAGAATCAAGAAAATTAAATGATCGTGGTGTTAAAATAGCTGTTTTTGGTATTGGACAAGGTATTAATGTAGCTTTCAACAGATTTCTTGTAGGTTGTCATCCATCAGATGGTAAATGTAACTTGTATGCTGATTCTGCATGGGAAAATGTAAAAAATGTTATCGGACCCTTTATGAAGGCTGTTTGTGTTGAAGTAGAAAAAACAGCAAGTTGTGGTGTTTGGGACGAATGGTCTCCATGTAGTGTAACTTGTGGTAAAGGTACCAGGTCAAGAAAAAGAGAAATCTTACACGAAGGATGTACAAGTGAATTACAAGAACAATGTGAAGAAGAAAGATGTCCTCCAAAACGGGAACCATTAGATGTTCCACATGAACCCGAAGATGATCAACCTAGACCAAGAGGAGATAATTTTGCTGTCGAAAAACCAAAAGAAAATATAATAGATAATAATCCACAAGAACCTTCACCAAATCCAGAAGAAGGAAAGGGTGAAAATCCAAACGGATTTGATTTAGATGAAAATCCAGAAAATCCACCAAATCCACCAAATCCAGATATTCCTGAACAAGAACCAAATATACCTGAAGATTCAGAAAAAGAAGTACCTTCTGATGTTCCAAAAAATCCAGAAGACGATCGAGAAGAAAACTTTGATATTCCAAAGAAACCCGAAAATAAGCACGATAATCAAAATAATTTACCAAATGATAAAAGTGATAGATATATTCCATATTCACCATTACCTCCAAAAGTTTTGGATAATGAAAGGAAACAAAGTGACCCCCAAAGTCAAGATAATAATGGAAATAGGCACGTACCTAATAGTGAAGATAGAGAAACACGTCCACATGGTAGAAATAATGAAAATAGATCATACAATAGAAAACATAACAATACTCCAAAACATCCTGAAAGGGAAGAACATGAAAAGCCAGATAATAATAAAAAAAAAGGAGGATCAGATAATAAATATAAAATTGCAGGTGGAATAGCTGGAGGATTAGCTTTACTCGCATGTGCTGGACTTGCTTATAAATTCGTAGTACCAGGAGCAGCAACACCCTATGCCGGAGAACCTGCACCTTTTGATGAAACATTAGGTGAAGAAGATAAAGATTTGGACGAACCTGAACAATTCAGATTACCTGAAGAAAACGAGTGGAATTAA----------------------------------------------------------------------------------------
>PH0575-C
ATGAATCATCTTGGGAATGTTAAATATTTAGTCATTGTGTTTTTGATTTTCTTTGATTTGTTTCTAGTTAATGGTAGAGATGTGCAAAACAATATAGTGGATGAAATAAAATATCGTGAAGAAGTATGTAATGATGAGGTAGATCTTTACCTTCTAATGGATTGTTCTGGAAGTATACGTCGTCATAATTGGGTGAAGCATGCAGTACCTCTAGCTATGAAATTGATACAACAATTAAATCTTAATGAAAATGCAATTCACTTATATCTTAATATTTTTTCAAACAATGCAAGAGAAATTATTAGATTACATAGTGATGCATCTAAAAACAAAGAGAAGGCTTTAATTATTATAAAGTCACTCTTAAATACAAATCTTCCATATGGTAGAACAAACTTAACTGATGCACTGTTACAAGTAAGAAAACATTTAAATGACCGAATCAATAGAGAGAATGCTAGTCAATTAGTTGTTATATTAACAGATGGAATTCCAGATAGTATTCAAGATTCATTAAAAGAATCAAGAAAATTAAATGATCTTGGTGTTAAAATAGCTGTTTTTGGTATTGGACAAGGTATTAATGTAGCTTTCAACAGATTTCTTGTAGGTTGTCATCCATCAGATGGTAAATGTAACTTGTATGCTGATTCTGCATGGGAAAATGTAAAAAATGTTATCGGACCCTTTATGAAGGCTGTTTGTGTTGAAGTAGAAAAAACAGCAAGTTGTGGTGTTTGGGACGAATGGTCTCCATGTAGTGTAACTTGTGGTAAAGGTACCAGGTCAAGAAAAAGAGAAATCTTACACGAAGGATGTACAAGTGAATTACAAGAACAATGTGAAGAAGAAAGATGTCCTCCAAAACGGGAACCATTAGATGTTCCACATGAACCCGAAGATGATCAACCTAGACCAAGAGGAGATAATTTTGCTGTCGAAAAACCAAAAGAAAATATAATAGATAATAATCCACAAGAACCTTCACCAAATCCAGAAGAAGGAAAGGGTGAAAATCCAAACGGATTTGATTTAGATGAAAATCCAGAAAATCCACCAAATCCAGATATTCCTGAACAAGAACCAAATATACCTGAAGATTCAGAAAAAGAAGTACCTTCTGATGTTCCAAAAAATCCAGAAGACGATCGAGAAGAAAACTTTGATATTCCAAAGAAACCCGAAAATAAGCACGATAATCAAAATAATTTACCAAATGATAAAAGTGATAGATCTATTCCATATTCACCATTACCTCCAAAAGTTTTGGATAATGAAAGGAAACAAAGTGACCCCCAAAGTCAAGATAATAATGGAAATAGGCACGTACCTAATAGTGAAGATAGAGAAACACGTCCACATGGTAGAAATAATGAAAATAGATCATACAATAGAAAATATAACGATACTCCAAAACATCCTGAAAGGGAAGAACATGAAAAGCCAGATAATAATAAAAAAAAAGGAGGATCAGATAATAAATATAAAATTGCAGGTGGAATAGCTGGAGGATTAGCTTTACTCGCATGTGCTGGACTTGCTTATAAATTCGTAGTACCAGGAGCAGCAACACCCTATGCCGGAGAACCTGCACCTTTTGATGAAACATTAGGTGAAGAAGATAAAGATTTGGACGAACCTGAACAATTCAGATTACCTGAAGAAAACGAGTGGAATTAA-------------------------------------------------------------------------------------------------
>PH0576-C
ATGAATCATCTTGGGAATGTTAAATATTTAGTCATTGTGTTTTTGATTTTCTTTGATTTGTTTCTAGTTAATGGTAGAGATGTGCAAAACAATATAGTGGATGAAATAAAATATCGTGAAGAAGTATGTAATGATGAGGTAGATCTTTACCTTCTAATGGATTGTTCTGGAAGTATACGTCGTCATAATTGGGTGAAGCATGCAGTACCTCTAGCTATGAAATTGATACAACAATTAAATCTTAATGAAAGTGCAATTCACTTATATGTTAATATTTTTTCAAACAATGCAAGAGAAATTATTAGATTACATAGTGATGCATCTAAAAACAAAGAGAAGGCTTTAATTATTATAAAGTCACTCTTAAGTACAAATCTTCCATATGGTAGAACAAACTTAACTGATGCACTGTTACAAGTAAGAAAACATTTAAATGACCGAATCAATAGAGAGAATGCTAGTCAATTAGTTGTTATATTAACAGATGGAATTCCAGATAGTATTCAAGATTCATTAAAAGAATCAAGAAAATTAAATGATCTTGGTGTTAAAATAGCTGTTTTTGGTATTGGACAAGGTATTAATGTAGCTTTCAACAGATTTCTTGTAGGTTGTCATCCATCAGATGGTAAATGTAACTTGTATGCTGATTCTGCATGGGAAAATGTAAAAAATGTTATCGGACCCTTTATGAAGGCTGTTTGTGTTGAAGTAGAAAAAACAGCAAGTTGTGGTGTTTGGGACGAATGGTCTCCATGTAGTGTAACTTGTGGTAAAGGTACCAGGTCAAGAAAAAGAGAAATCTTACACGAAGGATGTACAAGTGAATTACAAGAACAATGTGAAGAAGAAAGATGTCCTCCAAAACGGGAACCATTAGATGTTCCACATGAACCCGAAGATGATCAACCTAGACCAAGAGGAGATAATTTTGCTGTCGAAAAACCAAAAGAAAATATAATAGATAATAATCCACAAGAACCTTCACCAAATCCAGAAGAAGGAAAGGGTGAAAATCCAAACGGATTTGATTTAGATGAAAATCCAGAAAATCCACCAAATCCAGATATTCCTGAACAAGAACCAAATATACCTGAAGATTCAGAAAAAGAAGTACCTTCTGATGTTCCAAAAAATCCAGAAGACGATCGAGAAGAAAACTTTGATATTCCAAAGAAACCCGAAAATAAGCACGATAATCAAAATAATTTACCAAATGATAAAAGTGATAGATCTATTCCATATTCACCATTACCTCCAAAAGTTTTGGATAATGAAAGGAAACAAAGTGACCCCCAAAGTCAAGATAATAATGGAAATAGGCACGTACCTAATAGTGAAGATAGAGAAACACGTCCACATGGTAGAAATAATGAAAATAGATCATACAATAGAAAATATAACGATACTCCAAAACATCCTGAAAGGGAAGAACATGAAAAGCCAGATAATAATAAAAAAAAAGGAGGATCAGATAATAAATATAAAATTGCAGGTGGAATAGCTGGAGGATTAGCTTTACTCGCATGTGCTGGACTTGCTTATAAATTCGTAGTACCAGGAGCAGCAACACCCTATGCCGGAGAACCTGCACCTTTTGATGAAACATTAGGTGAAGAAGATAAAGATTTGGACGAACCTGAACAATTCAGATTACCTGAAGAAAACGAGTGGAATTAA-------------------------------------------------------------------------------------------------
>PH0578-C
ATGAATCATCTTGGGAATGTTAAATATTTAGTCATTGTGTTTTTGATTTTCTTTGATTTGTTTCTAGTTAATGGTAGAGATGTGCAAAACAATATAGTGGATGAAATAAAATATCGTGAAGAAGTATGTAATGATGAGGTAGATCTTTACCTTCTAATGGATTGTTCTGGAAGTATACGTCGTCATAATTGGGTGAAGCATGCAGTACCTCTAGCTATGAAATTGATACAACAATTAAATCTTAATGAAAATGCAATTCACTTATATGTTAATATTTTTTCAAACAATGCAAAAGAAATTATTAGATTACATAGTGATGCATCTAAAAACAAAGAGAAGGCTTTAATTATTATAAAGTCACTCTTAAGTACAAATCTTCCATATGGTAGAACAAACTTAAGTGATGCACTGTTACAAGTAAGAAAACATTTAAATGACCGAATCAATAGAGAGAATGCTAATCAATTAGTTGTTATATTAACAGATGGAATTCCAGATAGTATTCAAGATTCATTAAAAGAATCAAGAAAATTAAATGATCGTGGTGTTAAAATAGCTGTTTTTGGTATTGGACAAGGTATTAATGTAGCTTTCAACAGATTTCTTGTAGGTTGTCATCCATCAGATGGTAAATGTAACTTGTATGCTGATTCTGCATGGGAAAATGTAAAAAATGTTATCGGACCCTTTATGAAGGCTGTTTGTGTTGAAGTAGAAAAAACAGCAAGTTGTGGTGTTTGGGACGAATGGTCTCCATGTAGTGTAACTTGTGGTAAAGGTACCAGGTCAAGAAAAAGAGAAATCTTACACGAAGGATGTACAAGTGAATTACAAGAACAATGTGAAGAAGAAAGATGTCCTCCAAAACGGGAACCATTAGATGTTCCAGATGAACCCGAAGATGATCAACCTAGACCAAGAGGAGATAATTTTGCTGTCGAAAAACCAAAAGAAAATATAATAGATAATAATCCACAAGAACCTTCACCAAATCCAGAAGAAGGAAAGGGTGAAAATCCAAACGGATTTGATTTAGATGAAAATCCAGAAAATCCACCAAATCCACCAAATCCACCAAATCCACCAAATCCAGATATTCCTGAACAAGAACCAAATATACCTGAAGATTCAGAAAAAGAAGTACCTTCTGATGTTCCAAAAAATCCAGAAGACGATCGAGAAGAAAACTTTGATATTCCAAAGAAACCCGAAAATAAGCACGATAATCAAAATAATTTACCAAATGATAAAAGTGATAGATATATTCCATATTCACCATTACCTCCAAAAGTTTTGGATAATGAAAGGAAACAAAGTGACCCCCAAAGTCAAGATAATAATGGAAATAGGCACGTACCTAATAGTGAAGATAGAGAAACACGTCCACATGGTAGAAATAATGAAAATAGATCATACAATAGAAAACATAACAATACTCCAAAACATCCTGAAAGGGAAGAACATGAAAAGCCAGATAATAATAAAAAAAAAGGAGGATCAGATAATAAATATAAAATTGCAGGTGGAATAGCTGGAGGATTAGCTTTACTCGCATGTGCTGGACTTGCTTATAAATTCGTAGTACCAGGAGCAGCAACACCCTATGCCGGAGAACCTGCACCTTTTGATGAAACATTAGGTGAAGAAGATAAAGATTTGGACGAACCTGAACAATTCAGATTACCTGAAGAAAACGAGTGGAATTAA----------------------------------------------------------------------
>PH0579-C
ATGAATCATCTTGGGAATGTTAAATATTTAGTCATTGTGTTTTTGATTTTCTTTGATTTGTTTCTAGTTAATGGTAGAGATGTGCAAAACAATATAGTGGATGAAATAAAATATCGTGAAGAAGTATGTAATGATGAGGTAGATCTTTACCTTCTAATGGATTGTTCTGGAAGTATACGTCGTCATAATTGGGTGAAGCATGCAGTACCTCTAGCTATGAAATTGATACAACAATTAAATCTTAATGAAAATGCAATTCACTTATATGCTAATATTTTTTCAAACAATGCAAAAGAAATTATTAGATTACATAGTGATGCATCTAAAAACAAAGAGAAGGCTTTAATTATTATAAAGTCACTCTTAAGTACAAATCTTCCATATGGTAGAACAAACTTAAGTGATGCACTGTTACAAGTAAGAAAACATTTAAATGACCGAATCAATAGAGAGAATGCTAATCAATTAGTTGTTATATTAACAGATGGAATTCCAGATAGTATTCAAGATTCATTAAAAGAATCAAGAAAATTAAATGATCGTGGTGTTAAAATAGCTGTTTTTGGTATTGGACAAGGTATTAATGTAGCTTTCAACAGATTTCTTGTAGGTTGTCATCCATCAGATGGTAAATGTAACTTGTATGCTGATTCTGCATGGGAAAATGTAAAAAATGTTATCGGACCCTTTATGAAGGCTGTTTGTGTTGAAGTAGAAAAAACAGCAAGTTGTGGTGTTTGGGACGAATGGTCTCCATGTAGTGTAACTTGTGGTAAAGGTACCAGGTCAAGAAAAAGAGAAATCTTACACGAAGGATGTACAAGTGAATTACAAGAACAATGTGAAGAAGAAAGATGTCCTCCAAAATGGGAACCATTAGATGTTCCACAAGAACCCGAAGATGATCAACCTAGACCAAGAGGAGATAATTTTGCTGTCGAAAAACCAAAAGAAAATATAATAGATAATAATCCACAAGAACCTTCACCAAATCCAGAAGAAGGAAAGGGTGAAAATCCAAACGGATTTGATTTAGATGAAAATCCAGAAAATCCACCAAATCCAGATATTCCTGAACAAGAACCAAATATACCTGAAGATTCAGAAAAAGAAGTACCTTCTGATGTTCCAAAAAATCCAGAAGACGATCGAGAAGAAAACTTTGATATTCCAAAGAAACCCGAAAATAAGCACGATAATCAAAATAATTTACCAAATGATAAAAGTGATAGATATATTCCATATTCACCATTACCTCCAAAAGTTTTGGATAATGAAAGGAAACAAAGTGACCCCCAAAGTCAAGATAATAATGGAAATAGGCACGTACCTAATAGTGAAGATAGAGAAACACGTCCACATGGTAGAAATAATGAAAATAGATCATACAATAGAAAATATAACGATACTCCAAAATATCCTGAAAGGGAAGAACATGAAAAGCCAGATAATAATAAAAAAAAAGGAGGATCAGATAATAAATATAAAATTGCAGGTGGAATAGCTGGAGGATTAGCTTTACTCGCATGTGCTGGACTTGCTTATAAATTCGTAGTACCAGGAGCAGCAACACCCTTTGCCGGAGAACCTGCACCTTTTGATGAAACATTAGGTGAAGAAGATAAAGATTTGGACGAACCTGAACAATTCAGATTACCTGAAGAAAACGAGTGGAATTAA-------------------------------------------------------------------------------------------------
>PH0582-C
ATGAATCATCTTGGGAATGTTAAATATTTAGTCATTGTGTTTTTGATTTTCTTTGATTTGTTTCTAGTTAATGGTAGAGATGTGCAAAACAATATAGTGGATGAAATAAAATATCGTGAAGAAGTATGTAATGATGAGGTAGATCTTTACCTTCTAATGGATTGTTCTGGAAGTATACGTCGTCATAATTGGGTGAAGCATGCAGTACCTCTAGCTATGAAATTGATACAACAATTAAATCTTAATGAAAATGCAATTCACTTATATGCTAATATTTTTTCAAACAATGCAAAAGAAATTATTAGATTACATAGTGATGCATCTAAAAACAAAGAGAAGGCTTTAATTATTATAAAGTCACTCTTAAGTACAAATCTTCCATATGGTAGAACAAACTTAAGTGATGCACTGTTACAAGTAAGAAAACATTTAAATGACCGAATCAATAGAGAGAATGCTAATCAATTAGTTGTTATATTAACAGATGGAATTCCAGATAGTATTCAAGATTCATTAAAAGAATCAAGAAAATTAAATGATCGTGGTGTTAAAATAGCTGTTTTTGGTATTGGACAAGGTATTAATGTAGCTTTCAACAGATTTCTTGTAGGTTGTCATCCATCAGATGGTAAATGTAACTTGTATGCTGATTCTGCATGGGAAAATGTAAAAAATGTTATCGGACCCTTTATGAAGGCTGTTTGTGTTGAAGTAGAAAAAACAGCAAGTTGTGGTGTTTGGGACGAATGGTCTCCATGTAGTGTAACTTGTGGTAAAGGTACCAGGTCAAGAAAAAGAGAAATCTTACACGAAGGATGTACAAGTGAATTACAAGAACAATGTGAAGAAGAAAGATGTCCTCCAAAATGGGAACCATTAGATGTTCCACAAGAACCCGAAGATGATCAACCTAGACCAAGAGGAGATAATTTTGCTGTCGAAAAACCAAAAGAAAATATAATAGATAATAATCCACAAGAACCTTCACCAAATCCAGAAGAAGGAAAGGGTGAAAATCCAAACGGATTTGATTTAGATGAAAATCCAGAAAATCCACCAAATCCAGATATTCCTGAACAAGAACCAAATATACCTGAAGATTCAGAAAAAGAAGTACCTTCTGATGTTCCAAAAAATCCAGAAGACGATCGAGAAGAAAACTTTGATATTCCAAAGAAACCCGAAAATAAGCACGATAATCAAAATAATTTACCAAATGATAAAAGTGATAGATATATTCCATATTCACCATTACCTCCAAAAGTTTTGGATAATGAAAGGAAACAAAGTGACCCCCAAAGTCAAGATAATAATGGAAATAGGCACGTACCTAATAGTGAAGATAGAGAAACACGTCCACATGGTAGAAATAATGAAAATAGATCATACAATAGAAAATATAACGATACTCCAAAATATCCTGAAAGGGAAGAACATGAAAAGCCAGATAATAATAAAAAAAAAGGAGGATCAGATAATAAATATAAAATTGCAGGTGGAATAGCTGGAGGATTAGCTTTACTCGCATGTGCTGGACTTGCTTATAAATTCGTAGTACCAGGAGCAGCAACACCCTTTGCCGGAGAACCTGCACCTTTTGATGAAACATTAGGTGAAGAAGATAAAGATTTGGACGAACCTGAACAATTCAGATTACCTGAAGAAAACGAGTGGAATTAA-------------------------------------------------------------------------------------------------
>PH0584-C
ATGAATCATCTTGGGAATGTTAAATATTTAGTCATTGTGTTTTTGATTTTCTTTGATTTGTTTCTAGTTAATGGTAGAGATGTGCAAAACAATATAGTGGATGAAATAAAATATCGTGAAGAAGTATGTAATGATGAGGTAGATCTTTACCTTCTAATGGATTGTTCTGGAAGTATACGTCGTCATAATTGGGTGAACCATGCAGTACCTCTAGCTATGAAATTGATACAACAATTAAATCTTAATGATAATGCAATTCACTTATATGCTAATGTTTTTTCAAACAATGCAAGAGAAATTATTAGATTACATAGTGATGCATCTAAAAACAAAGAGAAGGCTTTAATTATTATAAAGTCACTCTTAAGTACAAATCTTCCATATGGTAGAACAAACTTAACTGATGCACTGTTACAAGTAAGAAAACATTTAAATGACCGAATCAATAGAGAGAATGCTAATCAATTAGTTGTTATATTAACAGATGGAATTCCAGATAGTATTCAAGATTCATTAAAAGAATCAAGAAAATTAAATGATCTTGGTGTTAAAATAGCTGTTTTTGGTATTGGACAAGGTATTAATGTAGCTTTCAACAGATTTCTTGTAGGTTGTCATCCATCAGATGGTAAATGTAACTTGTATGCTGATTCTGCATGGGAAAATGTAAAAAATGTTATCGGACCCTTTATGAAGGCTGTTTGTGTTGAAGTAGAAAAAACAGCAAGTTGTGGTGTTTGGGACGAATGGTCTCCATGTAGTGTAACTTGTGGTAAAGGTACCAGGTCAAGAAAAAGAGAAATCTTACACGAAGGATGTACAAGTGAATTACAAGAACAATGTGAAGAAGAAAGATGTCCTCCAAAACGGGAACCATTAGATGTTCCACATGAACCCGAAGATGATCAACCTAGACCAAGAGGAGATAATTTTGCTGTCGAAAAACCAAAAGAAAATATAATAGATAATAATCCACAAGAACCTTCACCAAATCCAGAAGAAGGAAAGGGTGAAAATCCAAACGGATTTGATTTAGATGAAAATCCAGAAAATCCACCAAATCCAGATATTCCTGAACAAGAACCAAATATACCTGAAGATTCAGAAAAAGAAGTACCTTCTGATGTTCCAAAAAATCCAGAAGACGATCGAGAAGAAAACTTTGATATTCCAAAGAAACCCGAAAATAAGCACGATAATCAAAATAATTTACCAAATGATAAAAGTGATAGATCTATTCCATATTCACCATTACCTCCAAAAGTTTTGGATAATGAAAGGAAACAAAGTGACCCCCAAAGTCAAGATAATAATGGAAATAGGCACGTACCTAATAGTGAAGATAGAGAAACACGTCCACATGGTAGAAATAATGAAAATAGATCATACAATAGAAAATATAACGATACTCCAAAACATCCTGAAAGGGAAGAACATGAAAAGCCAGATAATAATAAAAAAAAAGGAGGATCAGATAATAAATATAAAATTGCAGGTGGAATAGCTGGAGGATTAGCTTTACTCGCATGTGCTGGACTTGCTTATAAATTCGTAGTACCAGGAGCAGCAACACCCTATGCCGGAGAACCTGCACCTTTTGATGAAACATTAGGTGAAGAAGATAAAGATTTGGACGAACCTGAACAATTCAGATTACCTGAAGAAAACGAGTGGAATTAA-------------------------------------------------------------------------------------------------
>PH0585-C
ATGAATCATCTTGGGAATGTTAAATATTTAGTCATTGTGTTTTTGATTTTCTTTGATTTGTTTCTAGTTAATGGTAGAGATGTGCAAAACAATATAGTGGATGAAATAAAATATCGTGAAGAAGTATGTAATGATGAGGTAGATCTTTACCTTCTAATGGATTGTTCTGGAAGTATACGTCGTCATAATTGGGTGAAGCATGCAGTACCTCTAGCTATGAAATTGATACAACAATTAAATCTTAATGAAAATGCAATTCACTTATATGTTAATATTTTTTCAAACAATGCAAAAGAAATTATTAGATTACATAGTGATGCATCTAAAAACAAAGAGAAGGCTTTAATTATTATAAAGTCACTCTTAAGTACAAATCTTCCATATGGTAGAACAAACTTAAGTGATGCACTGTTACAAGTAAGAAAACATTTAAATGACCGAATCAATAGAGAGAATGCTAATCAATTAGTTGTTATATTAACAGATGGAATTCCAGATAGTATTCAAGATTCATTAAAAGAATCAAGAAAATTAAATGATCGTGGTGTTAAAATAGCTGTTTTTGGTATTGGACAAGGTATTAATGTAGCTTTCAACAGATTTCTTGTAGGTTGTCATCCATCAGATGGTAAATGTAACTTGTATGCTGATTCTGCATGGGAAAATGTAAAAAATGTTATCGGACCCTTTATGAAGGCTGTTTGTGTTGAAGTAGAAAAAACAGCAAGTTGTGGTGTTTGGGACGAATGGTCTCCATGTAGTGTAACTTGTGGTAAAGGTACCAGGTCAAGAAAAAGAGAAATCTTACACGAAGGATGTACAAGTGAATTACAAGAACAATGTGAAGAAGAAAGATGTCCTCCAAAACGGGAACCATTAGATGTTCCAGATGAACCCGAAGATGATCAACCTAGACCAAGAGGAGATAATTTTGCTGTCGAAAAACCAAAAGAAAATATAATAGATAATAATCCACAAGAACCTTCACCAAATCCAGAAGAAGGAAAGGGTGAAAATCCAAACGGATTTGATTTAGATGAAAATCCAGAAAATCCACCAAATCCAGATATTCCTGAACAAGAACCAAATATACCTGAAGATTCAGAAAAAGAAGTACCTTCTGATGTTCCAAAAAATCCAGAAGACGATCGAGAAGAAAACTTTGATATTCCAAAGAAACCCGAAAATAAGCACGATAATCAAAATAATTTACCAAATGATAAAAGTGATAGATCTATTCCATATTCACCATTACCTCCAAAAGTTTTGGATAATGAAAGGAAACAAAGTGACCCCCAAAGTCAAGATAATAATGGAAATAGGCACGTACCTAATAGTGAAGATAGAGAAACACGTCCACATGGTAGAAATAATGAAAATAGATCATACAATAGAAAATATAACGATACTCCAAAACATCCTGAAAGGGAAGAACATGAAAAGCCAGATAATAATAAAAAAAAAGGAGGATCAGATAATAAATATAAAATTGCAGGTGGAATAGCTGGAGGATTAGCTTTACTCGCATGTGCTGGACTTGCTTATAAATTCGTAGTACCAGGAGCAGCAACACCCTATGCCGGAGAACCTGCACCTTTTGATGAAACATTAGGTGAAGAAGATAAAGATTTGGACGAACCTGAACAATTCAGATTACCTGAAGAAAACGAGTGGAATTAA-------------------------------------------------------------------------------------------------
>PH0586-C
ATGAATCATCTTGGGAATGTTAAATATTTAGTCATTGTGTTTTTGATTTTCTTTGATTTGTTTCTAGTTAATGGTAGAGATGTGCAAAACAATATAGTGGATGAAATAAAATATCGTGAAGAAGTATGTAATGATGAGGTAGATCTTTACCTTCTAATGGATTGTTCTGGAAGTATACGTCGTCATAATTGGGTGAAGCATGCAGTACCTCTAGCTATGAAATTGATACAACAATTAAATCTTAATGAAAATGCAATTCACTTATATGCTAATATTTTTTCAAACAATGCAAAAGAAATTATTAGATTACATAGTGATGCATCTAAAAACAAAGAGAAGGCTTTAATTATTATAAAGTCACTCTTAAGTACAAATCTTCCATATGGTAGAACAAACTTAAGTGATGCACTGTTACAAGTAAGAAAACATTTAAATGACCGAATCAATAGAGAGAATGCTAATCAATTAGTTGTTATATTAACAGATGGAATTCCAGATAGTATTCAAGATTCATTAAAAGAATCAAGAAAATTAAATGATCGTGGTGTTAAAATAGCTGTTTTTGGTATTGGACAAGGTATTAATGTAGCTTTCAACAGATTTCTTGTAGGTTGTCATCCATCAGATGGTAAATGTAACTTGTATGCTGATTCTGCATGGGAAAATGTAAAAAATGTTATCGGACCCTTTATGAAGGCTGTTTGTGTTGAAGTAGAAAAAACAGCAAGTTGTGGTGTTTGGGACGAATGGTCTCCATGTAGTGTAACTTGTGGTAAAGGTACCAGGTCAAGAAAAAGAGAAATCTTACACGAAGGATGTACAAGTGAATTACAAGAACAATGTGAAGAAGAAAGATGTCCTCCAAAATGGGAACCATTAGATGTTCCACAAGAACCCGAAGATGATCAACCTAGACCAAGAGGAGATAATTTTGCTGTCGAAAAACCAAAAGAAAATATAATAGATAATAATCCACAAGAACCTTCACCAAATCCAGAAGAAGGAAAGGGTGAAAATCCAAACGGATTTGATTTAGATGAAAATCCAGAAAATCCACCAAATCCAGATATTCCTGAACAAGAACCAAATATACCTGAAGATTCAGAAAAAGAAGTACCTTCTGATGTTCCAAAAAATCCAGAAGACGATCGAGAAGAAAACTTTGATATTCCAAAGAAACCCGAAAATAAGCACGATAATCAAAATAATTTACCAAATGATAAAAGTGATAGATATATTCCATATTCACCATTACCTCCAAAAGTTTTGGATAATGAAAGGAAACAAAGTGACCCCCAAAGTCAAGATAATAATGGAAATAGGCACGTACCTAATAGTGAAGATAGAGAAACACGTCCACATGGTAGAAATAATGAAAATAGATCATACAATAGAAAATATAACGATACTCCAAAATATCCTGAAAGGGAAGAACATGAAAAGCCAGATAATAATAAAAAAAAAGGAGGATCAGATAATAAATATAAAATTGCAGGTGGAATAGCTGGAGGATTAGCTTTACTCGCATGTGCTGGACTTGCTTATAAATTCGTAGTACCAGGAGCAGCAACACCCTTTGCCGGAGAACCTGCACCTTTTGATGAAACATTAGGTGAAGAAGATAAAGATTTGGACGAACCTGAACAATTCAGATTACCTGAAGAAAACGAGTGGAATTAA-------------------------------------------------------------------------------------------------
>PH0587-C
ATGAATCATCTTGGGAATGTTAAATATTTAGTCATTGTGTTTTTGATTTTCTTTGATTTGTTTCTAGTTAATGGTAGAGATGTGCAAAACAATATAGTGGATGAAATAAAATATCGTGAAGAAGTATGTAATGATGAGGTAGATCTTTACCTTCTAATGGATTGTTCTGGAAGTATACGTCGTCATAATTGGGTGAAGCATGCAGTACCTCTAGCTATGAAATTGATACAACAATTAAATCTTAATGAAAATGCAATTCACTTATATGCTAATATTTTTTCAAACAATGCAAAAGAAATTATTAGATTACATAGTGATGCATCTAAAAACAAAGAGAAGGCTTTAATTATTATAAAGTCACTCTTAAGTACAAATCTTCCATATGGTAGAACAAACTTAAGTGATGCACTGTTACAAGTAAGAAAACATTTAAATGACCGAATCAATAGAGAGAATGCTAATCAATTAGTTGTTATATTAACAGATGGAATTCCAGATAGTATTCAAGATTCATTAAAAGAATCAAGAAAATTAAATGATCGTGGTGTTAAAATAGCTGTTTTTGGTATTGGACAAGGTATTAATGTAGCTTTCAACAGATTTCTTGTAGGTTGTCATCCATCAGATGGTAAATGTAACTTGTATGCTGATTCTGCATGGGAAAATGTAAAAAATGTTATCGGACCCTTTATGAAGGCTGTTTGTGTTGAAGTAGAAAAAACAGCAAGTTGTGGTGTTTGGGACGAATGGTCTCCATGTAGTGTAACTTGTGGTAAAGGTACCAGGTCAAGAAAAAGAGAAATCTTACACGAAGGATGTACAAGTGAATTACAAGAACAATGTGAAGAAGAAAGATGTCCTCCAAAATGGGAACCATTAGATGTTCCACAAGAACCCGAAGATGATCAACCTAGACCAAGAGGAGATAATTTTGCTGTCGAAAAACCAAAAGAAAATATAATAGATAATAATCCACAAGAACCTTCACCAAATCCAGAAGAAGGAAAGGGTGAAAATCCAAACGGATTTGATTTAGATGAAAATCCAGAAAATCCACCAAATCCAGATATTCCTGAACAAGAACCAAATATACCTGAAGATTCAGAAAAAGAAGTACCTTCTGATGTTCCAAAAAATCCAGAAGACGATCGAGAAGAAAACTTTGATATTCCAAAGAAACCCGAAAATAAGCACGATAATCAAAATAATTTACCAAATGATAAAAGTGATAGATATATTCCATATTCACCATTACCTCCAAAAGTTTTGGATAATGAAAGGAAACAAAGTGACCCCCAAAGTCAAGATAATAATGGAAATAGGCACGTACCTAATAGTGAAGATAGAGAAACACGTCCACATGGTAGAAATAATGAAAATAGATCATACAATAGAAAATATAACGATACTCCAAAATATCCTGAAAGGGAAGAACATGAAAAGCCAGATAATAATAAAAAAAAAGGAGGATCAGATAATAAATATAAAATTGCAGGTGGAATAGCTGGAGGATTAGCTTTACTCGCATGTGCTGGACTTGCTTATAAATTCGTAGTACCAGGAGCAGCAACACCCTTTGCCGGAGAACCTGCACCTTTTGATGAAACATTAGGTGAAGAAGATAAAGATTTGGACGAACCTGAACAATTCAGATTACCTGAAGAAAACGAGTGGAATTAA-------------------------------------------------------------------------------------------------
>PH0589-C
ATGAATCATCTTGGGAATGTTAAATATTTAGTCATTGTGTTTTTGATTTTCTTTGATTTGTTTCTAGTTAATGGTAGAGATGTGCAAAACAATATAGTGGATGAAATAAAATATCGTGAAGAAGTATGTAATGATCAGGTAGATCTTTACCTTCTAATGGATTGTTCTGGAAGTATACGTCGTCATAATTGGGTGAACCATGCAGTACCTCTAGCTATGAAATTGATACAACAATTAAATCTTAATGATAATGCAATTCACTTATATCTTAATATTTTTTCAAACAATGCAAAAGAAATTATTAGATTACATAGTGATGCATCTAAAAACAAAGAGAAGGCTTTAATTATTATAAAGTCACTCTTAAGTACAAATCTTCCATATGGTAGAACAAACTTAAGTGATGCACTGTTACAAGTAAGAAAACATTTAAATGACCGAATCAATAGAGAGAATGCTAATCAATTAGTTGTTATATTAACAGATGGAATTCCAGATAGTATTCAAGATTCATTAAAAGAATCAAGAAAATTAAATGATCGTGGTGTTAAAATAGCTGTTTTTGGTATTGGACAAGGTATTAATGTAGCTTTCAACAGATTTCTTGTAGGTTGTCATCCATCAGATGGTAAATGTAACTTGTATGCTGATTCTGCATGGGAAAATGTAAAAAATGTTATCGGACCCTTTATGAAGGCTGTTTGTGTTGAAGTAGAAAAAACAGCAAGTTGTGGTGTTTGGGACGAATGGTCTCCATGTAGTGTAACTTGTGGTAAAGGTACCAGGTCAAGAAAAAGAGAAATCTTACACGAAGGATGTACAAGTGAATTACAAGAACAATGTGAAGAAGAAAGATGTCCTCCAAAACGGGAACCATTAGATGTTCCACATGAACCCGAAGATGATCAACCTAGACCAAGAGGAGATAATTTTGCTGTCGAAAAACCAAAAGAAAATATAATAGATAATAATCCACAAGAACCTTCACCAAATCCAGAAGAAGGAAAGGGTGAAAATCCAAACGGATTTGATTTAGATGAAAATCCAGAAAATCCACCAAATCCAGATATTCCTGAACAAGAACCAAATATACCTGAAGATTCAGAAAAAGAAGTACCTTCTGATGTTCCAAAAAATCCAGAAGACGATCGAGAAGAAAACTTTGATATTCCAAAGAAACCCGAAAATAAGCACGATAATCAAAATAATTTACCAAATGATAAAAGTGATAGATCTATTCCATATTCACCATTACCTCCAAAAGTTTTGGATAATGAAAGGAAACAAAGTGACCCCCAAAGTCAAGATAATAATGGAAATAGGCACGTACCTAATAGTGAAGATAGAGAAACACGTCCACATGGTAGAAATAATGAAAATAGATCATACAATAGAAAACATAACAATACTCCAAAACATCCTGAAAGGGAAGAACATGAAAAGCCAGATAATAATAAAAAAAAAGGAGGATCAGATAATAAATATAAAATTGCAGGTGGAATAGCTGGAGGATTAGCTTTACTCGCATGTGCTGGACTTGCTTATAAATTCGTAGTACCAGGAGCAGCAACACCCTATGCCGGAGAACCTGCACCTTTTGATGAAACATTAGGTGAAGAAGATAAAGATTTGGACGAACCTGAACAATTCAGATTACCTGAAGAAAACGAGTGGAATTAA-------------------------------------------------------------------------------------------------
>PH0591-C
ATGAATCATCTTGGGAATGTTAAATATTTAGTCATTGTGTTTTTGATTTTCTTTGATTTGTTTCTAGTTAATGGTAGAGATGTGCAAAACAATATAGTGGATGAAATAAAATATCGTGAAGAAGTATGTAATGATGAGGTAGATCTTTACCTTCTAATGGATTGTTCTGGAAGTATACGTCGTCATAATTGGGTGAACCATGCAGTACCTCTAGCTATGAAATTGATACAACAATTAAATCTTAATGAAAGTGCAATTCACTTATATGTTAATGTTTTTTCAAACAATGCAAAAGAAATTATTAGATTACATAGTGATGCATCTAAAAACAAAGAGAAGGCTTTAATTATTATAAGGTCACTCTTAAGTACAAATCTTCCATATGGTAGAACAAACTTAACTGATGCACTGTTACAAGTAAGAAAACATTTAAATGACCGAATCAATAGAGAGAATGCTAATCAATTAGTTGTTATATTAACAGATGGAATTCCAGATAGTATTCAAGATTCATTAAAAGAATCAAGAAAATTAAATGATCGTGGTGTTAAAATAGCTGTTTTTGGTATTGGACAAGGTATTAATGTAGCTTTCAACAGATTTCTTGTAGGTTGTCATCCATCAGATGGTAAATGTAACTTGTATGCTGATTCTGCATGGGAAAATGTAAAAAATGTTATCGGACCCTTTATGAAGGCTGTTTGTGTTGAAGTAGAAAAAACAGCAAGTTGTGGTGTTTGGGACGAATGGTCTCCATGTAGTGTAACTTGTGGTAAAGGTACCAGGTCAAGAAAAAGAGAAATCTTACACGAAGGATGTACAAGTGAAATACAAGAACAATGTGAAGAAGAAAGATGTCCTCCAAAACGGGAACCATTAGATGTTCCACATGAACCCGAAGATGATGAACCTAGACCAAGAGGAGATAATTTTGCTTTCGAAAAACCAAAAGAAAATATAATAGATAATAATCCACAAGAACCTTCACCAAATCCAGAAGAAGGAAAGGGTGAAAATCCAAACGGATTTGATTTAGATGAAAATCCAGAAAATCCATCAAATCCAGATATTCCTGAACAAGAACCAAATATACCTGAAGATTCAGAAAAAGAAGTACCTTCTGATGTTCCAAAAAATCCAGAAGACGATCGAGAAGAAAACTTTGATATTCCAAAGAAACCCGAAAATAAGCACGATAATCAAAATAATTTACCAAATGATAAAAGTGATAGATATATTCCATATTCACCATTACCTCCAAATGTTTTGGATAATGAAAGGAAACAAAGTGACCCCCAAAGTCAAGATAATAATGGAAATAGGCACGTACCTAATAGTGAAGATAGAGAAACACGTCCACATGGTAGAAATAATGAAAATAGATCATACAATATAAAATATAACGATACTCCAAAACATCCTGAAAGGGAAGAACATGAAAAGCCAGATAATAATAAAAAAAAAGGAGGATCAGATAATAAATATAAAATTGCAGGTGGAATAGCTGGAGGATTAGCTTTACTCGCATGTGCTGGACTTGCTTATAAATTCGTAGTACCAGGAGCAGCAACACCCTATGCCGGAGAACCTGCACCTTTTGATGAAACATTAGGTGAAGAAGATAAAGATTTGGACGAACCTGAACAATTCAGATTACCTGAAGAAAACGAGTGGAATTAA-------------------------------------------------------------------------------------------------
>PH0592-C
ATGAATCATCTTGGGAATGTTAAATATTTAGTCATTGTGTTTTTGATTTTCTTTGATTTGTTTCTAGTTAATGGTAGAGATGTGCAAAACAATATAGTGGATGAAATAAAATATCGTGAAGAAGTATGTAATGATGAGGTAGATCTTTACCTTCTAATGGATTGTTCTGGAAGTATACGTCGTCATAATTGGGTGAAGCATGCAGTACCTCTAGCTATGAAATTGATACAACAATTAAATCTTAATGAAAATGCAATTCACTTATATGTTAATATTTTTTCAAACAATGCAAAAGAAATTATTAGATTACATAGTGATGCATCTAAAAACAAAGAGAAGGCTTTAATTATTATAAAGTCACTCTTAAGTACAAATCTTCCATATGGTAGAACAAACTTAAGTGATGCACTGTTACAAGTAAGAAAACATTTAAATGACCGAATCAATAGAGAGAATGCTAATCAATTAGTTGTTATATTAACAGATGGAATTCCAGATAGTATTCAAGATTCATTAAAAGAATCAAGAAAATTAAATGATCGTGGTGTTAAAATAGCTGTTTTTGGTATTGGACAAGGTATTAATGTAGCTTTCAACAGATTTCTTGTAGGTTGTCATCCATCAGATGGTAAATGTAACTTGTATGCTGATTCTGCATGGGAAAATGTAAAAAATGTTATCGGACCCTTTATGAAGGCTGTTTGTGTTGAAGTAGAAAAAACAGCAAGTTGTGGTGTTTGGGACGAATGGTCTCCATGTAGTGTAACTTGTGGTAAAGGTACCAGGTCAAGAAAAAGAGAAATCTTACACGAAGGATGTACAAGTGAATTACAAGAACAATGTGAAGAAGAAAGATGTCCTCCAAAACGGGAACCATTAGATGTTCCAGATGAACCCGAAGATGATCAACCTAGACCAAGAGGAGATAATTTTGCTGTCGAAAAACCAAAAGAAAATATAATAGATAATAATCCACAAGAACCTTCACCAAATCCAGAAGAAGGAAAGGGTGAAAATCCAAACGGATTTGATTTAGATGAAAATCCAGAAAATCCACCAAATCCAGATATTCCTGAACAAGAACCAAATATACCTGAAGATTCAGAAAAAGAAGTACCTTCTGATGTTCCAAAAAATCCAGAAGACGATCGAGAAGAAAACTTTGATATTCCAAAGAAACCCGAAAATAAGCACGATAATCAAAATAATTTACCAAATGATAAAAGTGATAGATCTATTCCATATTCACCATTACCTCCAAAAGTTTTGGATAATGAAAGGAAACAAAGTGACCCCCAAAGTCAAGATAATAATGGAAATAGGCACGTACCTAATAGTGAAGATAGAGAAACACGTCCACATGGTAGAAATAATGAAAATAGATCATACAATAGAAAATATAACGATACTCCAAAACATCCTGAAAGGGAAGAACATGAAAAGCCAGATAATAATAAAAAAAAAGGAGGATCAGATAATAAATATAAAATTGCAGGTGGAATAGCTGGAGGATTAGCTTTACTCGCATGTGCTGGACTTGCTTATAAATTCGTAGTACCAGGAGCAGCAACACCCTATGCCGGAGAACCTGCACCTTTTGATGAAACATTAGGTGAAGAAGATAAAGATTTGGACGAACCTGAACAATTCAGATTACCTGAAGAAAACGAGTGGAATTAA-------------------------------------------------------------------------------------------------
>PH0593-C
ATGAATCATCTTGGGAATGTTAAATATTTAGTCATTGTGTTTTTGATTTTCTTTGATTTGTTTCTAGTTAATGGTAGAGATGTGCAAAACAATATAGTGGATGAAATAAAATATCGTGAAGAAGTATGTAATGATCAGGTAGATCTTTACCTTCTAATGGATTGTTCTGGAAGTATACGTCGTCATAATTGGGTGAACCATGCAGTACCTCTAGCTATGAAATTGATACAACAATTAAATCTTAATGATAATGCAATTCACTTATATGTTAATGTTTTTTCAAACAATGCAAAAGAAATTATTAGATTACATAGTGATGCATCTAAAAACAAAGAGAAGGCTTTAATTATTATAAGGTCACTCTTAAGTACAAATCTTCCATATGGTAGAACAAACTTAACTGATGCACTGTTACAAGTAAGAAAACATTTAAATGACCGAATCAATAGAGAGAATGCTAATCAATTAGTTGTTATATTAACAGATGGAATTCCAGATAGTATTCAAGATTCATTAAAAGAATCAAGAAAATTAAATGATCGTGGTGTTAAAATAGCTGTTTTTGGTATTGGACAAGGTATTAATGTAGCTTTCAACAGATTTCTTGTAGGTTGTCATCCATCAGATGGTAAATGTAACTTGTATGCTGATTCTGCATGGGAAAATGTAAAAAATGTTATCGGACCCTTTATGAAGGCTGTTTGTGTTGAAGTAGAAAAAACAGCAAGTTGTGGTGTTTGGGACGAATGGTCTCCATGTAGTGTAACTTGTGGTAAAGGTACCAGGTCAAGAAAAAGAGAAATCTTACACGAAGGATGTACAAGTGAATTACAAGAACAATGTGAAGAAGAAAGATGTCCTCCAAAACGGGAACCATTAGATGTTCCACATGAACCCGAAGATGATCAACCTAGACCAAGAGGAGATAATTTTGTTGTCGAAAAACCAAAAGAAAATATAATAGATAATAATCCACAAGAACCTTCACCAAATCCAGAAGAAGGAAAGGGTGAAAATCCAAAAGGATTTGATTTAGATGAAAATCCAGAAAATCCACCAAATCCAGATATTCCTCAACAAGAACCAAATATACCTGAAGATTCAGAAAAAGAAGTACCTTCTGATGTTCCAAAAAATCCAGAAGACGATCGAGAAGAAAACTTTGATATTCCAAAGAAACCCGAAAATAAGCACGATAATCAAAATAATTTACCAAATGATAAAAGTGATAGATCTATTCCATATTCACCATTACCTCCAAAAGTTTTGGATAATGAAAGGAAACAAAGTGACCCCCAAAGTCAAGATAATAATGGAAATAGGCACGTACCTAATAGTGAAGATAGAGAAACACGTCCACATGGTAGAAATAATGAAAATAGATCATACAATAGAAAATATAACGATACTCCAAAACATCCTGAAAGGGAAGAACATGAAAAGCCAGATAATAATAAAAAAAAAGGAGGATCAGATAATAAATATAAAATTGCAGGTGGAATAGCTGGAGGATTAGCTTTACTCGCATGTGCTGGACTTGCTTATAAATTCGTAGTACCAGGAGCAGCAACACCCTATGCCGGAGAACCTGCACCTTTTGATGAAACATTAGGTGAAGAAGATAAAGATTTGGACGAACCTGAACAATTCAGATTACCTGAAGAAAACGAGTGGAATTAA-------------------------------------------------------------------------------------------------
>PH0596-C
ATGAATCATCTTGGGAATGTTAAATATTTAGTCATTGTGTTTTTGATTTTCTTTGATTTGTTTCTAGTTAATGGTAGAGATGTGCAAAACAATATAGTGGATGAAATAAAATATCGTGAAGAAGTATGTAATGATGAGGTAGATCTTTACCTTCTAATGGATTGTTCTGGAAGTATACGTCGTCATAATTGGGTGAAGCATGCAGTACCTCTAGCTATGAAATTGATACAACAATTAAATCTTAATGAAAATGCAATTCACTTATATGCTAATATTTTTTCAAACAATGCAAAAGAAATTATTAGATTACATAGTGATGCATCTAAAAACAAAGAGAAGGCTTTAATTATTATAAAGTCACTCTTAAGTACAAATCTTCCATATGGTAGAACAAACTTAAGTGATGCACTGTTACAAGTAAGAAAACATTTAAATGACCGAATCAATAGAGAGAATGCTAATCAATTAGTTGTTATATTAACAGATGGAATTCCAGATAGTATTCAAGATTCATTAAAAGAATCAAGAAAATTAAATGATCGTGGTGTTAAAATAGCTGTTTTTGGTATTGGACAAGGTATTAATGTAGCTTTCAACAGATTTCTTGTAGGTTGTCATCCATCAGATGGTAAATGTAACTTGTATGCTGATTCTGCATGGGAAAATGTAAAAAATGTTATCGGACCCTTTATGAAGGCTGTTTGTGTTGAAGTAGAAAAAACAGCAAGTTGTGGTGTTTGGGACGAATGGTCTCCATGTAGTGTAACTTGTGGTAAAGGTACCAGGTCAAGAAAAAGAGAAATCTTACACGAAGGATGTACAAGTGAATTACAAGAACAATGTGAAGAAGAAAGATGTCCTCCAAAATGGGAACCATTAGATGTTCCACAAGAACCCGAAGATGATCAACCTAGACCAAGAGGAGATAATTTTGCTGTCGAAAAACCAAAAGAAAATATAATAGATAATAATCCACAAGAACCTTCACCAAATCCAGAAGAAGGAAAGGGTGAAAATCCAAACGGATTTGATTTAGATGAAAATCCAGAAAATCCACCAAATCCAGATATTCCTGAACAAGAACCAAATATACCTGAAGATTCAGAAAAAGAAGTACCTTCTGATGTTCCAAAAAATCCAGAAGACGATCGAGAAGAAAACTTTGATATTCCAAAGAAACCCGAAAATAAGCACGATAATCAAAATAATTTACCAAATGATAAAAGTGATAGATATATTCCATATTCACCATTACCTCCAAAAGTTTTGGATAATGAAAGGAAACAAAGTGACCCCCAAAGTCAAGATAATAATGGAAATAGGCACGTACCTAATAGTGAAGATAGAGAAACACGTCCACATGGTAGAAATAATGAAAATAGATCATACAATAGAAAATATAACGATACTCCAAAATATCCTGAAAGGGAAGAACATGAAAAGCCAGATAATAATAAAAAAAAAGGAGGATCAGATAATAAATATAAAATTGCAGGTGGAATAGCTGGAGGATTAGCTTTACTCGCATGTGCTGGACTTGCTTATAAATTCGTAGTACCAGGAGCAGCAACACCCTTTGCCGGAGAACCTGCACCTTTTGATGAAACATTAGGTGAAGAAGATAAAGATTTGGACGAACCTGAACAATTCAGATTACCTGAAGAAAACGAGTGGAATTAA-------------------------------------------------------------------------------------------------
>PH0597-C
ATGAATCATCTTGGGAATGTTAAATATTTAGTCATTGTGTTTTTGATTTTCTTTGATTTGTTTCTAGTTAATGGTAGAGATGTGCAAAACAATATAGTGGATGAAATAAAATATCGTGAAGAAGTATGTAATGATGAGGTAGATCTTTACCTTCTAATGGATTGTTCTGGAAGTATACGTCGTCATAATTGGGTGAAGCATGCAGTACCTCTAGCTATGAAATTGATACAACAATTAAATCTTAATGAAAGTGCAATTCACTTATATGTTAATATTTTTTCAAACAATGCAAGAGAAATTATTAGATTACATAGTGATGCATCTAAAAACAAAGAGAAGGCTTTAATTATTATAAAGTCACTCTTAAGTACAAATCTTCCATATGGTAGAACAAACTTAACTGATGCACTGTTACAAGTAAGAAAACATTTAAATGACCGAATCAATAGAGAGAATGCTAGTCAATTAGTTGTTATATTAACAGATGGAATTCCAGATAGTATTCAAGATTCATTAAAAGAATCAAGAAAATTAAATGATCTTGGTGTTAAAATAGCTGTTTTTGGTATTGGACAAGGTATTAATGTAGCTTTCAACAGATTTCTTGTAGGTTGTCATCCATCAGATGGTAAATGTAACTTGTATGCTGATTCTGCATGGGAAAATGTAAAAAATGTTATCGGACCCTTTATGAAGGCTGTTTGTGTTGAAGTAGAAAAAACAGCAAGTTGTGGTGTTTGGGACGAATGGTCTCCATGTAGTGTAACTTGTGGTAAAGGTACCAGGTCAAGAAAAAGAGAAATCTTACACGAAGGATGTACAAGTGAATTACAAGAACAATGTGAAGAAGAAAGATGTCCTCCAAAACGGGAACCATTAGATGTTCCACATGAACCCGAAGATGATCAACCTAGACCAAGAGGAGATAATTTTGCTGTCGAAAAACCAAAAGAAAATATAATAGATAATAATCCACAAGAACCTTCACCAAATCCAGAAGAAGGAAAGGGTGAAAATCCAAACGGATTTGATTTAGATGAAAATCCAGAAAATCCACCAAATCCACCAAATCCACCAAATCCACCAAATCCAGATATTCCTCAACAAGAACCAAATATACCTGAAGATTCAGAAAAAGAAGTACCTTCTGATGTTCCAAAAAATCCAGAAGACGATCGAGAAGAAAACTTTGATATTCCAAAGAAACCCGAAAATAAGCACGATAATCAAAATAATTTACCAAATGATAAAAGTGATAGATCTATTCCATATTCACCATTACCTCCAAAAGTTTTGGATAATGAAAGGAAACAAAGTGACCCCCAAAGTCAAGATAATAATGGAAATAGGCACGTACCTAATAGTGAAGATAGAGAAACACGTCCACATGGTAGAAATAATGAAAATAGATCATACAATAGAAAACATAACAATACTCCAAAACATCCTGAAAGGGAAGAACATGAAAAGCCAGATAATAATAAACAAAAAGGAGGATCAGATAATAAATATAAAATTGCAGGTGGAATAGCTGGAGGATTAGCTTTACTCGCATGTGCTGGACTTGCTTATAAATTCGTAGTACCAGGAGCAGCAACACCCTATGCCGGAGAACCTGCACCTTTTGATGAAACATTAGGTGAAGAAGATAAAGATTTGGACGAACCTGAACAATTCAGATTACCTGAAGAAAACGAGTGGAATTAA----------------------------------------------------------------------
>PH0599-C
ATGAATCATCTTGGGAATGTTAAATATTTAGTCATTGTGTTTTTGATTTTCTTTGATTTGTTTCTAGTTAATGGTAGAGATGTGCAAAACAATATAGTGGATGAAATAAAATATCGTGAAGAAGTATGTAATGATGAGGTAGATCTTTACCTTCTAATGGATTGTTCTGGAAGTATACGTCGTCATAATTGGGTGAACCATGCAGTACCTCTAGCTATGAAATTGATACAACAATTAAATCTTAATGAAAGTGCAATTCACTTATATCTTAATATTTTTTCAAACAATGCAAGAGAAATTATTAGATTACATAGTGATGCATCTAAAAACAAAGAGAAGGCTTTAATTATTATAAAGTCACTCTTAAATACAAATCTTCCATATGGTAGAACAAACTTAACTGATGCACTGTTACAAGTAAGAAAACATTTAAATGACCGAATCAATAGAGAGAATGCTAATCAATTAGTTGTTATATTAACAGATGGAATTCCAGATAGTATTCAAGATTCATTAAAAGAATCAAGAAAATTAAATGATCGTGGTGTTAAAATAGCTGTTTTTGGTATTGGACAAGGTATTAATGTAGCTTTCAACAGATTTCTTGTAGGTTGTCATCCATCAGATGGTAAATGTAACTTGTATGCTGATTCTGCATGGGAAAATGTAAAAAATGTTATCGGACCCTTTATGAAGGCTGTTTGTGTTGAAGTAGAAAAAACAGCAAGTTGTGGTGTTTGGGACGAATGGTCTCCATGTAGTGTAACTTGTGGTAAAGGTACCAGGTCAAGAAAAAGAGAAATCTTACACGAAGGATGTACAAGTGAATTACAAGAACAATGTGAAGAAGAAAGATGTCCTCCAAAACGGGAACCATTAGATGTTCCACATGAACCCGAAGATGATCAACCTAGACCAAGAGGAGATAATTTTGTTGTCGAAAAACCAAAAGAAAATATAATAGATAATAATCCACAAGAACCTTCACCAAATCCAGAAGAAGGAAAGGGTGAAAATCCAAACGGATTTGATTTAGATGAAAATCCAGAAAATCCACCAAATCCACCAAATCCACCAAATCCACCAAATCCAGATATTCCTGAACAAGAACCAAATATACCTGAAGATTCAGAAAAAGAAGTACCTTCTGATGTTCCAAAAAATCCAGAAGACGATCGAGAAGAAAACTTTGATATTCCAAAGAAACCCGAAAATAAGCACGATAATCAAAATAATTTACCAAATGATAAAAGTGATAGATATATTCCATATTCACCATTACCTCCAAAAGTTTTGGATAATGAAAGGAAACAAAGTGACCCCCAAAGTCAAGATAATAATGGAAATAGGCACGTACCTAATAGTGAAGATAGAGAAACACGTCCACATGGTAGAAATAATGAAAATAGATCATACAATAGAAAACATAACAATACTCCAAAACATCCTGAAAGGGAAGAACATGAAAAGCCAGATAATAATAAAAAAAAAGGAGGATCAGATAATAAATATAAAATTGCAGGTGGAATAGCTGGAGGATTAGCTTTACTCGCATGTGCTGGACTTGCTTATAAATTCGTAGTACCAGGAGCAGCAACACCCTATGCCGGAGAACCTGCACCTTTTGATGAAACATTAGGTGAAGAAGATAAAGATTTGGACGAACCTGAACAATTCAGATTACCTGAAGAAAACGAGTGGAATTAA----------------------------------------------------------------------
>PH0600-C
ATGAATCATCTTGGGAATGTTAAATATTTAGTCATTGTGTTTTTGATTTTCTTTGATTTGTTTCTAGTTAATGGTAGAGATGTGCAAAACAATATAGTGGATGAAATAAAATATCGTGAAGAAGTATGTAATGATGAGGTAGATCTTTACCTTCTAATGGATTGTTCTGGAAGTATACGTCGTCATAATTGGGTGAACCATGCAGTACCTCTAGCTATGAAATTGATACAACAATTAAATCTTAATGAAAGTGCAATTCACTTATATCTTAATATTTTTTCAAACAATGCAAGAGAAATTATTAGATTACATAGTGATGCATCTAAAAACAAAGAGAAGGCTTTAATTATTATAAAGTCACTCTTAAATACAAATCTTCCATATGGTAGAACAAACTTAACTGATGCACTGTTACAAGTAAGAAAACATTTAAATGACCGAATCAATAGAGAGAATGCTAATCAATTAGTTGTTATATTAACAGATGGAATTCCAGATAGTATTCAAGATTCATTAAAAGAATCAAGAAAATTAAATGATCGTGGTGTTAAAATAGCTGTTTTTGGTATTGGACAAGGTATTAATGTAGCTTTCAACAGATTTCTTGTAGGTTGTCATCCATCAGATGGTAAATGTAACTTGTATGCTGATTCTGCATGGGAAAATGTAAAAAATGTTATCGGACCCTTTATGAAGGCTGTTTGTGTTGAAGTAGAAAAAACAGCAAGTTGTGGTGTTTGGGACGAATGGTCTCCATGTAGTGTAACTTGTGGTAAAGGTACCAGGTCAAGAAAAAGAGAAATCTTACACGAAGGATGTACAAGTGAATTACAAGAACAATGTGAAGAAGAAAGATGTCCTCCAAAACGGGAACCATTAGATGTTCCACATGAACCCGAAGATGATCAACCTAGACCAAGAGGAGATAATTTTGTTGTCGAAAAACCAAAAGAAAATATAATAGATAATAATCCACAAGAACCTTCACCAAATCCAGAAGAAGGAAAGGGTGAAAATCCAAACGGATTTGATTTAGATGAAAATCCAGAAAATCCACCAAATCCACCAAATCCACCAAATCCACCAAATCCAGATATTCCTGAACAAGAACCAAATATACCTGAAGATTCAGAAAAAGAAGTACCTTCTGATGTTCCAAAAAATCCAGAAGACGATCGAGAAGAAAACTTTGATATTCCAAAGAAACCCGAAAATAAGCACGATAATCAAAATAATTTACCAAATGATAAAAGTGATAGATATATTCCATATTCACCATTACCTCCAAAAGTTTTGGATAATGAAAGGAAACAAAGTGACCCCCAAAGTCAAGATAATAATGGAAATAGGCACGTACCTAATAGTGAAGATAGAGAAACACGTCCACATGGTAGAAATAATGAAAATAGATCATACAATAGAAAACATAACAATACTCCAAAACATCCTGAAAGGGAAGAACATGAAAAGCCAGATAATAATAAAAAAAAAGGAGGATCAGATAATAAATATAAAATTGCAGGTGGAATAGCTGGAGGATTAGCTTTACTCGCATGTGCTGGACTTGCTTATAAATTCGTAGTACCAGGAGCAGCAACACCCTATGCCGGAGAACCTGCACCTTTTGATGAAACATTAGGTGAAGAAGATAAAGATTTGGACGAACCTGAACAATTCAGATTACCTGAAGAAAACGAGTGGAATTAA----------------------------------------------------------------------
>PH0601-C
ATGAATCATCTTGGGAATGTTAAATATTTAGTCATTGTGTTTTTGATTTTCTTTGATTTGTTTCTAGTTAATGGTAGAGATGTGCAAAACAATATAGTGGATGAAATAAAATATCGTGAAGAAGTATGTAATGATGAGGTAGATCTTTACCTTCTAATGGATTGTTCTGGAAGTATACGTCGTCATAATTGGGTGAAGCATGCAGTACCTCTAGCTATGAAATTGATACAACAATTAAATCTTAATGAAAATGCAATTCACTTATATGTTAATATTTTTTCAAACAATGCAAAAGAAATTATTAGATTACATAGTGATGCATCTAAAAACAAAGAGAAGGCTTTAATTATTATAAAGTCACTCTTAAGTACAAATCTTCCATATGGTAGAACAAACTTAAGTGATGCACTGTTACAAGTAAGAAAACATTTAAATGACCGAATCAATAGAGAGAATGCTAATCAATTAGTTGTTATATTAACAGATGGAATTCCAGATAGTATTCAAGATTCATTAAAAGAATCAAGAAAATTAAATGATCGTGGTGTTAAAATAGCTGTTTTTGGTATTGGACAAGGTATTAATGTAGCTTTCAACAGATTTCTTGTAGGTTGTCATCCATCAGATGGTAAATGTAACTTGTATGCTGATTCTGCATGGGAAAATGTAAAAAATGTTATCGGACCCTTTATGAAGGCTGTTTGTGTTGAAGTAGAAAAAACAGCAAGTTGTGGTGTTTGGGACGAATGGTCTCCATGTAGTGTAACTTGTGGTAAAGGTACCAGGTCAAGAAAAAGAGAAATCTTACACGAAGGATGTACAAGTGAATTACAAGAACAATGTGAAGAAGAAAGATGTCCTCCAAAACGGGAACCATTAGATGTTCCAGATGAACCCGAAGATGATCAACCTAGACCAAGAGGAGATAATTTTGCTGTCGAAAAACCAAAAGAAAATATAATAGATAATAATCCACAAGAACCTTCACCAAATCCAGAAGAAGGAAAGGGTGAAAATCCAAACGGATTTGATTTAGATGAAAATCCAGAAAATCCACCAAATCCAGATATTCCTGAACAAGAACCAAATATACCTGAAGATTCAGAAAAAGAAGTACCTTCTGATGTTCCAAAAAATCCAGAAGACGATCGAGAAGAAAACTTTGATATTCCAAAGAAACCCGAAAATAAGCACGATAATCAAAATAATTTACCAAATGATAAAAGTGATAGATCTATTCCATATTCACCATTACCTCCAAAAGTTTTGGATAATGAAAGGAAACAAAGTGACCCCCAAAGTCAAGATAATAATGGAAATAGGCACGTACCTAATAGTGAAGATAGAGAAACACGTCCACATGGTAGAAATAATGAAAATAGATCATACAATAGAAAATATAACGATACTCCAAAACATCCTGAAAGGGAAGAACATGAAAAGCCAGATAATAATAAAAAAAAAGGAGGATCAGATAATAAATATAAAATTGCAGGTGGAATAGCTGGAGGATTAGCTTTACTCGCATGTGCTGGACTTGCTTATAAATTCGTAGTACCAGGAGCAGCAACACCCTATGCCGGAGAACCTGCACCTTTTGATGAAACATTAGGTGAAGAAGATAAAGATTTGGACGAACCTGAACAATTCAGATTACCTGAAGAAAACGAGTGGAATTAA-------------------------------------------------------------------------------------------------
>PH0602-C
ATGAATCATCTTGGGAATGTTAAATATTTAGTCATTGTGTTTTTGATTTTCTTTGATTTGTTTCTAGTTAATGGTAGAGATGTGCAAAACAATATAGTGGATGAAATAAAATATCGTGAAGAAGTATGTAATGATGAGGTAGATCTTTACCTTCTAATGGATTGTTCTGGAAGTATACGTCGTCATAATTGGGTGAAGCATGCAGTACCTCTAGCTATGAAATTGATACAACAATTAAATCTTAATGAAAATGCAATTCACTTATATCTTAATATTTTTTCAAACAATGCAAGAGAAATTATTAGATTACATAGTGATGCATCTAAAAACAAAGAGAAGGCTTTAATTATTATAAAGTCACTCTTAAATACAAATCTTCCATATGGTAGAACAAACTTAACTGATGCACTGTTACAAGTAAGAAAACATTTAAATGACCGAATCAATAGAGAGAATGCTAGTCAATTAGTTGTTATATTAACAGATGGAATTCCAGATAGTATTCAAGATTCATTAAAAGAATCAAGAAAATTAAATGATCTTGGTGTTAAAATAGCTGTTTTTGGTATTGGACAAGGTATTAATGTAGCTTTCAACAGATTTCTTGTAGGTTGTCATCCATCAGATGGTAAATGTAACTTGTATGCTGATTCTGCATGGGAAAATGTAAAAAATGTTATCGGACCCTTTATGAAGGCTGTTTGTGTTGAAGTAGAAAAAACAGCAAGTTGTGGTGTTTGGGACGAATGGTCTCCATGTAGTGTAACTTGTGGTAAAGGTACCAGGTCAAGAAAAAGAGAAATCTTACACGAAGGATGTACAAGTGAATTACAAGAACAATGTGAAGAAGAAAGATGTCCTCCAAAACGGGAACCATTAGATGTTCCACATGAACCCGAAGATGATCAACCTAGACCAAGAGGAGATAATTTTGCTGTCGAAAAACCAAAAGAAAATATAATAGATAATAATCCACAAGAACCTTCACCAAATCCAGAAGAAGGAAAGGGTGAAAATCCAAACGGATTTGATTTAGATGAAAATCCAGAAAATCCACCAAATCCAGATATTCCTGAACAAGAACCAAATATACCTGAAGATTCAGAAAAAGAAGTACCTTCTGATGTTCCAAAAAATCCAGAAGACGATCGAGAAGAAAACTTTGATATTCCAAAGAAACCCGAAAATAAGCACGATAATCAAAATAATTTACCAAATGATAAAAGTGATAGATCTATTCCATATTCACCATTACCTCCAAAAGTTTTGGATAATGAAAGGAAACAAAGTGACCCCCAAAGTCAAGATAATAATGGAAATAGGCACGTACCTAATAGTGAAGATAGAGAAACACGTCCACATGGTAGAAATAATGAAAATAGATCATACAATAGAAAATATAACGATACTCCAAAACATCCTGAAAGGGAAGAACATGAAAAGCCAGATAATAATAAAAAAAAAGGAGGATCAGATAATAAATATAAAATTGCAGGTGGAATAGCTGGAGGATTAGCTTTACTCGCATGTGCTGGACTTGCTTATAAATTCGTAGTACCAGGAGCAGCAACACCCTATGCCGGAGAACCTGCACCTTTTGATGAAACATTAGGTGAAGAAGATAAAGATTTGGACGAACCTGAACAATTCAGATTACCTGAAGAAAACGAGTGGAATTAA-------------------------------------------------------------------------------------------------
>PH0604-C
ATGAATCATCTTGGGAATGTTAAATATTTAGTCATTGTGTTTTTGATTTTCTTTGATTTGTTTCTAGTTAATGGTAGAGATGTGCAAAACAATATAGTGGATGAAATAAAATATCGTGAAGAAGTATGTAATGATGAGGTAGATCTTTACCTTCTAATGGATTGTTCTGGAAGTATACGTCGTCATAATTGGGTGAAGCATGCAGTACCTCTAGCTATGAAATTGATACAACAATTAAATCTTAATGAAAATGCAATTCACTTATATGTTAATATTTTTTCAAACAATGCAAAAGAAATTATTAGATTACATAGTGATGCATCTAAAAACAAAGAGAAGGCTTTAATTATTATAAAGTCACTCTTAAGTACAAATCTTCCATATGGTAGAACAAACTTAAGTGATGCACTGTTACAAGTAAGAAAACATTTAAATGACCGAATCAATAGAGAGAATGCTAATCAATTAGTTGTTATATTAACAGATGGAATTCCAGATAGTATTCAAGATTCATTAAAAGAATCAAGAAAATTAAATGATCGTGGTGTTAAAATAGCTGTTTTTGGTATTGGACAAGGTATTAATGTAGCTTTCAACAGATTTCTTGTAGGTTGTCATCCATCAGATGGTAAATGTAACTTGTATGCTGATTCTGCATGGGAAAATGTAAAAAATGTTATCGGACCCTTTATGAAGGCTGTTTGTGTTGAAGTAGAAAAAACAGCAAGTTGTGGTGTTTGGGACGAATGGTCTCCATGTAGTGTAACTTGTGGTAAAGGTACCAGGTCAAGAAAAAGAGAAATCTTACACGAAGGATGTACAAGTGAATTACAAGAACAATGTGAAGAAGAAAGATGTCCTCCAAAACGGGAACCATTAGATGTTCCAGATGAACCCGAAGATGATCAACCTAGACCAAGAGGAGATAATTTTGCTGTCGAAAAACCAAAAGAAAATATAATAGATAATAATCCACAAGAACCTTCACCAAATCCAGAAGAAGGAAAGGGTGAAAATCCAAACGGATTTGATTTAGATGAAAATCCAGAAAATCCACCAAATCCAGATATTCCTGAACAAGAACCAAATATACCTGAAGATTCAGAAAAAGAAGTACCTTCTGATGTTCCAAAAAATCCAGAAGACGATCGAGAAGAAAACTTTGATATTCCAAAGAAACCCGAAAATAAGCACGATAATCAAAATAATTTACCAAATGATAAAAGTGATAGATCTATTCCATATTCACCATTACCTCCAAAAGTTTTGGATAATGAAAGGAAACAAAGTGACCCCCAAAGTCAAGATAATAATGGAAATAGGCACGTACCTAATAGTGAAGATAGAGAAACACGTCCACATGGTAGAAATAATGAAAATAGATCATACAATAGAAAATATAACGATACTCCAAAACATCCTGAAAGGGAAGAACATGAAAAGCCAGATAATAATAAAAAAAAAGGAGGATCAGATAATAAATATAAAATTGCAGGTGGAATAGCTGGAGGATTAGCTTTACTCGCATGTGCTGGACTTGCTTATAAATTCGTAGTACCAGGAGCAGCAACACCCTATGCCGGAGAACCTGCACCTTTTGATGAAACATTAGGTGAAGAAGATAAAGATTTGGACGAACCTGAACAATTCAGATTACCTGAAGAAAACGAGTGGAATTAA-------------------------------------------------------------------------------------------------
>PH0605-C
ATGAATCATCTTGGGAATGTTAAATATTTAGTCATTGTGTTTTTGATTTTCTTTGATTTGTTTCTAGTTAATGGTAGAGATGTGCAAAACAATATAGTGGATGAAATAAAATATCGTGAAGAAGTATGTAATGATGAGGTAGATCTTTACCTTCTAATGGATTGTTCTGGAAGTATACGTCGTCATAATTGGGTGAAGCATGCAGTACCTCTAGCTATGAAATTGATACAACAATTAAATCTTAATGAAAATGCAATTCACTTATATGTTAATATTTTTTCAAACAATGCAAAAGAAATTATTAGATTACATAGTGATGCATCTAAAAACAAAGAGAAGGCTTTAATTATTATAAAGTCACTCTTAAGTACAAATCTTCCATATGGTAGAACAAACTTAAGTGATGCACTGTTACAAGTAAGAAAACATTTAAATGACCGAATCAATAGAGAGAATGCTAATCAATTAGTTGTTATATTAACAGATGGAATTCCAGATAGTATTCAAGATTCATTAAAAGAATCAAGAAAATTAAATGATCGTGGTGTTAAAATAGCTGTTTTTGGTATTGGACAAGGTATTAATGTAGCTTTCAACAGATTTCTTGTAGGTTGTCATCCATCAGATGGTAAATGTAACTTGTATGCTGATTCTGCATGGGAAAATGTAAAAAATGTTATCGGACCCTTTATGAAGGCTGTTTGTGTTGAAGTAGAAAAAACAGCAAGTTGTGGTGTTTGGGACGAATGGTCTCCATGTAGTGTAACTTGTGGTAAAGGTACCAGGTCAAGAAAAAGAGAAATCTTACACGAAGGATGTACAAGTGAATTACAAGAACAATGTGAAGAAGAAAGATGTCCTCCAAAACGGGAACCATTAGATGTTCCAGATGAACCCGAAGATGATCAACCTAGACCAAGAGGAGATAATTTTGCTGTCGAAAAACCAAAAGAAAATATAATAGATAATAATCCACAAGAACCTTCACCAAATCCAGAAGAAGGAAAGGGTGAAAATCCAAACGGATTTGATTTAGATGAAAATCCAGAAAATCCACCAAATCCAGATATTCCTGAACAAGAACCAAATATACCTGAAGATTCAGAAAAAGAAGTACCTTCTGATGTTCCAAAAAATCCAGAAGACGATCGAGAAGAAAACTTTGATATTCCAAAGAAACCCGAAAATAAGCACGATAATCAAAATAATTTACCAAATGATAAAAGTGATAGATCTATTCCATATTCACCATTACCTCCAAAAGTTTTGGATAATGAAAGGAAACAAAGTGACCCCCAAAGTCAAGATAATAATGGAAATAGGCACGTACCTAATAGTGAAGATAGAGAAACACGTCCACATGGTAGAAATAATGAAAATAGATCATACAATAGAAAATATAACGATACTCCAAAACATCCTGAAAGGGAAGAACATGAAAAGCCAGATAATAATAAAAAAAAAGGAGGATCAGATAATAAATATAAAATTGCAGGTGGAATAGCTGGAGGATTAGCTTTACTCGCATGTGCTGGACTTGCTTATAAATTCGTAGTACCAGGAGCAGCAACACCCTATGCCGGAGAACCTGCACCTTTTGATGAAACATTAGGTGAAGAAGATAAAGATTTGGACGAACCTGAACAATTCAGATTACCTGAAGAAAACGAGTGGAATTAA-------------------------------------------------------------------------------------------------
>PH0608-C
ATGAATCATCTTGGGAATGTTAAATATTTAGTCATTGTGTTTTTGATTTTCTTTGATTTGTTTCTAGTTAATGGTAGAGATGTGCAAAACAATATAGTGGATGAAATAAAATATCGTGAAGAAGTATGTAATGATGAGGTAGATCTTTACCTTCTAATGGATTGTTCTGGAAGTATACGTCGTCATAATTGGGTGAAGCATGCAGTACCTCTAGCTATGAAATTGATACAACAATTAAATCTTAATGAAAGTGCAATTCACTTATATGTTAATATTTTTTCAAACAATGCAAGAGAAATTATTAGATTACATAGTGATGCATCTAAAAACAAAGAGAAGGCTTTAATTATTATAAAGTCACTCTTAAGTACAAATCTTCCATATGGTAGAACAAACTTAACTGATGCACTGTTACAAGTAAGAAAACATTTAAATGACCGAATCAATAGAGAGAATGCTAGTCAATTAGTTGTTATATTAACAGATGGAATTCCAGATAGTATTCAAGATTCATTAAAAGAATCAAGAAAATTAAATGATCTTGGTGTTAAAATAGCTGTTTTTGGTATTGGACAAGGTATTAATGTAGCTTTCAACAGATTTCTTGTAGGTTGTCATCCATCAGATGGTAAATGTAACTTGTATGCTGATTCTGCATGGGAAAATGTAAAAAATGTTATCGGACCCTTTATGAAGGCTGTTTGTGTTGAAGTAGAAAAAACAGCAAGTTGTGGTGTTTGGGACGAATGGTCTCCATGTAGTGTAACTTGTGGTAAAGGTACCAGGTCAAGAAAAAGAGAAATCTTACACGAAGGATGTACAAGTGAATTACAAGAACAATGTGAAGAAGAAAGATGTCCTCCAAAACGGGAACCATTAGATGTTCCACATGAACCCGAAGATGATCAACCTAGACCAAGAGGAGATAATTTTGCTGTCGAAAAACCAAAAGAAAATATAATAGATAATAATCCACAAGAACCTTCACCAAATCCAGAAGAAGGAAAGGGTGAAAATCCAAACGGATTTGATTTAGATGAAAATCCAGAAAATCCACCAAATCCACCAAATCCACCAAATCCAGATATTCCTCAACAAGAACCAAATATACCTGAAGATTCAGAAAAAGAAGTACCTTCTGATGTTCCAAAAAATCCAGAAGACGATCGAGAAGAAAACTTTGATATTCCAAAGAAACCCGAAAATAAGCACGATAATCAAAATAATTTACCAAATGATAAAAGTGATAGATCTATTCCATATTCACCATTACCTCCAAAAGTTTTGGATAATGAAAGGAAACAAAGTGACCCCCAAAGTCAAGATAATAATGGAAATAGGCACGTACCTAATAGTGAAGATAGAGAAACACGTCCACATGGTAGAAATAATGAAAATAGATCATACAATAGAAAACATAACAATACTCCAAAACATCCTGAAAGGGAAGAACATGAAAAGCCAGATAATAATAAACAAAAAGGAGGATCAGATAATAAATATAAAATTGCAGGTGGAATAGCTGGAGGATTAGCTTTACTCGCATGTGCTGGACTTGCTTATAAATTCGTAGTACCAGGAGCAGCAACACCCTATGCCGGAGAACCTGCACCTTTTGATGAAACATTAGGTGAAGAAGATAAAGATTTGGACGAACCTGAACAATTCAGATTACCTGAAGAAAACGAGTGGAATTAA-------------------------------------------------------------------------------
>PH0609-C
ATGAATCATCTTGGGAATGTTAAATATTTAGTCATTGTGTTTTTGATTTTCTTTGATTTGTTTCTAGTTAATGGTAGAGATGTGCAAAACAATATAGTGGATGAAATAAAATATCGTGAAGAAGTATGTAATGATGAGGTAGATCTTTACCTTCTAATGGATTGTTCTGGAAGTATACGTCGTCATAATTGGGTGAAGCATGCAGTACCTCTAGCTATGAAATTGATACAACAATTAAATCTTAATGAAAGTGCAATTCACTTATATGTTAATATTTTTTCAAACAATGCAAGAGAAATTATTAGATTACATAGTGATGCATCTAAAAACAAAGAGAAGGCTTTAATTATTATAAAGTCACTCTTAAGTACAAATCTTCCATATGGTAGAACAAACTTAACTGATGCACTGTTACAAGTAAGAAAACATTTAAATGACCGAATCAATAGAGAGAATGCTAGTCAATTAGTTGTTATATTAACAGATGGAATTCCAGATAGTATTCAAGATTCATTAAAAGAATCAAGAAAATTAAATGATCTTGGTGTTAAAATAGCTGTTTTTGGTATTGGACAAGGTATTAATGTAGCTTTCAACAGATTTCTTGTAGGTTGTCATCCATCAGATGGTAAATGTAACTTGTATGCTGATTCTGCATGGGAAAATGTAAAAAATGTTATCGGACCCTTTATGAAGGCTGTTTGTGTTGAAGTAGAAAAAACAGCAAGTTGTGGTGTTTGGGACGAATGGTCTCCATGTAGTGTAACTTGTGGTAAAGGTACCAGGTCAAGAAAAAGAGAAATCTTACACGAAGGATGTACAAGTGAATTACAAGAACAATGTGAAGAAGAAAGATGTCCTCCAAAACGGGAACCATTAGATGTTCCACATGAACCCGAAGATGATCAACCTAGACCAAGAGGAGATAATTTTGCTGTCGAAAAACCAAAAGAAAATATAATAGATAATAATCCACAAGAACCTTCACCAAATCCAGAAGAAGGAAAGGGTGAAAATCCAAACGGATTTGATTTAGATGAAAATCCAGAAAATCCACCAAATCCACCAAATCCACCAAATCCAGATATTCCTCAACAAGAACCAAATATACCTGAAGATTCAGAAAAAGAAGTACCTTCTGATGTTCCAAAAAATCCAGAAGACGATCGAGAAGAAAACTTTGATATTCCAAAGAAACCCGAAAATAAGCACGATAATCAAAATAATTTACCAAATGATAAAAGTGATAGATCTATTCCATATTCACCATTACCTCCAAAAGTTTTGGATAATGAAAGGAAACAAAGTGACCCCCAAAGTCAAGATAATAATGGAAATAGGCACGTACCTAATAGTGAAGATAGAGAAACACGTCCACATGGTAGAAATAATGAAAATAGATCATACAATAGAAAACATAACAATACTCCAAAACATCCTGAAAGGGAAGAACATGAAAAGCCAGATAATAATAAACAAAAAGGAGGATCAGATAATAAATATAAAATTGCAGGTGGAATAGCTGGAGGATTAGCTTTACTCGCATGTGCTGGACTTGCTTATAAATTCGTAGTACCAGGAGCAGCAACACCCTATGCCGGAGAACCTGCACCTTTTGATGAAACATTAGGTGAAGAAGATAAAGATTTGGACGAACCTGAACAATTCAGATTACCTGAAGAAAACGAGTGGAATTAA-------------------------------------------------------------------------------
>PH0610-C
ATGAATCATCTTGGGAATGTTAAATATTTAGTCATTGTGTTTTTGATTTTCTTTGATTTGTTTCTAGTTAATGGTAGAGATGTGCAAAACAATATAGTGGATGAAATAAAATATCGTGAAGAAGTATGTAATGATGAGGTAGATCTTTACCTTCTAATGGATTGTTCTGGAAGTATACGTCGTCATAATTGGGTGAACCATGCAGTACCTCTAGCTATGAAATTGATACAACAATTAAATCTTAATGAAAGTGCAATTCACTTATATCTTAATATTTTTTCAAACAATGCAAGAGAAATTATTAGATTACATAGTGATGCATCTAAAAACAAAGAGAAGGCTTTAATTATTATAAAGTCACTCTTAAATACAAATCTTCCATATGGTAGAACAAACTTAACTGATGCACTGTTACAAGTAAGAAAACATTTAAATGACCGAATCAATAGAGAGAATGCTAATCAATTAGTTGTTATATTAACAGATGGAATTCCAGATAGTATTCAAGATTCATTAAAAGAATCAAGAAAATTAAATGATCGTGGTGTTAAAATAGCTGTTTTTGGTATTGGACAAGGTATTAATGTAGCTTTCAACAGATTTCTTGTAGGTTGTCATCCATCAGATGGTAAATGTAACTTGTATGCTGATTCTGCATGGGAAAATGTAAAAAATGTTATCGGACCCTTTATGAAGGCTGTTTGTGTTGAAGTAGAAAAAACAGCAAGTTGTGGTGTTTGGGACGAATGGTCTCCATGTAGTGTAACTTGTGGTAAAGGTACCAGGTCAAGAAAAAGAGAAATCTTACACGAAGGATGTACAAGTGAATTACAAGAACAATGTGAAGAAGAAAGATGTCCTCCAAAACGGGAACCATTAGATGTTCCACATGAACCCGAAGATGATCAACCTAGACCAAGAGGAGATAATTTTGTTGTCGAAAAACCAAAAGAAAATATAATAGATAATAATCCACAAGAACCTTCACCAAATCCAGAAGAAGGAAAGGGTGAAAATCCAAACGGATTTGATTTAGATGAAAATCCAGAAAATCCACCAAATCCACCAAATCCACCAAATCCACCAAATCCAGATATTCCTGAACAAGAACCAAATATACCTGAAGATTCAGAAAAAGAAGTACCTTCTGATGTTCCAAAAAATCCAGAAGACGATCGAGAAGAAAACTTTGATATTCCAAAGAAACCCGAAAATAAGCACGATAATCAAAATAATTTACCAAATGATAAAAGTGATAGATATATTCCATATTCACCATTACCTCCAAAAGTTTTGGATAATGAAAGGAAACAAAGTGACCCCCAAAGTCAAGATAATAATGGAAATAGGCACGTACCTAATAGTGAAGATAGAGAAACACGTCCACATGGTAGAAATAATGAAAATAGATCATACAATAGAAAACATAACAATACTCCAAAACATCCTGAAAGGGAAGAACATGAAAAGCCAGATAATAATAAAAAAAAAGGAGGATCAGATAATAAATATAAAATTGCAGGTGGAATAGCTGGAGGATTAGCTTTACTCGCATGTGCTGGACTTGCTTATAAATTCGTAGTACCAGGAGCAGCAACACCCTATGCCGGAGAACCTGCACCTTTTGATGAAACATTAGGTGAAGAAGATAAAGATTTGGACGAACCTGAACAATTCAGATTACCTGAAGAAAACGAGTGGAATTAA----------------------------------------------------------------------
>PH0611-C
ATGAATCATCTTGGGAATGTTAAATATTTAGTCATTGTGTTTTTGATTTTCTTTGATTTGTTTCTAGTTAATGGTAGAGATGTGCAAAACAATATAGTGGATGAAATAAAATATCGTGAAGAAGTATGTAATGATGAGGTAGATCTTTACCTTCTAATGGATTGTTCTGGAAGTATACGTCGTCATAATTGGGTGAAGCATGCAGTACCTCTAGCTATGAAATTGATACAACAATTAAATCTTAATGAAAATGCAATTCACTTATATGCTAATATTTTTTCAAACAATGCAAAAGAAATTATTAGATTACATAGTGATGCATCTAAAAACAAAGAGAAGGCTTTAATTATTATAAAGTCACTCTTAAGTACAAATCTTCCATATGGTAGAACAAACTTAAGTGATGCACTGTTACAAGTAAGAAAACATTTAAATGACCGAATCAATAGAGAGAATGCTAATCAATTAGTTGTTATATTAACAGATGGAATTCCAGATAGTATTCAAGATTCATTAAAAGAATCAAGAAAATTAAATGATCGTGGTGTTAAAATAGCTGTTTTTGGTATTGGACAAGGTATTAATGTAGCTTTCAACAGATTTCTTGTAGGTTGTCATCCATCAGATGGTAAATGTAACTTGTATGCTGATTCTGCATGGGAAAATGTAAAAAATGTTATCGGACCCTTTATGAAGGCTGTTTGTGTTGAAGTAGAAAAAACAGCAAGTTGTGGTGTTTGGGACGAATGGTCTCCATGTAGTGTAACTTGTGGTAAAGGTACCAGGTCAAGAAAAAGAGAAATCTTACACGAAGGATGTACAAGTGAATTACAAGAACAATGTGAAGAAGAAAGATGTCCTCCAAAATGGGAACCATTAGATGTTCCACAAGAACCCGAAGATGATCAACCTAGACCAAGAGGAGATAATTTTGCTGTCGAAAAACCAAAAGAAAATATAATAGATAATAATCCACAAGAACCTTCACCAAATCCAGAAGAAGGAAAGGGTGAAAATCCAAACGGATTTGATTTAGATGAAAATCCAGAAAATCCACCAAATCCAGATATTCCTGAACAAGAACCAAATATACCTGAAGATTCAGAAAAAGAAGTACCTTCTGATGTTCCAAAAAATCCAGAAGACGATCGAGAAGAAAACTTTGATATTCCAAAGAAACCCGAAAATAAGCACGATAATCAAAATAATTTACCAAATGATAAAAGTGATAGATATATTCCATATTCACCATTACCTCCAAAAGTTTTGGATAATGAAAGGAAACAAAGTGACCCCCAAAGTCAAGATAATAATGGAAATAGGCACGTACCTAATAGTGAAGATAGAGAAACACGTCCACATGGTAGAAATAATGAAAATAGATCATACAATAGAAAATATAACGATACTCCAAAATATCCTGAAAGGGAAGAACATGAAAAGCCAGATAATAATAAAAAAAAAGGAGGATCAGATAATAAATATAAAATTGCAGGTGGAATAGCTGGAGGATTAGCTTTACTCGCATGTGCTGGACTTGCTTATAAATTCGTAGTACCAGGAGCAGCAACACCCTTTGCCGGAGAACCTGCACCTTTTGATGAAACATTAGGTGAAGAAGATAAAGATTTGGACGAACCTGAACAATTCAGATTACCTGAAGAAAACGAGTGGAATTAA-------------------------------------------------------------------------------------------------
>PH0617-C
ATGAATCATCTTGGGAATGTTAAATATTTAGTCATTGTGTTTTTGATTTTCTTTGATTTGTTTCTAGTTAATGGTAGAGATGTGCAAAACAATATAGTGGATGAAATAAAATATCGTGAAGAAGTATGTAATGATGAGGTAGATCTTTACCTTCTAATGGATTGTTCTGGAAGTATACGTCGTCATAATTGGGTGAAGCATGCAGTACCTCTAGCTATGAAATTGATACAACAATTAAATCTTAATGATAATGCAATTCACTTATATGCTAATGTTTTTTCAAACAATGCAAGAGAAATTATTAGATTACATAGTGATGCATCTAAAAACAAAGAGAAGGCTTTAATTATTATAAAGTCACTCTTAAGTACAAATCTTCCATATGGTAGAACAAACTTAACTGATGCACTGTTACAAGTAAGAAAACATTTAAATGACCGAATCAATAGAGAGAATGCTAATCAATTAGTTGTTATATTAACAGATGGAATTCCAGATAGTATTCAAGATTCATTAAAAGAATCAAGAAAATTAAATGATCTTGGTGTTAAAATAGCTGTTTTTGGTATTGGACAAGGTATTAATGTAGCTTTCAACAGATTTCTTGTAGGTTGTCATCCATCAGATGGTAAATGTAACTTGTATGCTGATTCTGCATGGGAAAATGTAAAAAATGTTATCGGACCCTTTATGAAGGCTGTTTGTGTTGAAGTAGAAAAAACAGCAAGTTGTGGTGTTTGGGACGAATGGTCTCCATGTAGTGTAACTTGTGGTAAAGGTACCAGGTCAAGAAAAAGAGAAATCTTACACGAAGGATGTACAAGTGAAATACAAGAACAATGTGAAGAAGAAAGATGTCCTCCAAAACGGGAACCATTAGATGTTCCACATGAACCCGAAGATGATGAACCTAGACCAAGAGGAGATAATTTTGCTTTCGAAAAACCAAAAGAAAATATAATAGATAATAATCCACAAGAACCTTCACCAAATCCAGAAGAAGGAAAGGGTGAAAATCCAAACGGATTTGATTTAGATGAAAATCCAGAAAATCCATCAAATCCAGATATTCCTGAACAAGAACCAAATATACCTGAAGATTCAGAAAAAGAAGTACCTTCTGATGTTCCAAAAAATCCAGAAGACGATCGAGAAGAAAACTTTGATATTCCAAAGAAACCCGAAAATAAGCACGATAATCAAAATAATTTACCAAATGATAAAAGTGATAGATCTATTCCATATTCACCATTACCTCCAAAAGTTTTGGATAATGAAAGGAAACAAAGTGACCCCCAAAGTCAAGATAATAATGGAAATAGGCACGTACCTAATAGTGAAGATAGAGAAACACGTCCACATGGTAGAAATAATGAAAATAGATCATACAATAGAAAATATAACGATACTCCAAAACATCCTGAAAGGGAAGAACATGAAAAGCCAGATAATAATAAAAAAAAAGGAGGATCAGATAATAAATATAAAATTGCAGGTGGAATAGCTGGAGGATTAGCTTTACTCGCATGTGCTGGACTTGCTTATAAATTCGTAGTACCAGGAGCAGCAACACCCTATGCCGGAGAACCTGCACCTTTTGATGAAACATTAGGTGAAGAAGATAAAGATTTGGACGAACCTGAACAATTCAGATTACCTGAAGAAAACGAGTGGAATTAA-------------------------------------------------------------------------------------------------
>PH0619-C
ATGAATCATCTTGGGAATGTTAAATATTTAGTCATTGTGTTTTTGATTTTCTTTGATTTGTTTCTAGTTAATGGTAGAGATGTGCAAAACAATATAGTGGATGAAATAAAATATCGTGAAGAAGTATGTAATGATGAGGTAGATCTTTACCTTCTAATGGATTGTTCTGGAAGTATACGTCGTCATAATTGGGTGAACCATGCAGTACCTCTAGCTATGAAATTGATACAACAATTAAATCTTAATGAAAGTGCAATTCACTTATATCTTAATATTTTTTCAAACAATGCAAGAGAAATTATTAGATTACATAGTGATGCATCTAAAAACAAAGAGAAGGCTTTAATTATTATAAAGTCACTCTTAAATACAAATCTTCCATATGGTAGAACAAACTTAACTGATGCACTGTTACAAGTAAGAAAACATTTAAATGACCGAATCAATAGAGAGAATGCTAATCAATTAGTTGTTATATTAACAGATGGAATTCCAGATAGTATTCAAGATTCATTAAAAGAATCAAGAAAATTAAATGATCGTGGTGTTAAAATAGCTGTTTTTGGTATTGGACAAGGTATTAATGTAGCTTTCAACAGATTTCTTGTAGGTTGTCATCCATCAGATGGTAAATGTAACTTGTATGCTGATTCTGCATGGGAAAATGTAAAAAATGTTATCGGACCCTTTATGAAGGCTGTTTGTGTTGAAGTAGAAAAAACAGCAAGTTGTGGTGTTTGGGACGAATGGTCTCCATGTAGTGTAACTTGTGGTAAAGGTACCAGGTCAAGAAAAAGAGAAATCTTACACGAAGGATGTACAAGTGAATTACAAGAACAATGTGAAGAAGAAAGATGTCCTCCAAAACGGGAACCATTAGATGTTCCACATGAACCCGAAGATGATCAACCTAGACCAAGAGGAGATAATTTTGTTGTCGAAAAACCAAAAGAAAATATAATAGATAATAATCCACAAGAACCTTCACCAAATCCAGAAGAAGGAAAGGGTGAAAATCCAAACGGATTTGATTTAGATGAAAATCCAGAAAATCCACCAAATCCACCAAATCCACCAAATCCACCAAATCCAGATATTCCTGAACAAGAACCAAATATACCTGAAGATTCAGAAAAAGAAGTACCTTCTGATGTTCCAAAAAATCCAGAAGACGATCGAGAAGAAAACTTTGATATTCCAAAGAAACCCGAAAATAAGCACGATAATCAAAATAATTTACCAAATGATAAAAGTGATAGATATATTCCATATTCACCATTACCTCCAAAAGTTTTGGATAATGAAAGGAAACAAAGTGACCCCCAAAGTCAAGATAATAATGGAAATAGGCACGTACCTAATAGTGAAGATAGAGAAACACGTCCACATGGTAGAAATAATGAAAATAGATCATACAATAGAAAACATAACAATACTCCAAAACATCCTGAAAGGGAAGAACATGAAAAGCCAGATAATAATAAAAAAAAAGGAGGATCAGATAATAAATATAAAATTGCAGGTGGAATAGCTGGAGGATTAGCTTTACTCGCATGTGCTGGACTTGCTTATAAATTCGTAGTACCAGGAGCAGCAACACCCTATGCCGGAGAACCTGCACCTTTTGATGAAACATTAGGTGAAGAAGATAAAGATTTGGACGAACCTGAACAATTCAGATTACCTGAAGAAAACGAGTGGAATTAA----------------------------------------------------------------------
>PH0620-C
ATGAATCATCTTGGGAATGTTAAATATTTAGTCATTGTGTTTTTGATTTTCTTTGATTTGTTTCTAGTTAATGGTAGAGATGTGCAAAACAATATAGTGGATGAAATAAAATATCGTGAAGAAGTATGTAATGATCAGGTAGATCTTTACCTTCTAATGGATTGTTCTGGAAGTATACGTCGTCATAATTGGGTGAACCATGCAGTACCTCTAGCTATGAAATTGATACAACAATTAAATCTTAATGAAAATGCAATTCACTTATATCTTAATATTTTTTCAAACAATGCAAGAGAAATTATTAGATTACATAGTGATGCATCTAAAAACAAAGAGAAGGCTTTAATTATTATAAAGTCACTCTTAAGTACAAATCTTCCATATGGTAGAACAAACTTAAGTGATGCACTGTTACAAGTAAGAAAACATTTAAATGACCGAATCAATAGAGAGAATGCTAATCAATTAGTTGTTATATTAACAGATGGAATTCCAGATAGTATTCAAGATTCATTAAAAGAATCAAGAAAATTAAATGATCGTGGTGTTAAAATAGCTGTTTTTGGTATTGGACAAGGTATTAATGTAGCTTTCAACAGATTTCTTGTAGGTTGTCATCCATCAGATGGTAAATGTAACTTGTATGCTGATTCTGCATGGGAAAATGTAAAAAATGTTATCGGACCCTTTATGAAGGCTGTTTGTGTTGAAGTAGAAAAAACAGCAAGTTGTGGTGTTTGGGACGAATGGTCTCCATGTAGTGTAACTTGTGGTAAAGGTACCAGGTCAAGAAAAAGAGAAATCTTACACGAAGGATGTACAAGTGAAATACAAGAACAATGTGAAGAAGAAAGATGTCCTCCAAAACGGGAACCATTAGATGTTCCACATGAACCCGAAGATGATGAACCTAGACCAAGAGGAGATAATTTTGCTTTCGAAAAACCAAAAGAAAATATAATAGATAATAATCCACAAGAACCTTCACCAAATCCAGAAGAAGGAAAGGGTGAAAATCCAAACGGATTTGATTTAGATGAAAATCCAGAAAATCCACCAAATCCACCAAATCCACCAAATCCACCAAATCCACCAAATCCACCAAATCCAGATATTCCTGAACAAGAACCAAATATACCTGAAGATTCAGAAAAAGAAGTACCTTCTGATGTTCCAAAAAATCCAGAAGACGATCGAGAAGAAAACTTTGATATTCCAAAGAAACCCGAAAATAAGCACGATAATCAAAATAATTTACCAAATGATAAAAGTGATAGATATATTCCATATTCACCATTACCTCCAAATGTTTTGGATAATGAAAGGAAACAAAGTGACCCCCAAAGTCAAGATAATAATGGAAATAGGCACGTACCTAATAGTGAAGATAGAGAAACACGTCCACATGGTAGAAATAATGAAAATAGATCATACAATATAAAATATAACGATACTCCAAAACATCCTGAAAGGGAAGAACATGAAAAGCCAGATAATAATAAAAAAAAAGGAGGATCAGATAATAAATATAAAATTGCAGGTGGAATAGCTGGAGGATTAGCTTTACTCGCATGTGCTGGACTTGCTTATAAATTCGTAGTACCAGGAGCAGCAACACCCTATGCCGGAGAACCTGCACCTTTTGATGAAACATTAGGTGAAGAAGATAAAGATTTGGACGAACCTGAACAATTCAGATTACCTGAAGAAAACGAGTGGAATTAA----------------------------------------------------
>PH0621-C
ATGAATCATCTTGGGAATGTTAAATATTTAGTCATTGTGTTTTTGATTTTCTTTGATTTGTTTCTAGTTAATGGTAGAGATGTGCAAAACAATATAGTGGATGAAATAAAATATCGTGAAGAAGTATGTAATGATCAGGTAGATCTTTACCTTCTAATGGATTGTTCTGGAAGTATACGTCGTCATAATTGGGTGAACCATGCAGTACCTCTAGCTATGAAATTGATACAACAATTAAATCTTAATGAAAGTGCAATTCACTTATATGTTAATGTTTTTTCAAACAATGCAAAAGAAATTATTAGATTACATAGTGATGCATCTAAAAACAAAGAGAAGGCTTTAATTATTATAAGGTCACTCTTAAGTACAAATCTTCCATATGGTAGAACAAACTTAACTGATGCACTGTTACAAGTAAGAAAACATTTAAATGACCGAATCAATAGAGAGAATGCTAATCAATTAGTTGTTATATTAACAGATGGAATTCCAGATAGTATTCAAGATTCATTAAAAGAATCAAGAAAATTAAATGATCGTGGTGTTAAAATAGCTGTTTTTGGTATTGGACAAGGTATTAATGTAGCTTTCAACAGATTTCTTGTAGGTTGTCATCCATCAGATGGTAAATGTAACTTGTATGCTGATTCTGCATGGGAAAATGTAAAAAATGTTATCGGACCCTTTATGAAGGCTGTTTGTGTTGAAGTAGAAAAAACAGCAAGTTGTGGTGTTTGGGACGAATGGTCTCCATGTAGTGTAACTTGTGGTAAAGGTACCAGGTCAAGAAAAAGAGAAATCTTACACGAAGGATGTACAAGTGAATTACAAGAACAATGTGAAGAAGAAAGATGTCCTCCAAAACGGGAACCATTAGATGTTCCACATGAACCCGAAGATGATCAACCTAGACCAAGAGGAGATAATTTTGCTGTCGAAAAACCAAAAGAAAATATAATAGATAATAATCCACAAGAACCTTCACCAAATCCAGAAGAAGGAAAGGGTGAAAATCCAAACGGATTTGATTTAGATGAAAATCCAGAAAATCCACCAAATCCACCAAATCCACCAAATCCAGATATTCCTCAACAAGAACCAAATATACCTGAAGATTCAGAAAAAGAAGTACCTTCTGATGTTCCAAAAAATCCAGAAGACGATCGAGAAGAAAACTTTGATATTCCAAAGAAACCCGAAAATAAGCACGATAATCAAAATAATTTACCAAATGATAAAAGTGATAGATCTATTCCATATTCACCATTACCTCCAAAAGTTTTGGATAATGAAAGGAAACAAAGTGACCCCCAAAGTCAAGATAATAATGGAAATAGGCACGTACCTAATAGTGAAGATAGAGAAACACGTCCACATGGTAGAAATAATGAAAATAGATCATACAATAGAAAACATAACAATACTCCAAAACATCCTGAAAGGGAAGAACATGAAAAGCCAGATAATAATAAACAAAAAGGAGGATCAGATAATAAATATAAAATTGCAGGTGGAATAGCTGGAGGATTAGCTTTACTCGCATGTGCTGGACTTGCTTATAAATTCGTAGTACCAGGAGCAGCAACACCCTATGCCGGAGAACCTGCACCTTTTGATGAAACATTAGGTGAAGAAGATAAAGATTTGGACGAACCTGAACAATTCAGATTACCTGAAGAAAACGAGTGGAATTAA-------------------------------------------------------------------------------
>PH0623-C
ATGAATCATCTTGGGAATGTTAAATATTTAGTCATTGTGTTTTTGATTTTCTTTGATTTGTTTCTAGTTAATGGTAGAGATGTGCAAAACAATATAGTGGATGAAATAAAATATCGTGAAGAAGTATGTAATGATGAGGTAGATCTTTACCTTCTAATGGATTGTTCTGGAAGTATACGTCGTCATAATTGGGTGAACCATGCAGTACCTCTAGCTATGAAATTGATACAACAATTAAATCTTAATGAAAGTGCAATTCACTTATATCTTAATATTTTTTCAAACAATGCAAGAGAAATTATTAGATTACATAGTGATGCATCTAAAAACAAAGAGAAGGCTTTAATTATTATAAAGTCACTCTTAAATACAAATCTTCCATATGGTAGAACAAACTTAACTGATGCACTGTTACAAGTAAGAAAACATTTAAATGACCGAATCAATAGAGAGAATGCTAATCAATTAGTTGTTATATTAACAGATGGAATTCCAGATAGTATTCAAGATTCATTAAAAGAATCAAGAAAATTAAATGATCGTGGTGTTAAAATAGCTGTTTTTGGTATTGGACAAGGTATTAATGTAGCTTTCAACAGATTTCTTGTAGGTTGTCATCCATCAGATGGTAAATGTAACTTGTATGCTGATTCTGCATGGGAAAATGTAAAAAATGTTATCGGACCCTTTATGAAGGCTGTTTGTGTTGAAGTAGAAAAAACAGCAAGTTGTGGTGTTTGGGACGAATGGTCTCCATGTAGTGTAACTTGTGGTAAAGGTACCAGGTCAAGAAAAAGAGAAATCTTACACGAAGGATGTACAAGTGAATTACAAGAACAATGTGAAGAAGAAAGATGTCCTCCAAAACGGGAACCATTAGATGTTCCACATGAACCCGAAGATGATCAACCTAGACCAAGAGGAGATAATTTTGTTGTCGAAAAACCAAAAGAAAATATAATAGATAATAATCCACAAGAACCTTCACCAAATCCAGAAGAAGGAAAGGGTGAAAATCCAAACGGATTTGATTTAGATGAAAATCCAGAAAATCCACCAAATCCACCAAATCCACCAAATCCACCAAATCCAGATATTCCTGAACAAGAACCAAATATACCTGAAGATTCAGAAAAAGAAGTACCTTCTGATGTTCCAAAAAATCCAGAAGACGATCGAGAAGAAAACTTTGATATTCCAAAGAAACCCGAAAATAAGCACGATAATCAAAATAATTTACCAAATGATAAAAGTGATAGATATATTCCATATTCACCATTACCTCCAAAAGTTTTGGATAATGAAAGGAAACAAAGTGACCCCCAAAGTCAAGATAATAATGGAAATAGGCACGTACCTAATAGTGAAGATAGAGAAACACGTCCACATGGTAGAAATAATGAAAATAGATCATACAATAGAAAACATAACAATACTCCAAAACATCCTGAAAGGGAAGAACATGAAAAGCCAGATAATAATAAAAAAAAAGGAGGATCAGATAATAAATATAAAATTGCAGGTGGAATAGCTGGAGGATTAGCTTTACTCGCATGTGCTGGACTTGCTTATAAATTCGTAGTACCAGGAGCAGCAACACCCTATGCCGGAGAACCTGCACCTTTTGATGAAACATTAGGTGAAGAAGATAAAGATTTGGACGAACCTGAACAATTCAGATTACCTGAAGAAAACGAGTGGAATTAA----------------------------------------------------------------------
>PH0624-C
ATGAATCATCTTGGGAATGTTAAATATTTAGTCATTGTGTTTTTGATTTTCTTTGATTTGTTTCTAGTTAATGGTAGAGATGTGCAAAACAATATAGTGGATGAAATAAAATATCGTGAAGAAGTATGTAATGATGAGGTAGATCTTTACCTTCTAATGGATTGTTCTGGAAGTATACGTCGTCATAATTGGGTGAACCATGCAGTACCTCTAGCTATGAAATTGATACAACAATTAAATCTTAATGAAAATGCAATTCACTTATATCTTAATATTTTTTCAAACAATGCAAGAGAAATTATTAGATTACATAGTGATGCATCTAAAAACAAAGAGAAGGCTTTAATTATTATAAAGTCACTCTTAAGTACAAATCTTCCATATGGTAGAACAAACTTAAGTGATGCACTGTTACAAGTAAGAAAACATTTAAATGACCGAATCAATAGAGAGAATGCTAATCAATTAGTTGTTATATTAACAGATGGAATTCCAGATAGTATTCAAGATTCATTAAAAGAATCAAGAAAATTAAATGATCGTGGTGTTAAAATAGCTGTTTTTGGTATTGGACAAGGTATTAATGTAGCTTTCAACAGATTTCTTGTAGGTTGTCATCCATCAGATGGTAAATGTAACTTGTATGCTGATTCTGCATGGGAAAATGTAAAAAATGTTATCGGACCCTTTATGAAGGCTGTTTGTGTTGAAGTAGAAAAAACAGCAAGTTGTGGTGTTTGGGACGAATGGTCTCCATGTAGTGTAACTTGTGGTAAAGGTACCAGGTCAAGAAAAAGAGAAATCTTACACGAAGGATGTACAAGTGAATTACAAGAACAATGTGAAGAAGAAAGATGTCCTCCAAAATGGGAACCATTAGATGTTCCACAAGAACCCGAAGATGATCAACCTAGACCAAGAGGAGATAATTTTGCTGTCGAAAAACCAGAAAAAAATATAATAGATAATAATCCACAAGAATCTTCACCAAATCCAGAAGAAGGAAAGGGTGAAAATCCAAACGGATTTGATTTAGATGAAAATCCAGAAAATCCACCAAATCCACCAAATCCACCAAATCCAGATATTCCTGAACAAGAACCAAATATACCTGAAGATTCAGAAAAAGAAGTACCTTCTGATGTTCCAAAAAATCCAGAAGACGATCGAGAAGAAAACTTTGATATTCCAAAGAAACCCGAAAATAAGCACGATAATCAAAATAATTTACCAAATGATAAAAGTGATAGATATATTCCATATTCACCATTACCTCCAAACGTTTTGGATAATGAAAGGAAACAAAGTGACCCCCAAAGTCAAGATAATAATGGAAATAGGCACGTACCTAATAGTGAAGATAGAGAAACACGTCCACATGGTAGAAATAATGAAAATAGATCATACAATAGAAAATATAACGATACTCCAAAACATCCTGAAAGGGAAGAACATGAAAAGCCAGATAATAATAAAAAAAAAGGAGGATCAGATAATAAATATAAAATTGCAGGTGGAATAGCTGGAGGATTAGCTTTACTCGCATGTGCTGGACTTGCTTATAAATTCGTAGTACCAGGAGCAGCAACACCCTATGCCGGAGAACCTGCACCTTTTGATGAAACATTAGGTGAAGAAGATAAAGATTTGGACGAACCTGAACAATTCAGATTACCTGAAGAAAACGAGTGGAATTAA-------------------------------------------------------------------------------
>PH0625-C
ATGAATCATCTTGGGAATGTTAAATATTTAGTCATTGTGTTTTTGATTTTCTTTGATTTGTTTCTAGTTAATGGTAGAGATGTGCAAAACAATATAGTGGATGAAATAAAATATCGTGAAGAAGTATGTAATGATCAGGTAGATCTTTACCTTCTAATGGATTGTTCTGGAAGTATACGTCGTCATAATTGGGTGAACCATGCAGTACCTCTAGCTATGAAATTGATACAACAATTAAATCTTAATGAAAGTGCAATTCACTTATATGTTAATGTTTTTTCAAACAATGCAAAAGAAATTATTAGATTACATAGTGATGCATCTAAAAACAAAGAGAAGGCTTTAATTATTATAAGGTCACTCTTAAGTACAAATCTTCCATATGGTAGAACAAACTTAACTGATGCACTGTTACAAGTAAGAAAACATTTAAATGACCGAATCAATAGAGAGAATGCTAATCAATTAGTTGTTATATTAACAGATGGAATTCCAGATAGTATTCAAGATTCATTAAAAGAATCAAGAAAATTAAATGATCGTGGTGTTAAAATAGCTGTTTTTGGTATTGGACAAGGTATTAATGTAGCTTTCAACAGATTTCTTGTAGGTTGTCATCCATCAGATGGTAAATGTAACTTGTATGCTGATTCTGCATGGGAAAATGTAAAAAATGTTATCGGACCCTTTATGAAGGCTGTTTGTGTTGAAGTAGAAAAAACAGCAAGTTGTGGTGTTTGGGACGAATGGTCTCCATGTAGTGTAACTTGTGGTAAAGGTACCAGGTCAAGAAAAAGAGAAATCTTACACGAAGGATGTACAAGTGAATTACAAGAACAATGTGAAGAAGAAAGATGTCCTCCAAAACGGGAACCATTAGATGTTCCACATGAACCCGAAGATGATCAACCTAGACCAAGAGGAGATAATTTTGCTGTCGAAAAACCAAAAGAAAATATAATAGATAATAATCCACAAGAACCTTCACCAAATCCAGAAGAAGGAAAGGGTGAAAATCCAAACGGATTTGATTTAGATGAAAATCCAGAAAATCCACCAAATCCACCAAATCCACCAAATCCAGATATTCCTCAACAAGAACCAAATATACCTGAAGATTCAGAAAAAGAAGTACCTTCTGATGTTCCAAAAAATCCAGAAGACGATCGAGAAGAAAACTTTGATATTCCAAAGAAACCCGAAAATAAGCACGATAATCAAAATAATTTACCAAATGATAAAAGTGATAGATCTATTCCATATTCACCATTACCTCCAAAAGTTTTGGATAATGAAAGGAAACAAAGTGACCCCCAAAGTCAAGATAATAATGGAAATAGGCACGTACCTAATAGTGAAGATAGAGAAACACGTCCACATGGTAGAAATAATGAAAATAGATCATACAATAGAAAACATAACAATACTCCAAAACATCCTGAAAGGGAAGAACATGAAAAGCCAGATAATAATAAACAAAAAGGAGGATCAGATAATAAATATAAAATTGCAGGTGGAATAGCTGGAGGATTAGCTTTACTCGCATGTGCTGGACTTGCTTATAAATTCGTAGTACCAGGAGCAGCAACACCCTATGCCGGAGAACCTGCACCTTTTGATGAAACATTAGGTGAAGAAGATAAAGATTTGGACGAACCTGAACAATTCAGATTACCTGAAGAAAACGAGTGGAATTAA-------------------------------------------------------------------------------
>PH0626-C
ATGAATCATCTTGGGAATGTTAAATATTTAGTCATTGTGTTTTTGATTTTCTTTGATTTGTTTCTAGTTAATGGTAGAGATGTGCAAAACAATATAGTGGATGAAATAAAATATCGTGAAGAAGTATGTAATGATCAGGTAGATCTTTACCTTCTAATGGATTGTTCTGGAAGTATACGTCGTCATAATTGGGTGAACCATGCAGTACCTCTAGCTATGAAATTGATACAACAATTAAATCTTAATGAAAATGCAATTCACTTATATCTTAATATTTTTTCAAACAATGCAAGAGAAATTATTAGATTACATAGTGATGCATCTAAAAACAAAGAGAAGGCTTTAATTATTATAAAGTCACTCTTAAGTACAAATCTTCCATATGGTAGAACAAACTTAAGTGATGCACTGTTACAAGTAAGAAAACATTTAAATGACCGAATCAATAGAGAGAATGCTAATCAATTAGTTGTTATATTAACAGATGGAATTCCAGATAGTATTCAAGATTCATTAAAAGAATCAAGAAAATTAAATGATCGTGGTGTTAAAATAGCTGTTTTTGGTATTGGACAAGGTATTAATGTAGCTTTCAACAGATTTCTTGTAGGTTGTCATCCATCAGATGGTAAATGTAACTTGTATGCTGATTCTGCATGGGAAAATGTAAAAAATGTTATCGGACCCTTTATGAAGGCTGTTTGTGTTGAAGTAGAAAAAACAGCAAGTTGTGGTGTTTGGGACGAATGGTCTCCATGTAGTGTAACTTGTGGTAAAGGTACCAGGTCAAGAAAAAGAGAAATCTTACACGAAGGATGTACAAGTGAAATACAAGAACAATGTGAAGAAGAAAGATGTCCTCCAAAACGGGAACCATTAGATGTTCCACATGAACCCGAAGATGATGAACCTAGACCAAGAGGAGATAATTTTGCTTTCGAAAAACCAAAAGAAAATATAATAGATAATAATCCACAAGAACCTTCACCAAATCCAGAAGAAGGAAAGGGTGAAAATCCAAACGGATTTGATTTAGATGAAAATCCAGAAAATCCATCAAATCCAGATATTCCTGAACAAGAACCAAATATACCTGAAGATTCAGAAAAAGAAGTACCTTCTGATGTTCCAAAAAATCCAGAAGACGATCGAGAAGAAAACTTTGATATTCCAAAGAAACCCGAAAATAAGCACGATAATCAAAATAATTTACCAAATGATAAAAGTGATAGATATATTCCATATTCACCATTACCTCCAAATGTTTTGGATAATGAAAGGAAACAAAGTGACCCCCAAAGTCAAGATAATAATGGAAATAGGCACGTACCTAATAGTGAAGATAGAGAAACACGTCCACATGGTAGAAATAATGAAAATAGATCATACAATATAAAATATAACGATACTCCAAAACATCCTGAAAGGGAAGAACATGAAAAGCCAGATAATAATAAAAAAAAAGGAGGATCAGATAATAAATATAAAATTGCAGGTGGAATAGCTGGAGGATTAGCTTTACTCGCATGTGCTGGACTTGCTTATAAATTCGTAGTACCAGGAGCAGCAACACCCTATGCCGGAGAACCTGCACCTTTTGATGAAACATTAGGTGAAGAAGATAAAGATTTGGACGAACCTGAACAATTCAGATTACCTGAAGAAAACGAGTGGAATTAA-------------------------------------------------------------------------------------------------
>PH0630-C
ATGAATCATCTTGGGAATGTTAAATATTTAGTCATTGTGTTTTTGATTTTCTTTGATTTGTTTCTAGTTAATGGTAGAGATGTGCAAAACAATATAGTGGATGAAATAAAATATCGTGAAGAAGTATGTAATGATGAGGTAGATCTTTACCTTCTAATGGATTGTTCTGGAAGTATACGTCGTCATAATTGGGTGAACCATGCAGTACCTCTAGCTATGAAATTGATACAACAATTAAATCTTAATGAAAATGCAATTCACTTATATGCTAATGTTTTTTCAAACAATGCAAAAGAAATTATTAGATTACATAGTGATGCATCTAAAAACAAAGAGAAGGCTTTAATTATTATAAGGTCACTCTTAAGTACAAATCTTCCATATGGTAGAACAAACTTAAGTGATGCACTGTTACAAGTAAGAAAACATTTAAATGACCGAATCAATAGAGAGAATGCTAATCAATTAGTTGTTATATTAACAGATGGAATTCCAGATAGTATTCAAGATTCATTAAAAGAATCAAGAAAATTAAATGATCTTGGTGTTAAAATAGCTGTTTTTGGTATTGGACAAGGTATTAATGTAGCTTTCAACAGATTTCTTGTAGGTTGTCATCCATCAGATGGTAAATGTAACTTGTATGCTGATTCTGCATGGGAAAATGTAAAAAATGTTATCGGACCCTTTATGAAGGCTGTTTGTGTTGAAGTAGAAAAAACAGCAAGTTGTGGTGTTTGGGACGAATGGTCTCCATGTAGTGTAACTTGTGGTAAAGGTACCAGGTCAAGAAAAAGAGAAATCTTACACGAAGGATGTACAAGTGAATTACAAGAACAATGTGAAGAAGAAAGATGTCCTCCAAAACGGGAACCATTAGATGTTCCACATGAACCCGAAGATGATCAACCTAGACCAAGAGGAGATAATTTTGTTGTCGAAAAACCAAAAGAAAATATAATAGATAATAATCCACAAGAACCTTCACCAAATCCAGAAGAAGGAAAGGGTGAAAATCCAAAAGGATTTGATTTAGATGAAAATCCAGAAAATCCACCAAATCCAGATATTCCTCAACAAGAACCAAATATACCTGAAGATTCAGAAAAAGAAGTACCTTCTGATGTTCCAAAAAATCCAGAAGACGATCGAGAAGAAAACTTTGATATTCCAAAGAAACCCGAAAATAAGCACGATAATCAAAATAATTTACCAAATGATAAAAGTGATAGATCTATTCCATATTCACCATTACCTCCAAAAGTTTTGGATAATGAAAGGAAACAAAGTGACCCCCAAAGTCAAGATAATAATGGAAATAGGCACGTACCTAATAGTGAAGATAGAGAAACACGTCCACATGGTAGAAATAATGAAAATAGATCATACAATAGAAAATATAACGATACTCCAAAACATCCTGAAAGGGAAGAACATGAAAAGCCAGATAATAATAAAAAAAAAGGAGGATCAGATAATAAATATAAAATTGCAGGTGGAATAGCTGGAGGATTAGCTTTACTCGCATGTGCTGGACTTGCTTATAAATTCGTAGTACCAGGAGCAGCAACACCCTATGCCGGAGAACCTGCACCTTTTGATGAAACATTAGGTGAAGAAGATAAAGATTTGGACGAACCTGAACAATTCAGATTACCTGAAGAAAACGAGTGGAATTAA-------------------------------------------------------------------------------------------------
>PH0631-C
ATGAATCATCTTGGGAATGTTAAATATTTAGTCATTGTGTTTTTGATTTTCTTTGATTTGTTTCTAGTTAATGGTAGAGATGTGCAAAACAATATAGTGGATGAAATAAAATATCGTGAAGAAGTATGTAATGATGAGGTAGATCTTTACCTTCTAATGGATTGTTCTGGAAGTATACGTCGTCATAATTGGGTGAACCATGCAGTACCTCTAGCTATGAAATTGATACAACAATTAAATCTTAATGAAAATGCAATTCACTTATATGCTAATGTTTTTTCAAACAATGCAAAAGAAATTATTAGATTACATAGTGATGCATCTAAAAACAAAGAGAAGGCTTTAATTATTATAAGGTCACTCTTAAGTACAAATCTTCCATATGGTAGAACAAACTTAAGTGATGCACTGTTACAAGTAAGAAAACATTTAAATGACCGAATCAATAGAGAGAATGCTAATCAATTAGTTGTTATATTAACAGATGGAATTCCAGATAGTATTCAAGATTCATTAAAAGAATCAAGAAAATTAAATGATCTTGGTGTTAAAATAGCTGTTTTTGGTATTGGACAAGGTATTAATGTAGCTTTCAACAGATTTCTTGTAGGTTGTCATCCATCAGATGGTAAATGTAACTTGTATGCTGATTCTGCATGGGAAAATGTAAAAAATGTTATCGGACCCTTTATGAAGGCTGTTTGTGTTGAAGTAGAAAAAACAGCAAGTTGTGGTGTTTGGGACGAATGGTCTCCATGTAGTGTAACTTGTGGTAAAGGTACCAGGTCAAGAAAAAGAGAAATCTTACACGAAGGATGTACAAGTGAATTACAAGAACAATGTGAAGAAGAAAGATGTCCTCCAAAACGGGAACCATTAGATGTTCCAGATGAACCCGAAGATGATCAACCTAGACCAAGAGGAGATAATTTTGCTGTCGAAAAACCAAAAGAAAATATAATAGATAATAATCCACAAGAACCTTCACCAAATCCAGAAGAAGGAAAGGGTGAAAATCCAAACGGATTTGATTTAGATGAAAATCCAGAAAATCCACCAAATCCAGATATTCCTCAACAAGAACCAAATATACCTGAAGATTCAGAAAAAGAAGTACCTTCTGATGTTCCAAAAAATCCAGAAGACGATCGAGAAGAAAACTTTGATATTCCAAAGAAACCCGAAAATAAGCACGATAATCAAAATAATTTACCAAATGATAAAAGTGATAGATCTATTCCATATTCACCATTACCTCCAAAAGTTTTGGATAATGAAAGGAAACAAAGTGACCCCCAAAGTCAAGATAATAATGGAAATAGGCACGTACCTAATAGTGAAGATAGAGAAACACGTCCACATGGTAGAAATAATGAAAATAGATCATACAATAGAAAATATAACGATACTCCAAAACATCCTGAAAGGGAAGAACATGAAAAGCCAGATAATAATAAAAAAAAAGGAGGATCAGATAATAAATATAAAATTGCAGGTGGAATAGCTGGAGGATTAGCTTTACTCGCATGTGCTGGACTTGCTTATAAATTCGTAGTACCAGGAGCAGCAACACCCTATGCCGGAGAACCTGCACCTTTTGATGAAACATTAGGTGAAGAAGATAAAGATTTGGACGAACCTGAACAATTCAGATTACCTGAAGAAAACGAGTGGAATTAA-------------------------------------------------------------------------------------------------
>PH0632-C
ATGAATCATCTTGGGAATGTTAAATATTTAGTCATTGTGTTTTTGATTTTCTTTGATTTGTTTCTAGTTAATGGTAGAGATGTGCAAAACAATATAGTGGATGAAATAAAATATCGTGAAGAAGTATGTAATGATGAGGTAGATCTTTACCTTCTAATGGATTGTTCTGGAAGTATACGTCGTCATAATTGGGTGAACCATGCAGTACCTCTAGCTATGAAATTGATACAACAATTAAATCTTAATGATAATGCAATTCACTTATATGCTAATGTTTTTTCAAACAATGCAAGAGAAATTATTAGATTACATAGTGATGCATCTAAAAACAAAGAGAAGGCTTTAATTATTATAAAGTCACTCTTAAGTACAAATCTTCCATATGGTAGAACAAACTTAACTGATGCACTGTTACAAGTAAGAAAACATTTAAATGACCGAATCAATAGAGAGAATGCTAATCAATTAGTTGTTATATTAACAGATGGAATTCCAGATAGTATTCAAGATTCATTAAAAGAATCAAGAAAATTAAATGATCTTGGTGTTAAAATAGCTGTTTTTGGTATTGGACAAGGTATTAATGTAGCTTTCAACAGATTTCTTGTAGGTTGTCATCCATCAGATGGTAAATGTAACTTGTATGCTGATTCTGCATGGGAAAATGTAAAAAATGTTATCGGACCCTTTATGAAGGCTGTTTGTGTTGAAGTAGAAAAAACAGCAAGTTGTGGTGTTTGGGACGAATGGTCTCCATGTAGTGTAACTTGTGGTAAAGGTACCAGGTCAAGAAAAAGAGAAATCTTACACGAAGGATGTACAAGTGAATTACAAGAACAATGTGAAGAAGAAAGATGTCCTCCAAAACGGGAACCATTAGATGTTCCACATGAACCCGAAGATGATCAACCTAGACCAAGAGGAGATAATTTTGCTGTCGAAAAACCAAAAGAAAATATAATAGATAATAATCCACAAGAACCTTCACCAAATCCAGAAGAAGGAAAGGGTGAAAATCCAAACGGATTTGATTTAGATGAAAATCCAGAAAATCCACCAAATCCAGATATTCCTGAACAAGAACCAAATATACCTGAAGATTCAGAAAAAGAAGTACCTTCTGATGTTCCAAAAAATCCAGAAGACGATCGAGAAGAAAACTTTGATATTCCAAAGAAACCCGAAAATAAGCACGATAATCAAAATAATTTACCAAATGATAAAAGTGATAGATCTATTCCATATTCACCATTACCTCCAAAAGTTTTGGATAATGAAAGGAAACAAAGTGACCCCCAAAGTCAAGATAATAATGGAAATAGGCACGTACCTAATAGTGAAGATAGAGAAACACGTCCACATGGTAGAAATAATGAAAATAGATCATACAATAGAAAATATAACGATACTCCAAAACATCCTGAAAGGGAAGAACATGAAAAGCCAGATAATAATAAAAAAAAAAGAGGATCAGATAATAAATATAAAATTGCAGGTGGAATAGCTGGAGGATTAGCTTTACTCGCATGTGCTGGACTTGCTTATAAATTCGTAGTACCAGGAGCAGCAACACCCTATGCCGGAGAACCTGCACCTTTTGATGAAACATTAGGTGAAGAAGATAAAGATTTGGACGAACCTGAACAATTCAGATTACCTGAAGAAAACGAGTGGAATTAA-------------------------------------------------------------------------------------------------
>PH0633-C
ATGAATCATCTTGGGAATGTTAAATATTTAGTCATTGTGTTTTTGATTTTCTTTGATTTGTTTCTAGTTAATGGTAGAGATGTGCAAAACAATATAGTGGATGAAATAAAATATCGTGAAGAAGTATGTAATGATGAGGTAGATCTTTACCTTCTAATGGATTGTTCTGGAAGTATACGTCGTCATAATTGGGTGAACCATGCAGTACCTCTAGCTATGAAATTGATACAACAATTAAATCTTAATGATAATGCAATTCACTTATATGCTAATGTTTTTTCAAACAATGCAAGAGAAATTATTAGATTACATAGTGATGCATCTAAAAACAAAGAGAAGGCTTTAATTATTATAAAGTCACTCTTAAATACAAATCTTCCATTTGGTAGAACAAACTTAAGTGATGCACTGTTACAAGTAAGAAAACATTTAAATGACCGAATCAATAGAGAGAATGCTAATCAATTAGTTGTTATATTAACAGATGGAATTCCAGATAGTATTCAAGATTCATTAAAAGAATCAAGAAAATTAAATGATCTTGGTGTTAAAATAGCTGTTTTTGGTATTGGACAAGGTATTAATGTAGCTTTCAACAGATTTCTTGTAGGTTGTCATCCATCAGATGGTAAATGTAACTTGTATGCTGATTCTGCATGGGAAAATGTAAAAAATGTTATCGGACCCTTTATGAAGGCTGTTTGTGTTGAAGTAGAAAAAACAGCAAGTTGTGGTGTTTGGGACGAATGGTCTCCATGTAGTGTAACTTGTGGTAAAGGTACCAGGTCAAGAAAAAGAGAAATCTTACACGAAGGATGTACAAGTGAATTACAAGAACAATGTGAAGAAGAAAGATGTCCTCCAAAATGGGAACCATTAGATGTTCCAGAAGAACCCGAAGATGATGAACCTAGACCAAGAGGAGATAATTTTGCTTTCGAAAAACCAAAAGAAAATATAATAGATAATAATCCACAAGAACCTTCACCAAATCCAGAAGAAGGAAAGGGTGAAAATCCAAACGGATTTGATTTAGATGAAAATCCAGAAAATCCATCAAATCCAGATATTCCTGAACAAGAACCAAATATACCTGAAGATTCAGAAAAAGAAGTACCTTCTGATGTTCCAAAAAATCCAGAAGACGATCGAGAAGAAAACTTTGATATTCCAAAGAAACCCGAAAATAAGCACGATAATCAAAATAATTTACCAAATGATAAAAGTGATAGATATATTCCATATTCACCATTACCTCCAAATGTTTTGGATAATGAAAGGAAACAAAGTGACCCCCAAAGTCAAGATAATAATGGAAATAGGCACGTACCTAATAGTGAAGATAGAGAAACACGTCCACATGGTAGAAATAATGAAAATAGATCATACAATAGAAAACATAACGATACTCCAAAACATCCTGAAAGGGAAGAACATGAAAAGCCAGATAATAATAAAAAAAAAGGAGGATCAGATAATAAATATAAAATTGCAGGTGGAATAGCTGGAGGATTAGCTTTACTCGCATGTGCTGGACTTGCTTATAAATTCGTAGTACCAGGAGCAGCAACACCCTATGCCGGAGAACCTGCACCTTTTGATGAAACATTAGGTGAAGAAGATAAAGATTTGGACGAACCTGAACAATTCAGATTACCTGAAGAAAACGAGTGGAATTAA-------------------------------------------------------------------------------------------------
>PH0636-C
ATGAATCATCTTGGGAATGTTAAATATTTAGTCATTGTGTTTTTGATTTTCTTTGATTTGTTTCTAGTTAATGGTAGAGATGTGCAAAACAATATAGTGGATGAAATAAAATATCGTGAAGAAGTATGTAATGATCAGGTAGATCTTTACCTTCTAATGGATTGTTCTGGAAGTATACGTCGTCATAATTGGGTGAACCATGCAGTACCTCTAGCTATGAAATTGATACAACAATTAAATCTTAATGAAAGTGCAATTCACTTATATGTTAATGTTTTTTCAAACAATGCAAAAGAAATTATTAGATTACATAGTGATGCATCTAAAAACAAAGAGAAGGCTTTAATTATTATAAGGTCACTCTTAAGTACAAATCTTCCATATGGTAGAACAAACTTAAGTGATGCACTGTTACAAGTAAGAAAACATTTAAATGACCGAATCAATAGAGAGAATGCTAGTCAATTAGTTGTTATATTAACAGATGGAATTCCAGATAGTATTCAAGATTCATTAAAAGAATCAAGAAAATTAAATGATCGTGGTGTTAAAATAGCTGTTTTTGGTATTGGACAAGGTATTAATGTAGCTTTCAACAGATTTCTTGTAGGTTGTCATCCATCAGATGGTAAATGTAACTTGTATGCTGATTCTGAATGGGAAAATGTAAAAAATGTTATCGGACCCTTTATGAAGGCTGTTTGTGTTGAAGTAGAAAAAACAGCAAGTTGTGGTGTTTGGGACGAATGGTCTCCATGTAGTGTAACTTGTGGTAAAGGTACCAGGTCAAGAAAAAGAGAAATCTTACACGAAGGATGTACAAGTGAATTACAAGAACAATGTGAAGAAGAAAGATGTCCTCCAAAACGGGAACCATTAGATGTTCCACATGAACCCGAAGATGATCAACCTAGACCAAGAGGAGATAATTTTGCTGTCGAAAAACCAAAAGAAAATATAATAGATAATAATCCACAAGAACCTTCACCAAATCCAGAAGAAGGAAAGGGTGAAAATCCAAACGGATTTGATTTAGATGAAAATCCAGAAAATCCACCAAATCCAGATATTCCTGAACAAGAACCAAATATACCTGAAGATTCAGAAAAAGAAGTACCTTCTGATGTTCCAAAAAATCCAGAAGACGATCGAGAAGAAAACTTTGATATTCCAAAGAAACCCGAAAATAAGCACGATAATCAAAATAATTTACCAAATGATAAAAGTGATAGATCTATTCCATATTCACCATTACCTCCAAAAGTTTTGGATAATGAAAGGAAACAAAGTGACCCCCAAAGTCAAGATAATAATGGAAATAGGCACGTACCTAATAGTGAAGATAGAGAAACACGTCCACATGGTAGAAATAATGAAAATAGATCATACAATAGAAAATATAACGATACTCCAAAACATCCTGAAAGGGAAGAACATGAAAAGCCAGATAATAATAAAAAAAAAGGAGGATCAGATAATAAATATAAAATTGCAGGTGGAATAGCTGGAGGATTAGCTTTACTCGCATGTGCTGGACTTGCTTATAAATTCGTAGTACCAGGAGCAGCAACACCCTATGCCGGAGAACCTGCACCTTTTGATGAAACATTAGGTGAAGAAGATAAAGATTTGGACGAACCTGAACAATTCAGATTACCTGAAGAAAACGAGTGGAATTAA-------------------------------------------------------------------------------------------------
>PH0638-C
ATGAATCATCTTGGGAATGTTAAATATTTAGTCATTGTGTTTTTGATTTTCTTTGATTTGTTTCTAGTTAATGGTAGAGATGTGCAAAACAATATAGTGGATGAAATAAAATATCGTGAAGAAGTATGTAATGATGAGGTAGATCTTTACCTTCTAATGGATTGTTCTGGAAGTATACGTCGTCATAATTGGGTGAACCATGCAGTACCTCTAGCTATGAAATTGATACAACAATTAAATCTTAATGAAAGTGCAATTCACTTATATGTTAATGTTTTTTCAAACAATGCAAAAGAAATTATTAGATTACATAGTGATGCATCTAAAAACAAAGAGAAGGCTTTAATTATTATAAGGTCACTCTTAAGTACAAATCTTCCATATGGTAGAACAAACTTAACTGATGCACTGTTACAAGTAAGAAAACATTTAAATGACCGAATCAATAGAGAGAATGCTAATCAATTAGTTGTTATATTAACAGATGGAATTCCAGATAGTATTCAAGATTCATTAAAAGAATCAAGAAAATTAAATGATCGTGGTGTTAAAATAGCTGTTTTTGGTATTGGACAAGGTATTAATGTAGCTTTCAACAGATTTCTTGTAGGTTGTCATCCATCAGATGGTAAATGTAACTTGTATGCTGATTCTGCATGGGAAAATGTAAAAAATGTTATCGGACCCTTTATGAAGGCTGTTTGTGTTGAAGTAGAAAAAACAGCAAGTTGTGGTGTTTGGGACGAATGGTCTCCATGTAGTGTAACTTGTGGTAAAGGTACCAGGTCAAGAAAAAGAGAAATCTTACACGAAGGATGTACAAGTGAATTACAAGAACAATGTGAAGAAGAAAGATGTCCTCCAAAACGGGAACCATTAGATGTTCCACATGAACCCGAAGATGATCAACCTAGACCAAGAGGAGATAATTTTGCTGTCGAAAAACCAAAAGAAAATATAATAGATAATAATCCACAAGAACCTTCACCAAATCCAGAAGAAGGAAAGGGTGAAAATCCAAACGGATTTGATTTAGATGAAAATCCAGAAAATCCACCAAATCCACCAAATCCACCAAATCCAGATATTCCTCAACAAGAACCAAATATACCTGAAGATTCAGAAAAAGAAGTACCTTCTGATGTTCCAAAAAATCCAGAAGACGATCGAGAAGAAAACTTTGATATTCCAAAGAAACCCGAAAATAAGCACGATAATCAAAATAATTTACCAAATGATAAAAGTGATAGATCTATTCCATATTCACCATTACCTCCAAAAGTTTTGGATAATGAAAGGAAACAAAGTGACCCCCAAAGTCAAGATAATAATGGAAATAGGCACGTACCTAATAGTGAAGATAGAGAAACACGTCCACATGGTAGAAATAATGAAAATAGATCATACAATAGAAAACATAACAATACTCCAAAACATCCTGAAAGGGAAGAACATGAAAAGCCAGATAATAATAAAAAAAAAGGAGGATCAGATAATAAATATAAAATTGCAGGTGGAATAGCTGGAGGATTAGCTTTACTCGCATGTGCTGGACTTGCTTATAAATTCGTAGTACCAGGAGCAGCAACACCCTATGCCGGAGAACCTGCACCTTTTGATGAAACATTAGGTGAAGAAGATAAAGATTTGGACGAACCTGAACAATTCAGATTACCTGAAGAAAACGAGTGGAATTAA-------------------------------------------------------------------------------
>PH0639-C
ATGAATCATCTTGGGAATGTTAAATATTTAGTCATTGTGTTTTTGATTTTCTTTGATTTGTTTCTAGTTAATGGTAGAGATGTGCAAAACAATATAGTGGATGAAATAAAATATCGTGAAGAAGTATGTAATGATGAGGTAGATCTTTACCTTCTAATGGATTGTTCTGGAAGTATACGTCGTCATAATTGGGTGAACCATGCAGTACCTCTAGCTATGAAATTGATACAACAATTAAATCTTAATGATAATGCAATTCACTTATATGCTAATGTTTTTTCAAACAATGCAAGAGAAATTATTAGATTACATAGTGATGCATCTAAAAACAAAGAGAAGGCTTTAATTATTATAAAGTCACTCTTAAATACAAATCTTCCATTTGGTAGAACAAACTTAAGTGATGCACTGTTACAAGTAAGAAAACATTTAAATGACCGAATCAATAGAGAGAATGCTAATCAATTAGTTGTTATATTAACAGATGGAATTCCAGATAGTATTCAAGATTCATTAAAAGAATCAAGAAAATTAAATGATCTTGGTGTTAAAATAGCTGTTTTTGGTATTGGACAAGGTATTAATGTAGCTTTCAACAGATTTCTTGTAGGTTGTCATCCATCAGATGGTAAATGTAACTTGTATGCTGATTCTGCATGGGAAAATGTAAAAAATGTTATCGGACCCTTTATGAAGGCTGTTTGTGTTGAAGTAGAAAAAACAGCAAGTTGTGGTGTTTGGGACGAATGGTCTCCATGTAGTGTAACTTGTGGTAAAGGTACCAGGTCAAGAAAAAGAGAAATCTTACACGAAGGATGTACAAGTGAATTACAAGAACAATGTGAAGAAGAAAGATGTCCTCCAAAATGGGAACCATTAGATGTTCCAGAAGAACCCGAAGATGATGAACCTAGACCAAGAGGAGATAATTTTGCTTTCGAAAAACCAAAAGAAAATATAATAGATAATAATCCACAAGAACCTTCACCAAATCCAGAAGAAGGAAAGGGTGAAAATCCAAACGGATTTGATTTAGATGAAAATCCAGAAAATCCATCAAATCCAGATATTCCTGAACAAGAACCAAATATACCTGAAGATTCAGAAAAAGAAGTACCTTCTGATGTTCCAAAAAATCCAGAAGACGATCGAGAAGAAAACTTTGATATTCCAAAGAAACCCGAAAATAAGCACGATAATCAAAATAATTTACCAAATGATAAAAGTGATAGATATATTCCATATTCACCATTACCTCCAAATGTTTTGGATAATGAAAGGAAACAAAGTGACCCCCAAAGTCAAGATAATAATGGAAATAGGCACGTACCTAATAGTGAAGATAGAGAAACACGTCCACATGGTAGAAATAATGAAAATAGATCATACAATAGAAAACATAACGATACTCCAAAACATCCTGAAAGGGAAGAACATGAAAAGCCAGATAATAATAAAAAAAAAGGAGGATCAGATAATAAATATAAAATTGCAGGTGGAATAGCTGGAGGATTAGCTTTACTCGCATGTGCTGGACTTGCTTATAAATTCGTAGTACCAGGAGCAGCAACACCCTATGCCGGAGAACCTGCACCTTTTGATGAAACATTAGGTGAAGAAGATAAAGATTTGGACGAACCTGAACAATTCAGATTACCTGAAGAAAACGAGTGGAATTAA-------------------------------------------------------------------------------------------------
>PH0640-C
ATGAATCATCTTGGGAATGTTAAATATTTAGTCATTGTGTTTTTGATTTTCTTTGATTTGTTTCTAGTTAATGGTAGAGATGTGCAAAACAATATAGTGGATGAAATAAAATATCGTGAAGAAGTATGTAATGATCAGGTAGATCTTTACCTTCTAATGGATTGTTCTGGAAGTATACGTCGTCATAATTGGGTGAACCATGCAGTACCTCTAGCTATGAAATTGATACAACAATTAAATCTTAATGAAAGTGCAATTCACTTATATGTTAATGTTTTTTCAAACAATGCAAAAGAAATTATTAGATTACATAGTGATGCATCTAAAAACAAAGAGAAGGCTTTAATTATTATAAGGTCACTCTTAAGTACAAATCTTCCATATGGTAGAACAAACTTAAGTGATGCACTGTTACAAGTAAGAAAACATTTAAATGACCGAATCAATAGAGAGAATGCTAGTCAATTAGTTGTTATATTAACAGATGGAATTCCAGATAGTATTCAAGATTCATTAAAAGAATCAAGAAAATTAAATGATCGTGGTGTTAAAATAGCTGTTTTTGGTATTGGACAAGGTATTAATGTAGCTTTCAACAGATTTCTTGTAGGTTGTCATCCATCAGATGGTAAATGTAACTTGTATGCTGATTCTGAATGGGAAAATGTAAAAAATGTTATCGGACCCTTTATGAAGGCTGTTTGTGTTGAAGTAGAAAAAACAGCAAGTTGTGGTGTTTGGGACGAATGGTCTCCATGTAGTGTAACTTGTGGTAAAGGTACCAGGTCAAGAAAAAGAGAAATCTTACACGAAGGATGTACAAGTGAATTACAAGAACAATGTGAAGAAGAAAGATGTCCTCCAAAACGGGAACCATTAGATGTTCCACATGAACCCGAAGATGATCAACCTAGACCAAGAGGAGATAATTTTGCTGTCGAAAAACCAAAAGAAAATATAATAGATAATAATCCACAAGAACCTTCACCAAATCCAGAAGAAGGAAAGGGTGAAAATCCAAACGGATTTGATTTAGATGAAAATCCAGAAAATCCACCAAATCCAGATATTCCTGAACAAGAACCAAATATACCTGAAGATTCAGAAAAAGAAGTACCTTCTGATGTTCCAAAAAATCCAGAAGACGATCGAGAAGAAAACTTTGATATTCCAAAGAAACCCGAAAATAAGCACGATAATCAAAATAATTTACCAAATGATAAAAGTGATAGATCTATTCCATATTCACCATTACCTCCAAAAGTTTTGGATAATGAAAGGAAACAAAGTGACCCCCAAAGTCAAGATAATAATGGAAATAGGCACGTACCTAATAGTGAAGATAGAGAAACACGTCCACATGGTAGAAATAATGAAAATAGATCATACAATAGAAAATATAACGATACTCCAAAACATCCTGAAAGGGAAGAACATGAAAAGCCAGATAATAATAAAAAAAAAGGAGGATCAGATAATAAATATAAAATTGCAGGTGGAATAGCTGGAGGATTAGCTTTACTCGCATGTGCTGGACTTGCTTATAAATTCGTAGTACCAGGAGCAGCAACACCCTATGCCGGAGAACCTGCACCTTTTGATGAAACATTAGGTGAAGAAGATAAAGATTTGGACGAACCTGAACAATTCAGATTACCTGAAGAAAACGAGTGGAATTAA-------------------------------------------------------------------------------------------------
>PH0644-C
ATGAATCATCTTGGGAATGTTAAATATTTAGTCATTGTGTTTTTGATTTTCTTTGATTTGTTTCTAGTTAATGGTAGAGATGTGCAAAACAATATAGTGGATGAAATAAAATATCGTGAAGAAGTATGTAATGATGAGGTAGATCTTTACCTTCTAATGGATTGTTCTGGAAGTATACGTCGTCATAATTGGGTGAACCATGCAGTACCTCTAGCTATGAAATTGATACAACAATTAAATCTTAATGAAAGTGCAATTCACTTATATGCTAATGTTTTTTCAAACAATGCAAGAGAAATTATTAGATTACATAGTGATGCATCTAAAAACAAAGAGAAGGCTTTAATTATTATAAAGTCACTCTTAAGTACAAATCTTCCATATGGTAGAACAAACTTAACTGATGCACTGTTACAAGTAAGAAAACATTTAAATGACCGAATCAATAGAGAGAATGCTAATCAATTAGTTGTTATATTAACAGATGGAATTCCAGATAGTATTCAAGATTCATTAAAAGAATCAAGAAAATTAAATGATCTTGGTGTTAAAATAGCTGTTTTTGGTATTGGACAAGGTATTAATGTAGCTTTCAACAGATTTCTTGTAGGTTGTCATCCATCAGATGGTAAATGTAACTTGTATGCTGATTCTGCATGGGAAAATGTAAAAAATGTTATCGGACCCTTTATGAAGGCTGTTTGTGTTGAAGTAGAAAAAACAGCAAGTTGTGGTGTTTGGGACGAATGGTCTCCATGTAGTGTAACTTGTGGTAAAGGTACCAGGTCAAGAAAAAGAGAAATCTTACACGAAGGATGTACAAGTGAATTACAAGAACAATGTGAAGAAGAAAGATGTCCTCCAAAACGGGAACCATTAGATGTTCCACATGAACCCGAAGATGATCAACCTAGACCAAGAGGAGATAATTTTGCTGTCGAAAAACCAAAAGAAAATATAATAGATAATAATCCACAAGAACCTTCACCAAATCCAGAAGAAGGAAAGGGTGAAAATCCAAACGGATTTGATTTAGATGAAAATCCAGAAAATCCACCAAATCCAGATATTCCTGAACAAGAACCAAATATACCTGAAGATTCAGAAAAAGAAGTACCTTCTGATGTTCCAAAAAATCCAGAAGACGATCGAGAAGAAAACTTTGATATTCCAAAGAAACCCGAAAATAAGCACGATAATCAAAATAATTTACCAAATGATAAAAGTGATAGATCTATTCCATATTCACCATTACCTCCAAAAGTTTTGGATAATGAAAGGAAACAAAGTGACCCCCAAAGTCAAGATAATAATGGAAATAGGCACGTACCTAATAGTGAAGATAGAGAAACACGTCCACATGGTAGAAATAATGAAAATAGATCATACAATAGAAAATATAACGATACTCCAAAACATCCTGAAAGGGAAGAACATGAAAAGCCAGATAATAATAAAAAAAAAAGAGGATCAGATAATAAATATAAAATTGCAGGTGGAATAGCTGGAGGATTAGCTTTACTCGCATGTGCTGGACTTGCTTATAAATTCGTAGTACCAGGAGCAGCAACACCCTATGCCGGAGAACCTGCACCTTTTGATGAAACATTAGGTGAAGAAGATAAAGATTTGGACGAACCTGAACAATTCAGATTACCTGAAGAAAACGAGTGGAATTAA-------------------------------------------------------------------------------------------------
>PH0647-C
[truncated: 1,902,430 more chars]
