# Supplementary material for: Genetic diversity and natural selection on the thrombospondin-related adhesive protein (TRAP) gene of Plasmodium falciparum on Bioko Island, Equatorial Guinea and global comparative analysis
Source: Malar J. 2021 Mar 2;20:124. doi: 10.1186/s12936-021-03664-8 (PMC7922716; doi:10.1186/s12936-021-03664-8)
Supplement: Supplementary file 5 — Additional file 5. Original file for haplotype network. [file 12936_2021_3664_MOESM5_ESM.nex]

#NEXUS
[File generated by DnaSP Ver. 6.12.01;     Mar 19, 2020]
[Haplotype Data from Data File: 1287+BIOKO119+3D7(��Nigeria).fas]
[Number of sequences: 1407    Number of sequences used: 1407]
[Number of Sites in the complete Data File: 1680]
[Selected Region:  1-1680]
[Sites with alignment gaps:  not considered]
[Invariable sites:  removed]

BEGIN TAXA;
DIMENSIONS NTAX=661;
TAXLABELS
Hap_1
Hap_2
Hap_3
Hap_4
Hap_5
Hap_6
Hap_7
Hap_8
Hap_9
Hap_10
Hap_11
Hap_12
Hap_13
Hap_14
Hap_15
Hap_16
Hap_17
Hap_18
Hap_19
Hap_20
Hap_21
Hap_22
Hap_23
Hap_24
Hap_25
Hap_26
Hap_27
Hap_28
Hap_29
Hap_30
Hap_31
Hap_32
Hap_33
Hap_34
Hap_35
Hap_36
Hap_37
Hap_38
Hap_39
Hap_40
Hap_41
Hap_42
Hap_43
Hap_44
Hap_45
Hap_46
Hap_47
Hap_48
Hap_49
Hap_50
Hap_51
Hap_52
Hap_53
Hap_54
Hap_55
Hap_56
Hap_57
Hap_58
Hap_59
Hap_60
Hap_61
Hap_62
Hap_63
Hap_64
Hap_65
Hap_66
Hap_67
Hap_68
Hap_69
Hap_70
Hap_71
Hap_72
Hap_73
Hap_74
Hap_75
Hap_76
Hap_77
Hap_78
Hap_79
Hap_80
Hap_81
Hap_82
Hap_83
Hap_84
Hap_85
Hap_86
Hap_87
Hap_88
Hap_89
Hap_90
Hap_91
Hap_92
Hap_93
Hap_94
Hap_95
Hap_96
Hap_97
Hap_98
Hap_99
Hap_100
Hap_101
Hap_102
Hap_103
Hap_104
Hap_105
Hap_106
Hap_107
Hap_108
Hap_109
Hap_110
Hap_111
Hap_112
Hap_113
Hap_114
Hap_115
Hap_116
Hap_117
Hap_118
Hap_119
Hap_120
Hap_121
Hap_122
Hap_123
Hap_124
Hap_125
Hap_126
Hap_127
Hap_128
Hap_129
Hap_130
Hap_131
Hap_132
Hap_133
Hap_134
Hap_135
Hap_136
Hap_137
Hap_138
Hap_139
Hap_140
Hap_141
Hap_142
Hap_143
Hap_144
Hap_145
Hap_146
Hap_147
Hap_148
Hap_149
Hap_150
Hap_151
Hap_152
Hap_153
Hap_154
Hap_155
Hap_156
Hap_157
Hap_158
Hap_159
Hap_160
Hap_161
Hap_162
Hap_163
Hap_164
Hap_165
Hap_166
Hap_167
Hap_168
Hap_169
Hap_170
Hap_171
Hap_172
Hap_173
Hap_174
Hap_175
Hap_176
Hap_177
Hap_178
Hap_179
Hap_180
Hap_181
Hap_182
Hap_183
Hap_184
Hap_185
Hap_186
Hap_187
Hap_188
Hap_189
Hap_190
Hap_191
Hap_192
Hap_193
Hap_194
Hap_195
Hap_196
Hap_197
Hap_198
Hap_199
Hap_200
Hap_201
Hap_202
Hap_203
Hap_204
Hap_205
Hap_206
Hap_207
Hap_208
Hap_209
Hap_210
Hap_211
Hap_212
Hap_213
Hap_214
Hap_215
Hap_216
Hap_217
Hap_218
Hap_219
Hap_220
Hap_221
Hap_222
Hap_223
Hap_224
Hap_225
Hap_226
Hap_227
Hap_228
Hap_229
Hap_230
Hap_231
Hap_232
Hap_233
Hap_234
Hap_235
Hap_236
Hap_237
Hap_238
Hap_239
Hap_240
Hap_241
Hap_242
Hap_243
Hap_244
Hap_245
Hap_246
Hap_247
Hap_248
Hap_249
Hap_250
Hap_251
Hap_252
Hap_253
Hap_254
Hap_255
Hap_256
Hap_257
Hap_258
Hap_259
Hap_260
Hap_261
Hap_262
Hap_263
Hap_264
Hap_265
Hap_266
Hap_267
Hap_268
Hap_269
Hap_270
Hap_271
Hap_272
Hap_273
Hap_274
Hap_275
Hap_276
Hap_277
Hap_278
Hap_279
Hap_280
Hap_281
Hap_282
Hap_283
Hap_284
Hap_285
Hap_286
Hap_287
Hap_288
Hap_289
Hap_290
Hap_291
Hap_292
Hap_293
Hap_294
Hap_295
Hap_296
Hap_297
Hap_298
Hap_299
Hap_300
Hap_301
Hap_302
Hap_303
Hap_304
Hap_305
Hap_306
Hap_307
Hap_308
Hap_309
Hap_310
Hap_311
Hap_312
Hap_313
Hap_314
Hap_315
Hap_316
Hap_317
Hap_318
Hap_319
Hap_320
Hap_321
Hap_322
Hap_323
Hap_324
Hap_325
Hap_326
Hap_327
Hap_328
Hap_329
Hap_330
Hap_331
Hap_332
Hap_333
Hap_334
Hap_335
Hap_336
Hap_337
Hap_338
Hap_339
Hap_340
Hap_341
Hap_342
Hap_343
Hap_344
Hap_345
Hap_346
Hap_347
Hap_348
Hap_349
Hap_350
Hap_351
Hap_352
Hap_353
Hap_354
Hap_355
Hap_356
Hap_357
Hap_358
Hap_359
Hap_360
Hap_361
Hap_362
Hap_363
Hap_364
Hap_365
Hap_366
Hap_367
Hap_368
Hap_369
Hap_370
Hap_371
Hap_372
Hap_373
Hap_374
Hap_375
Hap_376
Hap_377
Hap_378
Hap_379
Hap_380
Hap_381
Hap_382
Hap_383
Hap_384
Hap_385
Hap_386
Hap_387
Hap_388
Hap_389
Hap_390
Hap_391
Hap_392
Hap_393
Hap_394
Hap_395
Hap_396
Hap_397
Hap_398
Hap_399
Hap_400
Hap_401
Hap_402
Hap_403
Hap_404
Hap_405
Hap_406
Hap_407
Hap_408
Hap_409
Hap_410
Hap_411
Hap_412
Hap_413
Hap_414
Hap_415
Hap_416
Hap_417
Hap_418
Hap_419
Hap_420
Hap_421
Hap_422
Hap_423
Hap_424
Hap_425
Hap_426
Hap_427
Hap_428
Hap_429
Hap_430
Hap_431
Hap_432
Hap_433
Hap_434
Hap_435
Hap_436
Hap_437
Hap_438
Hap_439
Hap_440
Hap_441
Hap_442
Hap_443
Hap_444
Hap_445
Hap_446
Hap_447
Hap_448
Hap_449
Hap_450
Hap_451
Hap_452
Hap_453
Hap_454
Hap_455
Hap_456
Hap_457
Hap_458
Hap_459
Hap_460
Hap_461
Hap_462
Hap_463
Hap_464
Hap_465
Hap_466
Hap_467
Hap_468
Hap_469
Hap_470
Hap_471
Hap_472
Hap_473
Hap_474
Hap_475
Hap_476
Hap_477
Hap_478
Hap_479
Hap_480
Hap_481
Hap_482
Hap_483
Hap_484
Hap_485
Hap_486
Hap_487
Hap_488
Hap_489
Hap_490
Hap_491
Hap_492
Hap_493
Hap_494
Hap_495
Hap_496
Hap_497
Hap_498
Hap_499
Hap_500
Hap_501
Hap_502
Hap_503
Hap_504
Hap_505
Hap_506
Hap_507
Hap_508
Hap_509
Hap_510
Hap_511
Hap_512
Hap_513
Hap_514
Hap_515
Hap_516
Hap_517
Hap_518
Hap_519
Hap_520
Hap_521
Hap_522
Hap_523
Hap_524
Hap_525
Hap_526
Hap_527
Hap_528
Hap_529
Hap_530
Hap_531
Hap_532
Hap_533
Hap_534
Hap_535
Hap_536
Hap_537
Hap_538
Hap_539
Hap_540
Hap_541
Hap_542
Hap_543
Hap_544
Hap_545
Hap_546
Hap_547
Hap_548
Hap_549
Hap_550
Hap_551
Hap_552
Hap_553
Hap_554
Hap_555
Hap_556
Hap_557
Hap_558
Hap_559
Hap_560
Hap_561
Hap_562
Hap_563
Hap_564
Hap_565
Hap_566
Hap_567
Hap_568
Hap_569
Hap_570
Hap_571
Hap_572
Hap_573
Hap_574
Hap_575
Hap_576
Hap_577
Hap_578
Hap_579
Hap_580
Hap_581
Hap_582
Hap_583
Hap_584
Hap_585
Hap_586
Hap_587
Hap_588
Hap_589
Hap_590
Hap_591
Hap_592
Hap_593
Hap_594
Hap_595
Hap_596
Hap_597
Hap_598
Hap_599
Hap_600
Hap_601
Hap_602
Hap_603
Hap_604
Hap_605
Hap_606
Hap_607
Hap_608
Hap_609
Hap_610
Hap_611
Hap_612
Hap_613
Hap_614
Hap_615
Hap_616
Hap_617
Hap_618
Hap_619
Hap_620
Hap_621
Hap_622
Hap_623
Hap_624
Hap_625
Hap_626
Hap_627
Hap_628
Hap_629
Hap_630
Hap_631
Hap_632
Hap_633
Hap_634
Hap_635
Hap_636
Hap_637
Hap_638
Hap_639
Hap_640
Hap_641
Hap_642
Hap_643
Hap_644
Hap_645
Hap_646
Hap_647
Hap_648
Hap_649
Hap_650
Hap_651
Hap_652
Hap_653
Hap_654
Hap_655
Hap_656
Hap_657
Hap_658
Hap_659
Hap_660
Hap_661;
END;

[Hap#  Freq. Sequences]
[Hap_1:  9    1 505 615 666 713 730 1030 1090 1396]
[Hap_2:  1    2]
[Hap_3:  1    3]
[Hap_4:  1    4]
[Hap_5:  1    5]
[Hap_6:  1    6]
[Hap_7:  23    7 29-30 110 181 184 243 272 281 303 325 342 824 977-978 983 1000 1191-1192 1195 1217 1236 1256]
[Hap_8:  2    8 1078]
[Hap_9:  1    9]
[Hap_10:  1    10]
[Hap_11:  1    11]
[Hap_12:  1    12]
[Hap_13:  1    13]
[Hap_14:  1    14]
[Hap_15:  1    15]
[Hap_16:  1    16]
[Hap_17:  1    17]
[Hap_18:  44    18 25 46 56 69 73 142-143 149 189 194 200 202-203 260 262-263 266-267 270 274 278 343-344 349 379 382 386 388 394-395 401 527 797 1125 1137 1144-1145 1184 1207 1216 1219 1221 1223]
[Hap_19:  1    19]
[Hap_20:  1    20]
[Hap_21:  1    21]
[Hap_22:  1    22]
[Hap_23:  1    23]
[Hap_24:  1    24]
[Hap_25:  57    26 38 54 65 74 112 126 138 141 144 146 150-151 154 156 159-160 166 186-187 190-191 196 207 227 231 235 240 242 250 258 261 268 273 275 305 317 320 396 417 981 1188 1203 1206 1214 1257-1260 1280-1281 1283-1288]
[Hap_26:  85    27 35 37 39 43 47 55 57 59-60 62 70 72 109 115 119 121-122 125 157 162-165 168-169 173-174 176-178 180 185 234 236-239 241 244 246-247 249 251 256 306-310 312-313 315-316 318 321-324 329-331 333-334 337-338 340-341 357 360 363 365 369 373 376 378 407-410 414-415 1204-1205 1279]
[Hap_27:  16    28 34 61 108 113 117 130 153 158 161 167 228 233 253 326-327]
[Hap_28:  17    31 42 48 50-51 53 63 107 118 128-129 131 147 195 354 383 397]
[Hap_29:  6    32-33 58 68 75 1143]
[Hap_30:  43    36 44 76-78 82 85-86 99 140 145 148 198-199 206 209 212 226 264 276 286 290-291 296 298 301 328 390 416 783 787 796 971 1009 1151-1152 1158 1193 1220 1237 1239 1254-1255]
[Hap_31:  2    40 95]
[Hap_32:  33    41 49 83 124 179 188 218 269 287 299 358-359 361-362 364 366-368 370-372 374-375 377 404-406 412-413 789 816 1148 1282]
[Hap_33:  11    45 67 182 232 248 252 311 314 345-346 350]
[Hap_34:  9    52 116 120 133 402-403 995-996 1198]
[Hap_35:  1    64]
[Hap_36:  10    66 111 123 139 155 183 201 271 1133 1154]
[Hap_37:  12    71 104 132 786 806 810-811 991 1141 1164 1166-1167]
[Hap_38:  2    79 97]
[Hap_39:  3    80 137 400]
[Hap_40:  2    81 1172]
[Hap_41:  4    84 1170-1171 1176]
[Hap_42:  8    87 106 220 223 389 788 798 1165]
[Hap_43:  4    88 292 295 297]
[Hap_44:  1    89]
[Hap_45:  2    90 135]
[Hap_46:  1    91]
[Hap_47:  7    92 105 216 1157 1201 1246 1249]
[Hap_48:  3    93 127 302]
[Hap_49:  4    94 215 819 822]
[Hap_50:  1    96]
[Hap_51:  1    98]
[Hap_52:  1    100]
[Hap_53:  1    101]
[Hap_54:  1    102]
[Hap_55:  1    103]
[Hap_56:  1    114]
[Hap_57:  3    134 391 809]
[Hap_58:  1    136]
[Hap_59:  8    152 170-171 175 245 254-255 339]
[Hap_60:  2    172 230]
[Hap_61:  1    192]
[Hap_62:  1    193]
[Hap_63:  14    197 204-205 259 348 380-381 385 387 399 785 790 820 823]
[Hap_64:  1    208]
[Hap_65:  1    210]
[Hap_66:  2    211 214]
[Hap_67:  3    213 801 1136]
[Hap_68:  4    217 225 293 803]
[Hap_69:  9    219 222 436 469 608 639 929 1018 1082]
[Hap_70:  1    221]
[Hap_71:  1    224]
[Hap_72:  6    229 319 984 1128 1232 1240]
[Hap_73:  2    257 813]
[Hap_74:  2    265 277]
[Hap_75:  1    279]
[Hap_76:  2    280 283]
[Hap_77:  2    282 1180]
[Hap_78:  14    284 335-336 1006-1007 1013 1135 1149-1150 1156 1160 1183 1230 1244]
[Hap_79:  3    285 300 356]
[Hap_80:  1    288]
[Hap_81:  1    289]
[Hap_82:  1    294]
[Hap_83:  1    304]
[Hap_84:  1    332]
[Hap_85:  1    347]
[Hap_86:  1    351]
[Hap_87:  2    352-353]
[Hap_88:  1    355]
[Hap_89:  4    384 1138-1139 1177]
[Hap_90:  3    392-393 804]
[Hap_91:  1    398]
[Hap_92:  1    411]
[Hap_93:  1    418]
[Hap_94:  1    419]
[Hap_95:  3    420 906 909]
[Hap_96:  1    421]
[Hap_97:  1    422]
[Hap_98:  1    423]
[Hap_99:  1    424]
[Hap_100:  1    425]
[Hap_101:  1    426]
[Hap_102:  1    427]
[Hap_103:  1    428]
[Hap_104:  4    429 1317 1327 1407]
[Hap_105:  1    430]
[Hap_106:  1    431]
[Hap_107:  9    432 539 542 546 614 664 689 708 851]
[Hap_108:  1    433]
[Hap_109:  1    434]
[Hap_110:  1    435]
[Hap_111:  1    437]
[Hap_112:  1    438]
[Hap_113:  2    439 461]
[Hap_114:  1    440]
[Hap_115:  1    441]
[Hap_116:  1    442]
[Hap_117:  3    443 887 921]
[Hap_118:  4    444 852 868 907]
[Hap_119:  2    445 450]
[Hap_120:  1    446]
[Hap_121:  2    447-448]
[Hap_122:  1    449]
[Hap_123:  1    451]
[Hap_124:  1    452]
[Hap_125:  1    453]
[Hap_126:  1    454]
[Hap_127:  1    455]
[Hap_128:  1    456]
[Hap_129:  1    457]
[Hap_130:  1    458]
[Hap_131:  1    459]
[Hap_132:  1    460]
[Hap_133:  2    462 759]
[Hap_134:  1    463]
[Hap_135:  1    464]
[Hap_136:  6    465 657 699 826 828 845]
[Hap_137:  1    466]
[Hap_138:  1    467]
[Hap_139:  1    468]
[Hap_140:  1    470]
[Hap_141:  1    471]
[Hap_142:  2    472 678]
[Hap_143:  3    473 498-499]
[Hap_144:  1    474]
[Hap_145:  1    475]
[Hap_146:  1    476]
[Hap_147:  1    477]
[Hap_148:  21    478 490 502 525 590 613 661 681 684 711 750 949 1050 1073 1079-1080 1095 1099 1103 1105 1123]
[Hap_149:  2    479 482]
[Hap_150:  1    480]
[Hap_151:  1    481]
[Hap_152:  1    483]
[Hap_153:  4    484 501 915 1051]
[Hap_154:  1    485]
[Hap_155:  1    486]
[Hap_156:  3    487 601 1044]
[Hap_157:  1    488]
[Hap_158:  1    489]
[Hap_159:  1    491]
[Hap_160:  1    492]
[Hap_161:  1    493]
[Hap_162:  4    494 746 770 772]
[Hap_163:  1    495]
[Hap_164:  3    496 1106 1119]
[Hap_165:  1    497]
[Hap_166:  2    500 697]
[Hap_167:  16    503 508 658 782 850 893 897 923 961 1025 1049 1057-1058 1061 1066 1088]
[Hap_168:  17    504 507 558 562 589 604 719 781 1028 1040 1055 1064-1065 1071 1084 1087 1100]
[Hap_169:  2    506 1068]
[Hap_170:  1    509]
[Hap_171:  1    510]
[Hap_172:  1    511]
[Hap_173:  1    512]
[Hap_174:  1    513]
[Hap_175:  1    514]
[Hap_176:  1    515]
[Hap_177:  1    516]
[Hap_178:  1    517]
[Hap_179:  1    518]
[Hap_180:  1    519]
[Hap_181:  1    520]
[Hap_182:  1    521]
[Hap_183:  1    522]
[Hap_184:  1    523]
[Hap_185:  3    524 559 655]
[Hap_186:  1    526]
[Hap_187:  4    528 552 631 935]
[Hap_188:  1    529]
[Hap_189:  1    530]
[Hap_190:  1    531]
[Hap_191:  3    532 934 953]
[Hap_192:  1    533]
[Hap_193:  1    534]
[Hap_194:  1    535]
[Hap_195:  1    536]
[Hap_196:  1    537]
[Hap_197:  1    538]
[Hap_198:  1    540]
[Hap_199:  1    541]
[Hap_200:  1    543]
[Hap_201:  1    544]
[Hap_202:  1    545]
[Hap_203:  1    547]
[Hap_204:  1    548]
[Hap_205:  1    549]
[Hap_206:  1    550]
[Hap_207:  1    551]
[Hap_208:  1    553]
[Hap_209:  1    554]
[Hap_210:  1    555]
[Hap_211:  1    556]
[Hap_212:  1    557]
[Hap_213:  1    560]
[Hap_214:  1    561]
[Hap_215:  1    563]
[Hap_216:  1    564]
[Hap_217:  1    565]
[Hap_218:  1    566]
[Hap_219:  1    567]
[Hap_220:  1    568]
[Hap_221:  2    569 1118]
[Hap_222:  1    570]
[Hap_223:  4    571 677 1023 1089]
[Hap_224:  1    572]
[Hap_225:  1    573]
[Hap_226:  1    574]
[Hap_227:  1    575]
[Hap_228:  2    576 931]
[Hap_229:  2    577 630]
[Hap_230:  2    578 596]
[Hap_231:  1    579]
[Hap_232:  2    580 586]
[Hap_233:  1    581]
[Hap_234:  1    582]
[Hap_235:  1    583]
[Hap_236:  1    584]
[Hap_237:  1    585]
[Hap_238:  1    587]
[Hap_239:  1    588]
[Hap_240:  1    591]
[Hap_241:  1    592]
[Hap_242:  1    593]
[Hap_243:  1    594]
[Hap_244:  1    595]
[Hap_245:  1    597]
[Hap_246:  1    598]
[Hap_247:  2    599 651]
[Hap_248:  1    600]
[Hap_249:  1    602]
[Hap_250:  1    603]
[Hap_251:  1    605]
[Hap_252:  1    606]
[Hap_253:  1    607]
[Hap_254:  1    609]
[Hap_255:  1    610]
[Hap_256:  1    611]
[Hap_257:  5    612 706 779 1021 1121]
[Hap_258:  1    616]
[Hap_259:  1    617]
[Hap_260:  1    618]
[Hap_261:  1    619]
[Hap_262:  1    620]
[Hap_263:  2    621 676]
[Hap_264:  1    622]
[Hap_265:  1    623]
[Hap_266:  2    624 1019]
[Hap_267:  2    625 1094]
[Hap_268:  1    626]
[Hap_269:  1    627]
[Hap_270:  1    628]
[Hap_271:  1    629]
[Hap_272:  1    632]
[Hap_273:  1    633]
[Hap_274:  1    634]
[Hap_275:  1    635]
[Hap_276:  1    636]
[Hap_277:  1    637]
[Hap_278:  2    638 763]
[Hap_279:  1    640]
[Hap_280:  1    641]
[Hap_281:  1    642]
[Hap_282:  1    643]
[Hap_283:  1    644]
[Hap_284:  1    645]
[Hap_285:  1    646]
[Hap_286:  1    647]
[Hap_287:  1    648]
[Hap_288:  1    649]
[Hap_289:  1    650]
[Hap_290:  1    652]
[Hap_291:  1    653]
[Hap_292:  1    654]
[Hap_293:  1    656]
[Hap_294:  1    659]
[Hap_295:  2    660 756]
[Hap_296:  2    662 1038]
[Hap_297:  1    663]
[Hap_298:  1    665]
[Hap_299:  2    667 951]
[Hap_300:  1    668]
[Hap_301:  1    669]
[Hap_302:  1    670]
[Hap_303:  1    671]
[Hap_304:  1    672]
[Hap_305:  1    673]
[Hap_306:  1    674]
[Hap_307:  1    675]
[Hap_308:  1    679]
[Hap_309:  2    680 733]
[Hap_310:  1    682]
[Hap_311:  1    683]
[Hap_312:  1    685]
[Hap_313:  1    686]
[Hap_314:  1    687]
[Hap_315:  1    688]
[Hap_316:  1    690]
[Hap_317:  1    691]
[Hap_318:  1    692]
[Hap_319:  1    693]
[Hap_320:  1    694]
[Hap_321:  1    695]
[Hap_322:  1    696]
[Hap_323:  1    698]
[Hap_324:  1    700]
[Hap_325:  1    701]
[Hap_326:  1    702]
[Hap_327:  1    703]
[Hap_328:  1    704]
[Hap_329:  1    705]
[Hap_330:  1    707]
[Hap_331:  1    709]
[Hap_332:  1    710]
[Hap_333:  1    712]
[Hap_334:  1    714]
[Hap_335:  1    715]
[Hap_336:  1    716]
[Hap_337:  1    717]
[Hap_338:  1    718]
[Hap_339:  2    720 1077]
[Hap_340:  1    721]
[Hap_341:  1    722]
[Hap_342:  1    723]
[Hap_343:  1    724]
[Hap_344:  1    725]
[Hap_345:  4    726 751 1032 1075]
[Hap_346:  1    727]
[Hap_347:  3    728 1083 1112]
[Hap_348:  1    729]
[Hap_349:  1    731]
[Hap_350:  1    732]
[Hap_351:  1    734]
[Hap_352:  5    735 755 771 1074 1124]
[Hap_353:  1    736]
[Hap_354:  1    737]
[Hap_355:  1    738]
[Hap_356:  2    739 748]
[Hap_357:  1    740]
[Hap_358:  1    741]
[Hap_359:  2    742 1110]
[Hap_360:  1    743]
[Hap_361:  2    744-745]
[Hap_362:  2    747 956]
[Hap_363:  1    749]
[Hap_364:  1    752]
[Hap_365:  1    753]
[Hap_366:  1    754]
[Hap_367:  1    757]
[Hap_368:  1    758]
[Hap_369:  1    760]
[Hap_370:  9    761 1304 1331-1332 1338 1367 1379 1385 1394]
[Hap_371:  1    762]
[Hap_372:  2    764 773]
[Hap_373:  1    765]
[Hap_374:  1    766]
[Hap_375:  1    767]
[Hap_376:  1    768]
[Hap_377:  1    769]
[Hap_378:  1    774]
[Hap_379:  1    775]
[Hap_380:  1    776]
[Hap_381:  1    777]
[Hap_382:  1    778]
[Hap_383:  1    780]
[Hap_384:  2    784 1159]
[Hap_385:  2    791 805]
[Hap_386:  5    792 1179 1189 1262 1265]
[Hap_387:  1    793]
[Hap_388:  1    794]
[Hap_389:  6    795 799 802 815 817-818]
[Hap_390:  1    800]
[Hap_391:  1    807]
[Hap_392:  1    808]
[Hap_393:  2    812 821]
[Hap_394:  1    814]
[Hap_395:  1    825]
[Hap_396:  1    827]
[Hap_397:  1    829]
[Hap_398:  1    830]
[Hap_399:  1    831]
[Hap_400:  1    832]
[Hap_401:  1    833]
[Hap_402:  1    834]
[Hap_403:  1    835]
[Hap_404:  1    836]
[Hap_405:  1    837]
[Hap_406:  1    838]
[Hap_407:  1    839]
[Hap_408:  1    840]
[Hap_409:  1    841]
[Hap_410:  1    842]
[Hap_411:  1    843]
[Hap_412:  1    844]
[Hap_413:  1    846]
[Hap_414:  2    847 855]
[Hap_415:  1    848]
[Hap_416:  1    849]
[Hap_417:  1    853]
[Hap_418:  1    854]
[Hap_419:  1    856]
[Hap_420:  1    857]
[Hap_421:  1    858]
[Hap_422:  1    859]
[Hap_423:  2    860 865]
[Hap_424:  1    861]
[Hap_425:  2    862-863]
[Hap_426:  1    864]
[Hap_427:  1    866]
[Hap_428:  1    867]
[Hap_429:  5    869 871 883 911-912]
[Hap_430:  4    870 885-886 916]
[Hap_431:  1    872]
[Hap_432:  1    873]
[Hap_433:  1    874]
[Hap_434:  1    875]
[Hap_435:  1    876]
[Hap_436:  1    877]
[Hap_437:  1    878]
[Hap_438:  3    879-880 882]
[Hap_439:  1    881]
[Hap_440:  1    884]
[Hap_441:  1    888]
[Hap_442:  1    889]
[Hap_443:  1    890]
[Hap_444:  1    891]
[Hap_445:  1    892]
[Hap_446:  1    894]
[Hap_447:  1    895]
[Hap_448:  1    896]
[Hap_449:  1    898]
[Hap_450:  1    899]
[Hap_451:  1    900]
[Hap_452:  1    901]
[Hap_453:  1    902]
[Hap_454:  1    903]
[Hap_455:  1    904]
[Hap_456:  1    905]
[Hap_457:  1    908]
[Hap_458:  1    910]
[Hap_459:  1    913]
[Hap_460:  1    914]
[Hap_461:  1    917]
[Hap_462:  1    918]
[Hap_463:  1    919]
[Hap_464:  1    920]
[Hap_465:  2    922 924]
[Hap_466:  1    925]
[Hap_467:  1    926]
[Hap_468:  1    927]
[Hap_469:  2    928 930]
[Hap_470:  1    932]
[Hap_471:  1    933]
[Hap_472:  1    936]
[Hap_473:  1    937]
[Hap_474:  1    938]
[Hap_475:  1    939]
[Hap_476:  1    940]
[Hap_477:  1    941]
[Hap_478:  1    942]
[Hap_479:  1    943]
[Hap_480:  1    944]
[Hap_481:  1    945]
[Hap_482:  1    946]
[Hap_483:  1    947]
[Hap_484:  1    948]
[Hap_485:  1    950]
[Hap_486:  1    952]
[Hap_487:  1    954]
[Hap_488:  1    955]
[Hap_489:  1    957]
[Hap_490:  1    958]
[Hap_491:  1    959]
[Hap_492:  1    960]
[Hap_493:  1    962]
[Hap_494:  1    963]
[Hap_495:  1    964]
[Hap_496:  1    965]
[Hap_497:  1    966]
[Hap_498:  1    967]
[Hap_499:  1    968]
[Hap_500:  1    969]
[Hap_501:  4    970 998 1004 1197]
[Hap_502:  1    972]
[Hap_503:  3    973 986 993]
[Hap_504:  3    974 1001 1003]
[Hap_505:  2    975 1002]
[Hap_506:  1    976]
[Hap_507:  14    979-980 987-988 990 1011 1014 1194 1199 1238 1241 1247-1248 1261]
[Hap_508:  3    982 999 1010]
[Hap_509:  10    985 989 992 1187 1222 1235 1242 1269 1271-1272]
[Hap_510:  5    994 1253 1263-1264 1266]
[Hap_511:  3    997 1227 1275]
[Hap_512:  1    1005]
[Hap_513:  1    1008]
[Hap_514:  1    1012]
[Hap_515:  1    1015]
[Hap_516:  1    1016]
[Hap_517:  1    1017]
[Hap_518:  1    1020]
[Hap_519:  1    1022]
[Hap_520:  1    1024]
[Hap_521:  1    1026]
[Hap_522:  4    1027 1093 1097 1108]
[Hap_523:  7    1029 1031 1045-1046 1056 1070 1096]
[Hap_524:  1    1033]
[Hap_525:  1    1034]
[Hap_526:  2    1035 1053]
[Hap_527:  1    1036]
[Hap_528:  3    1037 1048 1060]
[Hap_529:  3    1039 1041 1043]
[Hap_530:  1    1042]
[Hap_531:  1    1047]
[Hap_532:  1    1052]
[Hap_533:  2    1054 1104]
[Hap_534:  1    1059]
[Hap_535:  1    1062]
[Hap_536:  2    1063 1091]
[Hap_537:  1    1067]
[Hap_538:  1    1069]
[Hap_539:  1    1072]
[Hap_540:  1    1076]
[Hap_541:  1    1081]
[Hap_542:  1    1085]
[Hap_543:  1    1086]
[Hap_544:  1    1092]
[Hap_545:  1    1098]
[Hap_546:  1    1101]
[Hap_547:  1    1102]
[Hap_548:  1    1107]
[Hap_549:  1    1109]
[Hap_550:  1    1111]
[Hap_551:  1    1113]
[Hap_552:  1    1114]
[Hap_553:  1    1115]
[Hap_554:  1    1116]
[Hap_555:  1    1117]
[Hap_556:  1    1120]
[Hap_557:  1    1122]
[Hap_558:  6    1126 1130-1132 1153 1181]
[Hap_559:  3    1127 1163 1182]
[Hap_560:  4    1129 1140 1142 1147]
[Hap_561:  1    1134]
[Hap_562:  3    1146 1173 1175]
[Hap_563:  5    1155 1168-1169 1174 1178]
[Hap_564:  1    1161]
[Hap_565:  1    1162]
[Hap_566:  3    1185 1215 1270]
[Hap_567:  2    1186 1231]
[Hap_568:  9    1190 1224-1225 1229 1234 1251-1252 1273-1274]
[Hap_569:  4    1196 1200 1211 1276]
[Hap_570:  2    1202 1243]
[Hap_571:  7    1208-1210 1212-1213 1267 1278]
[Hap_572:  2    1218 1228]
[Hap_573:  1    1226]
[Hap_574:  1    1233]
[Hap_575:  2    1245 1277]
[Hap_576:  1    1250]
[Hap_577:  1    1268]
[Hap_578:  1    1289]
[Hap_579:  1    1290]
[Hap_580:  1    1291]
[Hap_581:  1    1292]
[Hap_582:  3    1293 1330 1401]
[Hap_583:  3    1294 1376 1380]
[Hap_584:  1    1295]
[Hap_585:  1    1296]
[Hap_586:  5    1297 1305 1326 1345 1349]
[Hap_587:  1    1298]
[Hap_588:  1    1299]
[Hap_589:  1    1300]
[Hap_590:  1    1301]
[Hap_591:  5    1302 1344 1353 1390 1395]
[Hap_592:  1    1303]
[Hap_593:  1    1306]
[Hap_594:  1    1307]
[Hap_595:  1    1308]
[Hap_596:  1    1309]
[Hap_597:  3    1310 1337 1365]
[Hap_598:  1    1311]
[Hap_599:  2    1312 1406]
[Hap_600:  1    1313]
[Hap_601:  1    1314]
[Hap_602:  1    1315]
[Hap_603:  1    1316]
[Hap_604:  1    1318]
[Hap_605:  1    1319]
[Hap_606:  1    1320]
[Hap_607:  1    1321]
[Hap_608:  1    1322]
[Hap_609:  1    1323]
[Hap_610:  3    1324 1364 1368]
[Hap_611:  1    1325]
[Hap_612:  1    1328]
[Hap_613:  1    1329]
[Hap_614:  1    1333]
[Hap_615:  1    1334]
[Hap_616:  1    1335]
[Hap_617:  3    1336 1363 1388]
[Hap_618:  1    1339]
[Hap_619:  1    1340]
[Hap_620:  1    1341]
[Hap_621:  2    1342 1360]
[Hap_622:  2    1343 1371]
[Hap_623:  1    1346]
[Hap_624:  1    1347]
[Hap_625:  1    1348]
[Hap_626:  1    1350]
[Hap_627:  1    1351]
[Hap_628:  1    1352]
[Hap_629:  1    1354]
[Hap_630:  1    1355]
[Hap_631:  1    1356]
[Hap_632:  1    1357]
[Hap_633:  1    1358]
[Hap_634:  1    1359]
[Hap_635:  1    1361]
[Hap_636:  1    1362]
[Hap_637:  1    1366]
[Hap_638:  1    1369]
[Hap_639:  1    1370]
[Hap_640:  1    1372]
[Hap_641:  1    1373]
[Hap_642:  1    1374]
[Hap_643:  1    1375]
[Hap_644:  1    1377]
[Hap_645:  2    1378 1391]
[Hap_646:  2    1381 1386]
[Hap_647:  1    1382]
[Hap_648:  1    1383]
[Hap_649:  1    1384]
[Hap_650:  1    1387]
[Hap_651:  1    1389]
[Hap_652:  1    1392]
[Hap_653:  1    1393]
[Hap_654:  1    1397]
[Hap_655:  1    1398]
[Hap_656:  1    1399]
[Hap_657:  1    1400]
[Hap_658:  1    1402]
[Hap_659:  1    1403]
[Hap_660:  1    1404]
[Hap_661:  1    1405]


[Hap#  Freq. Sequences]
[Hap_1:  9    NC_004331.3:c1466619-1464895_Plasmodium_falciparum_3D7_chromosome_13 PA0102-C PF0397-C PF0630-C PF0768-C PF0818-C SenT024 SenT128(2) X157]
[Hap_2:  1    PR0114-C]
[Hap_3:  1    PR0115-C]
[Hap_4:  1    PR0117-C]
[Hap_5:  1    PR0118-C]
[Hap_6:  1    PR0120-C]
[Hap_7:  23    PR0123-C PH0059-C PH0060-C PH0462-C PH0569-C PH0576-C PH0701-C PH0754-C PH0770-C PH0814-Cx PH0841-C PH0862-Cx QE0478-C QC0173-C QC0175-C QC0183-C QC0219-C PD0471-C PD0472-C PD0475-C PD0513-C PD0548-C PD0574-C]
[Hap_8:  2    PR0126-C SenT110]
[Hap_9:  1    PR0128-C]
[Hap_10:  1    PR0130-C]
[Hap_11:  1    PR0131-C]
[Hap_12:  1    PR0132-C]
[Hap_13:  1    PR0141-C]
[Hap_14:  1    PR0145-C]
[Hap_15:  1    PR0154-C]
[Hap_16:  1    PR0155-C]
[Hap_17:  1    PR0156-C]
[Hap_18:  44    PR0157-C PH0047-CX PH0211-C PH0252-C PH0322-C PH0337-C PH0517-C PH0518-C PH0524-C PH0585-C PH0592-C PH0601-C PH0604-C PH0605-C PH0730-C PH0732-C PH0737-C PH0742-C PH0743-C PH0752-C PH0756-Cx PH0761-C PH0865-C PH0866-C PH0873-Cx PH0921-C PH0925-C PH0930-Cx PH0932-C PH0976-C PH0979-C PH0985-C PF0099-C QE0429-C PV0243-Cx2 PV0266-C PV0277-C PV0278-C PV0345-C PD0503-C PD0512-C PD0516-C PD0521-C PD0523-C]
[Hap_19:  1    PR0158-C]
[Hap_20:  1    PR0159-C]
[Hap_21:  1    PR0160-C]
[Hap_22:  1    PR0161-C]
[Hap_23:  1    PR0163-C]
[Hap_24:  1    PR0164-C]
[Hap_25:  57    PH0051-CX PH0198-C PH0250-C PH0306-C PH0338-C PH0466-C PH0487-C PH0513-C PH0516-C PH0519-C PH0521-C PH0525-C PH0526-C PH0530-C PH0532-C PH0535-C PH0537-C PH0543-C PH0579-C PH0582-C PH0586-C PH0587-C PH0596-C PH0611-C PH0676-C PH0680-C PH0687-C PH0696-C PH0700-C PH0712-C PH0728-C PH0731-C PH0745-C PH0755-C PH0757-C PH0817-C PH0832-C PH0836-C PH0980-C PH1138-C QC0180-C PD0467-C PD0498-C PD0502-C PD0510-C PD0575-C PD0578-C PD0579-C PD0580-C PD0658-C PD0659-C PD0662-C PD0663-C PD0664-C PD0665-C PD0668-C PD0670-C]
[Hap_26:  85    PH0055-C PH0173-C PH0197-C PH0200-C PH0208-C PH0213-C PH0251-C PH0253-C PH0284-C PH0285-C PH0300-C PH0325-C PH0335-C PH0458-CW PH0470-C PH0479-CW PH0481-C PH0482-C PH0486-C PH0533-C PH0539-C PH0540-C PH0541-C PH0542-C PH0551-C PH0552-C PH0556-C PH0558-C PH0560-C PH0561-C PH0562-C PH0566-C PH0578-C PH0686-C PH0689-C PH0692-C PH0694-C PH0695-C PH0697-C PH0702-C PH0705-C PH0706-C PH0709-C PH0715-C PH0723-C PH0818-C PH0819-C PH0820-C PH0822-C PH0823-C PH0826-C PH0828-C PH0830-C PH0831-C PH0833-C PH0837-C PH0838-C PH0839-C PH0840-C PH0845-C PH0846-C PH0847-C PH0850-C PH0851-C PH0854-C PH0855-C PH0858-C PH0860-Cx PH0886-C PH0889-C PH0893-C PH0896-C PH0902-C PH0909-C PH0912-C PH0920-Cx PH0994-C PH0996-C PH0997-C PH0999-C PH1003-C PH1136-C PD0500-C PD0501-C PD0651-C]
[Hap_27:  16    PH0057-C PH0171-C PH0297-C PH0457-CW PH0467-CW PH0474-CW PH0497-CW PH0529-C PH0534-C PH0538-C PH0544-C PH0677-C PH0685-C PH0718-C PH0842-C PH0843-C]
[Hap_28:  17    PH0064-C PH0207-C PH0239-C PH0244-C PH0247-C PH0249-C PH0303-CW PH0456-C PH0477-C PH0490-C PH0496-CW PH0498-CW PH0522-C PH0593-C PH0879-C PH0926-C PH0981-C]
[Hap_29:  6    PH0163-C PH0167-C PH0283-C PH0321-C PH0339-C PV0274-C]
[Hap_30:  43    PH0193-C PH0209-C PH0342-C PH0343-C PH0344-C PH0349-C PH0353-C PH0354-C PH0372-C PH0515-C PH0520-C PH0523-C PH0599-C PH0600-C PH0610-C PH0619-C PH0623-C PH0650-C PH0738-C PH0758-C PH0778-C PH0785-Cx PH0788-C PH0795-C PH0801-C PH0810-C PH0844-C PH0936-C PH1137-C QE0393-Cx QE0400-C QE0426-C QC0166-C QC0231-C PV0285-C PV0286-C PV0297-C PD0473-C PD0520-C PD0550-C PD0553-C PD0572-C PD0573-C]
[Hap_31:  2    PH0201-C PH0363-C]
[Hap_32:  33    PH0203-C PH0241-C PH0350-C PH0485-C PH0565-C PH0584-C PH0632-C PH0746-C PH0780-C PH0805-C PH0887-C PH0888-C PH0890-C PH0891-Cx PH0895-C PH0899-C PH0900-C PH0901-C PH0904-C PH0907-C PH0908-C PH0910-C PH0911-Cx PH0915-C PH0989-C PH0990-C PH0991-C PH1001-C PH1002-C QE0403-Cx QE0459-C PV0282-C PD0660-C]
[Hap_33:  11    PH0210-C PH0308-CW PH0570-C PH0684-C PH0708-C PH0716-C PH0825-C PH0829-C PH0868-Cx PH0870-C PH0874-Cx]
[Hap_34:  9    PH0248-C PH0473-C PH0480-C PH0500-CW PH0986-C PH0987-C QC0207-C QC0211-C PD0481-C]
[Hap_35:  1    PH0305-C]
[Hap_36:  10    PH0307-C PH0464-CW PH0483-CW PH0514-C PH0531-C PH0575-C PH0602-C PH0753-Cx PV0259-C PV0288-C]
[Hap_37:  12    PH0327-C PH0378-C PH0499-CW QE0398-C QE0443-C QE0451-C QE0452-C QC0201-C PV0271-C PV0308-Cx PV0311-C PV0313-C]
[Hap_38:  2    PH0346-C PH0367-C]
[Hap_39:  3    PH0347-C PH0508-C PH0984-C]
[Hap_40:  2    PH0348-C PV0321-C]
[Hap_41:  4    PH0352-C PV0317-C PV0319-C PV0329-C]
[Hap_42:  8    PH0355-C PH0382-C PH0636-C PH0640-C PH0933-C QE0401-C QE0430-C PV0309-C]
[Hap_43:  4    PH0356-C PH0789-C PH0794-C PH0797-C]
[Hap_44:  1    PH0357-C]
[Hap_45:  2    PH0358-C PH0506-C]
[Hap_46:  1    PH0359-C]
[Hap_47:  7    PH0360-C PH0381-C PH0630-C PV0296-C PD0495-C PD0562-C PD0565-C]
[Hap_48:  3    PH0361-C PH0489-C PH0813-C]
[Hap_49:  4    PH0362-C PH0626-C QE0464-C QE0474-C]
[Hap_50:  1    PH0364-C]
[Hap_51:  1    PH0370-C]
[Hap_52:  1    PH0373-C]
[Hap_53:  1    PH0374-C]
[Hap_54:  1    PH0375-C]
[Hap_55:  1    PH0377-C]
[Hap_56:  1    PH0468-C]
[Hap_57:  3    PH0502-C PH0937-C QE0449-C]
[Hap_58:  1    PH0507-C]
[Hap_59:  8    PH0528-C PH0553-C PH0554-C PH0559-C PH0703-C PH0719-C PH0722-C PH0856-C]
[Hap_60:  2    PH0555-C PH0679-C]
[Hap_61:  1    PH0589-C]
[Hap_62:  1    PH0591-C]
[Hap_63:  14    PH0597-C PH0608-C PH0609-C PH0729-C PH0872-C PH0923-Cx PH0924-C PH0929-C PH0931-C PH0983-C QE0397-C QE0404-C QE0465-C QE0476-C]
[Hap_64:  1    PH0617-C]
[Hap_65:  1    PH0620-C]
[Hap_66:  2    PH0621-C PH0625-C]
[Hap_67:  3    PH0624-C QE0434-C PV0265-C]
[Hap_68:  4    PH0631-C PH0647-C PH0790-C QE0437-C]
[Hap_69:  9    PH0633-C PH0639-C QG0220-C QG0295-C PF0347-C PF0456-C PT0302-C SenP027 SenT117]
[Hap_70:  1    PH0638-C]
[Hap_71:  1    PH0644-C]
[Hap_72:  6    PH0678-C PH0834-C QC0185-C PV0247-Cx2 PD0543-C PD0555-C]
[Hap_73:  2    PH0727-C QE0456-C]
[Hap_74:  2    PH0739-C PH0759-C]
[Hap_75:  1    PH0762-Cx]
[Hap_76:  2    PH0765-C PH0773-Cx]
[Hap_77:  2    PH0772-C PV0339-C]
[Hap_78:  14    PH0775-Cx PH0852-C PH0853-C QC0227-C QC0228-C QC0239-C PV0262-C PV0283-C PV0284-C PV0292-C PV0300-C PV0344-C PD0535-C PD0559-C]
[Hap_79:  3    PH0776-C PH0807-C PH0885-Cx]
[Hap_80:  1    PH0783-C]
[Hap_81:  1    PH0784-C]
[Hap_82:  1    PH0793-C]
[Hap_83:  1    PH0816-Cx]
[Hap_84:  1    PH0848-C]
[Hap_85:  1    PH0871-C]
[Hap_86:  1    PH0875-C]
[Hap_87:  2    PH0877-C PH0878-C]
[Hap_88:  1    PH0880-C]
[Hap_89:  4    PH0928-C PV0267-C PV0269-C PV0330-C]
[Hap_90:  3    PH0939-C PH0942-Cx QE0438-C]
[Hap_91:  1    PH0982-C]
[Hap_92:  1    PH1000-C]
[Hap_93:  1    QG0184-C]
[Hap_94:  1    QG0185-C]
[Hap_95:  3    QG0186-C PT0225-C PT0234-Cx]
[Hap_96:  1    QG0187-C]
[Hap_97:  1    QG0195-C]
[Hap_98:  1    QG0200-C]
[Hap_99:  1    QG0201-C]
[Hap_100:  1    QG0202-C]
[Hap_101:  1    QG0204-C]
[Hap_102:  1    QG0205-C]
[Hap_103:  1    QG0208-C]
[Hap_104:  4    QG0209-C G25 G47 X243]
[Hap_105:  1    QG0210-C]
[Hap_106:  1    QG0211-C]
[Hap_107:  9    QG0216-C PF0136-C PF0143-C PF0151-C PF0393-CW PF0612-C PF0696-C PF0754-C PT0068-C]
[Hap_108:  1    QG0217-C]
[Hap_109:  1    QG0218-C]
[Hap_110:  1    QG0219-C]
[Hap_111:  1    QG0223-C]
[Hap_112:  1    QG0225-C]
[Hap_113:  2    QG0228-C QG0276-C]
[Hap_114:  1    QG0232-C]
[Hap_115:  1    QG0233-C]
[Hap_116:  1    QG0236-C]
[Hap_117:  3    QG0239-C PT0181-C PT0264-Cx]
[Hap_118:  4    QG0243-C PT0070-C PT0129-C PT0226-C]
[Hap_119:  2    QG0245-C QG0255-C]
[Hap_120:  1    QG0247-C]
[Hap_121:  2    QG0249-C QG0250-C]
[Hap_122:  1    QG0252-C]
[Hap_123:  1    QG0256-C]
[Hap_124:  1    QG0257-C]
[Hap_125:  1    QG0258-C]
[Hap_126:  1    QG0261-C]
[Hap_127:  1    QG0262-C]
[Hap_128:  1    QG0264-C]
[Hap_129:  1    QG0265-C]
[Hap_130:  1    QG0269-C]
[Hap_131:  1    QG0274-C]
[Hap_132:  1    QG0275-C]
[Hap_133:  2    QG0277-C PA0200-C]
[Hap_134:  1    QG0281-C]
[Hap_135:  1    QG0282-C]
[Hap_136:  6    QG0286-C PF0560-C PF0728-C PT0007-CW PT0009-CW PT0058-C]
[Hap_137:  1    QG0287-C]
[Hap_138:  1    QG0291-C]
[Hap_139:  1    QG0292-C]
[Hap_140:  1    QG0296-C]
[Hap_141:  1    QG0299-C]
[Hap_142:  2    PA0007-C PF0674-C]
[Hap_143:  3    PA0012-C PA0089-C PA0091-C]
[Hap_144:  1    PA0016-C]
[Hap_145:  1    PA0017-C]
[Hap_146:  1    PA0022-C]
[Hap_147:  1    PA0026-C]
[Hap_148:  21    PA0032-C PA0071-C PA0099-C PF0092-C PF0278-C PF0372-C PF0596-C PF0680-C PF0687-C PF0763-C PA0182-C PM0074-C SenT061 SenT97(2) SenT111 SenT112 SenT136 SenT140 SenT151(2) SenT166 SenV042]
[Hap_149:  2    PA0034-C PA0046-C]
[Hap_150:  1    PA0036-C]
[Hap_151:  1    PA0042-C]
[Hap_152:  1    PA0047-C]
[Hap_153:  4    PA0051-C PA0093-C PT0255-C SenT063]
[Hap_154:  1    PA0054-C]
[Hap_155:  1    PA0056-C]
[Hap_156:  3    PA0059-C PF0329-C SenT047]
[Hap_157:  1    PA0064-C]
[Hap_158:  1    PA0068-C]
[Hap_159:  1    PA0073-C]
[Hap_160:  1    PA0074-C]
[Hap_161:  1    PA0075-C]
[Hap_162:  4    PA0078-C PA0169-C PA0219-C PA0223-C]
[Hap_163:  1    PA0079-C]
[Hap_164:  3    PA0081-C SenT170 SenT235]
[Hap_165:  1    PA0087-C]
[Hap_166:  2    PA0092-C PF0722-C]
[Hap_167:  16    PA0100-C PF0020-C PF0578-C PA0270-C PT0066-C PT0197-C PT0206-C PT0270-C PM0129-C SenT011 SenT058(2) SenT074 SenT074(2) SenT081 SenT085 SenT127]
[Hap_168:  17    PA0101-C PF0011-C PF0172-C PF0180-C PF0277-C PF0337-C PF0783-C PA0262-C SenT022 SenT044(2) SenT069 SenT084(2) SenT084(3) SenT92 SenT120 SenT125 SenT142(2)]
[Hap_169:  2    PF0008-C SenT087]
[Hap_170:  1    PF0022-C]
[Hap_171:  1    PF0025-C]
[Hap_172:  1    PF0028-C]
[Hap_173:  1    PF0031-C]
[Hap_174:  1    PF0032-C]
[Hap_175:  1    PF0035-C]
[Hap_176:  1    PF0037-C]
[Hap_177:  1    PF0041-C]
[Hap_178:  1    PF0042-C]
[Hap_179:  1    PF0047-C]
[Hap_180:  1    PF0050-C]
[Hap_181:  1    PF0052-C]
[Hap_182:  1    PF0055-C]
[Hap_183:  1    PF0058-C]
[Hap_184:  1    PF0074-C]
[Hap_185:  3    PF0079-C PF0175-C PF0556-C]
[Hap_186:  1    PF0098-C]
[Hap_187:  4    PF0100-C PF0161-C PF0434-C PM0020-C]
[Hap_188:  1    PF0105-C]
[Hap_189:  1    PF0106-C]
[Hap_190:  1    PF0107-C]
[Hap_191:  3    PF0108-C PM0017-C PM0097-C]
[Hap_192:  1    PF0115-C]
[Hap_193:  1    PF0117-C]
[Hap_194:  1    PF0119-C]
[Hap_195:  1    PF0121-C]
[Hap_196:  1    PF0122-C]
[Hap_197:  1    PF0129-C]
[Hap_198:  1    PF0137-C]
[Hap_199:  1    PF0142-C]
[Hap_200:  1    PF0145-C]
[Hap_201:  1    PF0148-C]
[Hap_202:  1    PF0149-C]
[Hap_203:  1    PF0152-C]
[Hap_204:  1    PF0156-C]
[Hap_205:  1    PF0157-C]
[Hap_206:  1    PF0158-C]
[Hap_207:  1    PF0159-C]
[Hap_208:  1    PF0162-C]
[Hap_209:  1    PF0163-C]
[Hap_210:  1    PF0164-C]
[Hap_211:  1    PF0166-C]
[Hap_212:  1    PF0168-C]
[Hap_213:  1    PF0176-C]
[Hap_214:  1    PF0178-C]
[Hap_215:  1    PF0193-C]
[Hap_216:  1    PF0203-C]
[Hap_217:  1    PF0204-C]
[Hap_218:  1    PF0206-C]
[Hap_219:  1    PF0207-C]
[Hap_220:  1    PF0211-C]
[Hap_221:  2    PF0213-C SenT233]
[Hap_222:  1    PF0221-C]
[Hap_223:  4    PF0222-C PF0670-C SenT002 SenT128]
[Hap_224:  1    PF0225-C]
[Hap_225:  1    PF0232-C]
[Hap_226:  1    PF0235-C]
[Hap_227:  1    PF0236-C]
[Hap_228:  2    PF0239-C PM0004-C]
[Hap_229:  2    PF0240-C PF0431-C]
[Hap_230:  2    PF0245-C PF0310-C]
[Hap_231:  1    PF0246-C]
[Hap_232:  2    PF0248-C PF0267-C]
[Hap_233:  1    PF0255-C]
[Hap_234:  1    PF0259-C]
[Hap_235:  1    PF0260-C]
[Hap_236:  1    PF0261-C]
[Hap_237:  1    PF0266-C]
[Hap_238:  1    PF0269-C]
[Hap_239:  1    PF0276-C]
[Hap_240:  1    PF0279-C]
[Hap_241:  1    PF0298-C]
[Hap_242:  1    PF0299-C]
[Hap_243:  1    PF0301-C]
[Hap_244:  1    PF0309-C]
[Hap_245:  1    PF0314-C]
[Hap_246:  1    PF0323-C]
[Hap_247:  2    PF0326-C PF0519-C]
[Hap_248:  1    PF0328-C]
[Hap_249:  1    PF0332-C]
[Hap_250:  1    PF0334-C]
[Hap_251:  1    PF0339-C]
[Hap_252:  1    PF0340-C]
[Hap_253:  1    PF0344-C]
[Hap_254:  1    PF0366-C]
[Hap_255:  1    PF0369-C]
[Hap_256:  1    PF0370-C]
[Hap_257:  5    PF0371-C PF0747-C PA0260-C SenP060 SenV034]
[Hap_258:  1    PF0400-C]
[Hap_259:  1    PF0401-C]
[Hap_260:  1    PF0405-C]
[Hap_261:  1    PF0406-C]
[Hap_262:  1    PF0407-C]
[Hap_263:  2    PF0409-C PF0668-C]
[Hap_264:  1    PF0410-CW]
[Hap_265:  1    PF0411-C]
[Hap_266:  2    PF0413-C SenP031]
[Hap_267:  2    PF0417-C SenT135]
[Hap_268:  1    PF0419-C]
[Hap_269:  1    PF0422-C]
[Hap_270:  1    PF0425-C]
[Hap_271:  1    PF0427-C]
[Hap_272:  1    PF0439-C]
[Hap_273:  1    PF0441-CW]
[Hap_274:  1    PF0446-CW]
[Hap_275:  1    PF0449-C]
[Hap_276:  1    PF0451-C]
[Hap_277:  1    PF0452-C]
[Hap_278:  2    PF0454-C PA0204-C]
[Hap_279:  1    PF0466-C]
[Hap_280:  1    PF0472-C]
[Hap_281:  1    PF0473-C]
[Hap_282:  1    PF0482-C]
[Hap_283:  1    PF0486-C]
[Hap_284:  1    PF0491-C]
[Hap_285:  1    PF0492-C]
[Hap_286:  1    PF0493-C]
[Hap_287:  1    PF0512-C]
[Hap_288:  1    PF0513-C]
[Hap_289:  1    PF0515-C]
[Hap_290:  1    PF0525-C]
[Hap_291:  1    PF0531-C]
[Hap_292:  1    PF0554-C]
[Hap_293:  1    PF0559-C]
[Hap_294:  1    PF0584-C]
[Hap_295:  2    PF0590-C PA0190-C]
[Hap_296:  2    PF0599-C SenT042]
[Hap_297:  1    PF0608-C]
[Hap_298:  1    PF0625-C]
[Hap_299:  2    PF0632-C PM0090-C]
[Hap_300:  1    PF0633-C]
[Hap_301:  1    PF0635-C]
[Hap_302:  1    PF0638-C]
[Hap_303:  1    PF0655-C]
[Hap_304:  1    PF0661-C]
[Hap_305:  1    PF0663-C]
[Hap_306:  1    PF0664-C]
[Hap_307:  1    PF0666-C]
[Hap_308:  1    PF0676-C]
[Hap_309:  2    PF0678-C PF0823-C]
[Hap_310:  1    PF0685-C]
[Hap_311:  1    PF0686-C]
[Hap_312:  1    PF0689-C]
[Hap_313:  1    PF0691-C]
[Hap_314:  1    PF0692-C]
[Hap_315:  1    PF0694-C]
[Hap_316:  1    PF0697-C]
[Hap_317:  1    PF0701-C]
[Hap_318:  1    PF0704-C]
[Hap_319:  1    PF0706-C]
[Hap_320:  1    PF0707-C]
[Hap_321:  1    PF0712-C]
[Hap_322:  1    PF0715-C]
[Hap_323:  1    PF0725-C]
[Hap_324:  1    PF0729-C]
[Hap_325:  1    PF0730-C]
[Hap_326:  1    PF0733-C]
[Hap_327:  1    PF0737-C]
[Hap_328:  1    PF0738-C]
[Hap_329:  1    PF0742-C]
[Hap_330:  1    PF0748-C]
[Hap_331:  1    PF0759-C]
[Hap_332:  1    PF0761-C]
[Hap_333:  1    PF0767-C]
[Hap_334:  1    PF0769-C]
[Hap_335:  1    PF0773-C]
[Hap_336:  1    PF0778-C]
[Hap_337:  1    PF0780-C]
[Hap_338:  1    PF0782-C]
[Hap_339:  2    PF0785-C SenT106]
[Hap_340:  1    PF0786-C]
[Hap_341:  1    PF0789-C]
[Hap_342:  1    PF0798-C]
[Hap_343:  1    PF0802-C]
[Hap_344:  1    PF0803-C]
[Hap_345:  4    PF0809-C PA0183-C SenT026 SenT104]
[Hap_346:  1    PF0810-C]
[Hap_347:  3    PF0811-C SenT119 SenT190]
[Hap_348:  1    PF0817-C]
[Hap_349:  1    PF0820-C]
[Hap_350:  1    PF0822-C]
[Hap_351:  1    PA0134-C]
[Hap_352:  5    PA0137-C PA0189-C PA0221-C SenT102 SenV092]
[Hap_353:  1    PA0144-C]
[Hap_354:  1    PA0149-C]
[Hap_355:  1    PA0151-C]
[Hap_356:  2    PA0152-C PA0176-C]
[Hap_357:  1    PA0157-C]
[Hap_358:  1    PA0158-C]
[Hap_359:  2    PA0161-C SenT184]
[Hap_360:  1    PA0163-C]
[Hap_361:  2    PA0165-C PA0167-C]
[Hap_362:  2    PA0173-C PM0114-C]
[Hap_363:  1    PA0180-C]
[Hap_364:  1    PA0184-C]
[Hap_365:  1    PA0186-C]
[Hap_366:  1    PA0187-C]
[Hap_367:  1    PA0195-C]
[Hap_368:  1    PA0197-C]
[Hap_369:  1    PA0201-C]
[Hap_370:  9    PA0202-C G9 G58 G59 W6 W46 W68 W94 W117]
[Hap_371:  1    PA0203-C]
[Hap_372:  2    PA0205-C PA0225-C]
[Hap_373:  1    PA0207-C]
[Hap_374:  1    PA0208-C]
[Hap_375:  1    PA0211-C]
[Hap_376:  1    PA0213-C]
[Hap_377:  1    PA0215-C]
[Hap_378:  1    PA0229-C]
[Hap_379:  1    PA0232-C]
[Hap_380:  1    PA0245-C]
[Hap_381:  1    PA0254-C]
[Hap_382:  1    PA0256-C]
[Hap_383:  1    PA0261-C]
[Hap_384:  2    QE0395-C PV0298-C]
[Hap_385:  2    QE0405-Cx QE0440-C]
[Hap_386:  5    QE0414-C PV0333-C PD0468-C PD0582-C PD0586-C]
[Hap_387:  1    QE0418-C]
[Hap_388:  1    QE0419-C]
[Hap_389:  6    QE0423-C QE0432-C QE0436-C QE0458-C QE0460-C QE0463-C]
[Hap_390:  1    QE0433-C]
[Hap_391:  1    QE0444-C]
[Hap_392:  1    QE0447-C]
[Hap_393:  2    QE0455-C QE0471-C]
[Hap_394:  1    QE0457-C]
[Hap_395:  1    PT0002-CW]
[Hap_396:  1    PT0008-CW]
[Hap_397:  1    PT0014-CW]
[Hap_398:  1    PT0018-CW]
[Hap_399:  1    PT0019-CW]
[Hap_400:  1    PT0020-CW]
[Hap_401:  1    PT0021-CW]
[Hap_402:  1    PT0023-CW]
[Hap_403:  1    PT0027-C]
[Hap_404:  1    PT0031-C]
[Hap_405:  1    PT0032-C]
[Hap_406:  1    PT0034-C]
[Hap_407:  1    PT0035-C]
[Hap_408:  1    PT0040-C]
[Hap_409:  1    PT0041-C]
[Hap_410:  1    PT0042-C]
[Hap_411:  1    PT0048-C]
[Hap_412:  1    PT0052-C]
[Hap_413:  1    PT0060-C]
[Hap_414:  2    PT0063-C PT0084-C]
[Hap_415:  1    PT0064-C]
[Hap_416:  1    PT0065-C]
[Hap_417:  1    PT0079-C]
[Hap_418:  1    PT0080-C]
[Hap_419:  1    PT0086-C]
[Hap_420:  1    PT0088-C]
[Hap_421:  1    PT0095-C]
[Hap_422:  1    PT0098-C]
[Hap_423:  2    PT0101-C PT0118-C]
[Hap_424:  1    PT0105-C]
[Hap_425:  2    PT0106-C PT0109-C]
[Hap_426:  1    PT0114-C]
[Hap_427:  1    PT0120-C]
[Hap_428:  1    PT0126-C]
[Hap_429:  5    PT0131-C PT0134-C PT0174-C PT0242-C PT0242-Cx]
[Hap_430:  4    PT0133-C PT0177-C PT0178-C PT0256-C]
[Hap_431:  1    PT0135-C]
[Hap_432:  1    PT0137-C]
[Hap_433:  1    PT0146-C]
[Hap_434:  1    PT0149-C]
[Hap_435:  1    PT0158-C]
[Hap_436:  1    PT0165-C]
[Hap_437:  1    PT0166-C]
[Hap_438:  3    PT0168-C PT0169-C PT0173-C]
[Hap_439:  1    PT0170-C]
[Hap_440:  1    PT0176-C]
[Hap_441:  1    PT0183-C]
[Hap_442:  1    PT0184-C]
[Hap_443:  1    PT0187-C]
[Hap_444:  1    PT0189-C]
[Hap_445:  1    PT0195-C]
[Hap_446:  1    PT0199-C]
[Hap_447:  1    PT0200-C]
[Hap_448:  1    PT0204-C]
[Hap_449:  1    PT0213-C]
[Hap_450:  1    PT0214-C]
[Hap_451:  1    PT0215-C]
[Hap_452:  1    PT0217-C]
[Hap_453:  1    PT0218-C]
[Hap_454:  1    PT0220-C]
[Hap_455:  1    PT0222-C]
[Hap_456:  1    PT0224-C]
[Hap_457:  1    PT0230-Cx]
[Hap_458:  1    PT0240-C]
[Hap_459:  1    PT0248-C]
[Hap_460:  1    PT0253-C]
[Hap_461:  1    PT0258-C]
[Hap_462:  1    PT0261-C]
[Hap_463:  1    PT0262-C]
[Hap_464:  1    PT0263-C]
[Hap_465:  2    PT0269-C PT0281-C]
[Hap_466:  1    PT0284-C]
[Hap_467:  1    PT0286-C]
[Hap_468:  1    PT0287-C]
[Hap_469:  2    PT0294-C PT0303-C]
[Hap_470:  1    PM0005-C]
[Hap_471:  1    PM0015-C]
[Hap_472:  1    PM0021-C]
[Hap_473:  1    PM0022-C]
[Hap_474:  1    PM0025-C]
[Hap_475:  1    PM0029-C]
[Hap_476:  1    PM0033-C]
[Hap_477:  1    PM0037-C]
[Hap_478:  1    PM0042-C]
[Hap_479:  1    PM0047-C]
[Hap_480:  1    PM0048-C]
[Hap_481:  1    PM0062-C]
[Hap_482:  1    PM0063-C]
[Hap_483:  1    PM0068-C]
[Hap_484:  1    PM0071-C]
[Hap_485:  1    PM0086-C]
[Hap_486:  1    PM0096-C]
[Hap_487:  1    PM0107-C]
[Hap_488:  1    PM0113-C]
[Hap_489:  1    PM0115-C]
[Hap_490:  1    PM0117-C]
[Hap_491:  1    PM0124-C]
[Hap_492:  1    PM0127-C]
[Hap_493:  1    PM0132-C]
[Hap_494:  1    PM0133-C]
[Hap_495:  1    PM0136-C]
[Hap_496:  1    PM0142-C]
[Hap_497:  1    PM0146-C]
[Hap_498:  1    PM0156-C]
[Hap_499:  1    PM0157-C]
[Hap_500:  1    PM0160-C]
[Hap_501:  4    QC0165-C QC0214-C QC0223-C PD0478-C]
[Hap_502:  1    QC0168-C]
[Hap_503:  3    QC0169-C QC0188-C QC0205-C]
[Hap_504:  3    QC0170-C QC0220-C QC0222-C]
[Hap_505:  2    QC0171-C QC0221-C]
[Hap_506:  1    QC0172-C]
[Hap_507:  14    QC0177-C QC0178-C QC0189-C QC0193-C QC0195-C QC0233-C QC0242-C PD0474-C PD0488-C PD0552-C PD0556-C PD0563-C PD0564-C PD0581-C]
[Hap_508:  3    QC0182-C QC0215-C QC0232-C]
[Hap_509:  10    QC0187-C QC0194-C QC0204-C PD0462-C PD0522-C PD0547-C PD0557-C PD0627-C PD0630-C PD0632-C]
[Hap_510:  5    QC0206-C PD0571-C PD0583-C PD0584-C PD0587-C]
[Hap_511:  3    QC0213-C PD0529-C PD0637-C]
[Hap_512:  1    QC0225-C]
[Hap_513:  1    QC0230-C]
[Hap_514:  1    QC0235-C]
[Hap_515:  1    SenP005]
[Hap_516:  1    SenP011]
[Hap_517:  1    SenP019]
[Hap_518:  1    SenP051]
[Hap_519:  1    SenT001]
[Hap_520:  1    SenT002(2)]
[Hap_521:  1    SenT015]
[Hap_522:  4    SenT015(2) SenT133 SenT138 SenT180]
[Hap_523:  7    SenT022(2) SenT025 SenT052 SenT053 SenT072 SenT087(3) SenT136(2)]
[Hap_524:  1    SenT030]
[Hap_525:  1    SenT033]
[Hap_526:  2    SenT033(2) SenT067]
[Hap_527:  1    SenT037]
[Hap_528:  3    SenT040 SenT058 SenT077(2)]
[Hap_529:  3    SenT044 SenT045 SenT046(2)]
[Hap_530:  1    SenT045(2)]
[Hap_531:  1    SenT055]
[Hap_532:  1    SenT066]
[Hap_533:  2    SenT067(2) SenT165]
[Hap_534:  1    SenT077]
[Hap_535:  1    SenT082]
[Hap_536:  2    SenT084 SenT130]
[Hap_537:  1    SenT086]
[Hap_538:  1    SenT087(2)]
[Hap_539:  1    SenT97]
[Hap_540:  1    SenT105]
[Hap_541:  1    SenT113]
[Hap_542:  1    SenT124]
[Hap_543:  1    SenT124(2)]
[Hap_544:  1    SenT130(2)]
[Hap_545:  1    SenT139]
[Hap_546:  1    SenT150]
[Hap_547:  1    SenT151]
[Hap_548:  1    SenT179]
[Hap_549:  1    SenT181]
[Hap_550:  1    SenT187]
[Hap_551:  1    SenT224]
[Hap_552:  1    SenT227]
[Hap_553:  1    SenT230]
[Hap_554:  1    SenT231]
[Hap_555:  1    SenT232]
[Hap_556:  1    SenT236]
[Hap_557:  1    SenV035]
[Hap_558:  6    PV0245-Cx2 PV0251-C PV0253-C PV0254-C PV0287-C PV0340-C]
[Hap_559:  3    PV0246-C PV0306-C PV0343-C]
[Hap_560:  4    PV0249-Cx PV0270-C PV0272-C PV0280-C]
[Hap_561:  1    PV0261-C]
[Hap_562:  3    PV0279-C PV0325-C PV0328-C]
[Hap_563:  5    PV0289-C PV0314-C PV0315-Cx PV0326-C PV0331-Cx]
[Hap_564:  1    PV0302-C]
[Hap_565:  1    PV0305-C]
[Hap_566:  3    PD0459-Cx PD0511-C PD0629-C]
[Hap_567:  2    PD0461-C PD0541-C]
[Hap_568:  9    PD0470-C PD0525-C PD0527-C PD0533-C PD0546-C PD0569-C PD0570-C PD0635-C PD0636-C]
[Hap_569:  4    PD0476-C PD0490-C PD0507-C PD0638-C]
[Hap_570:  2    PD0496-C PD0558-C]
[Hap_571:  7    PD0504-C PD0505-C PD0506-C PD0508-C PD0509-Cx2 PD0590-C PD0648-C]
[Hap_572:  2    PD0514-C PD0532-C]
[Hap_573:  1    PD0528-C]
[Hap_574:  1    PD0544-C]
[Hap_575:  2    PD0561-C PD0640-C]
[Hap_576:  1    PD0567-C]
[Hap_577:  1    PD0626-C]
[Hap_578:  1    C9]
[Hap_579:  1    C15]
[Hap_580:  1    C19]
[Hap_581:  1    C24]
[Hap_582:  3    C31 G51 X194]
[Hap_583:  3    C33 W57 W70]
[Hap_584:  1    C50]
[Hap_585:  1    C83]
[Hap_586:  5    C89 G10 G45 W16 W20]
[Hap_587:  1    C90]
[Hap_588:  1    C279]
[Hap_589:  1    G3]
[Hap_590:  1    G4]
[Hap_591:  5    G6 W15 W28 W108 W118]
[Hap_592:  1    G7]
[Hap_593:  1    G11]
[Hap_594:  1    G13]
[Hap_595:  1    G15]
[Hap_596:  1    G16]
[Hap_597:  3    G17 W5 W44]
[Hap_598:  1    G19]
[Hap_599:  2    G20 X242]
[Hap_600:  1    G21]
[Hap_601:  1    G22]
[Hap_602:  1    G23]
[Hap_603:  1    G24]
[Hap_604:  1    G26]
[Hap_605:  1    G30]
[Hap_606:  1    G33]
[Hap_607:  1    G35]
[Hap_608:  1    G37]
[Hap_609:  1    G38]
[Hap_610:  3    G40 W42 W47]
[Hap_611:  1    G42]
[Hap_612:  1    G49]
[Hap_613:  1    G50]
[Hap_614:  1    G70]
[Hap_615:  1    G71]
[Hap_616:  1    G86]
[Hap_617:  3    G89 W40 W101]
[Hap_618:  1    W8]
[Hap_619:  1    W10]
[Hap_620:  1    W11]
[Hap_621:  2    W12 W36]
[Hap_622:  2    W14 W51]
[Hap_623:  1    W17]
[Hap_624:  1    W18]
[Hap_625:  1    W19]
[Hap_626:  1    W21]
[Hap_627:  1    W23]
[Hap_628:  1    W25]
[Hap_629:  1    W29]
[Hap_630:  1    W30]
[Hap_631:  1    W31]
[Hap_632:  1    W32]
[Hap_633:  1    W34]
[Hap_634:  1    W35]
[Hap_635:  1    W38]
[Hap_636:  1    W39]
[Hap_637:  1    W45]
[Hap_638:  1    W48]
[Hap_639:  1    W49]
[Hap_640:  1    W52]
[Hap_641:  1    W53]
[Hap_642:  1    W55]
[Hap_643:  1    W56]
[Hap_644:  1    W58]
[Hap_645:  2    W66 W112]
[Hap_646:  2    W72 W98]
[Hap_647:  1    W73]
[Hap_648:  1    W74]
[Hap_649:  1    W92]
[Hap_650:  1    W99]
[Hap_651:  1    W107]
[Hap_652:  1    W114]
[Hap_653:  1    W115]
[Hap_654:  1    X176]
[Hap_655:  1    X177]
[Hap_656:  1    X182]
[Hap_657:  1    X184]
[Hap_658:  1    X195]
[Hap_659:  1    X199]
[Hap_660:  1    X202]
[Hap_661:  1    X241]


BEGIN CHARACTERS;
DIMENSIONS NCHAR=171;
FORMAT DATATYPE=DNA  MISSING=? GAP=- MATCHCHAR=.;
CHARLABELS
	[1]	nt_45	[2]	nt_55	[3]	nt_84	[4]	nt_110	[5]	nt_115
	[6]	nt_116	[7]	nt_130	[8]	nt_136	[9]	nt_137	[10]	nt_145
	[11]	nt_184	[12]	nt_198	[13]	nt_249	[14]	nt_251	[15]	nt_268
	[16]	nt_269	[17]	nt_272	[18]	nt_274	[19]	nt_275	[20]	nt_282
	[21]	nt_288	[22]	nt_293	[23]	nt_336	[24]	nt_347	[25]	nt_356
	[26]	nt_364	[27]	nt_368	[28]	nt_369	[29]	nt_383	[30]	nt_389
	[31]	nt_401	[32]	nt_420	[33]	nt_461	[34]	nt_462	[35]	nt_496
	[36]	nt_508	[37]	nt_509	[38]	nt_519	[39]	nt_528	[40]	nt_531
	[41]	nt_535	[42]	nt_536	[43]	nt_537	[44]	nt_539	[45]	nt_542
	[46]	nt_558	[47]	nt_570	[48]	nt_608	[49]	nt_622	[50]	nt_625
	[51]	nt_627	[52]	nt_632	[53]	nt_655	[54]	nt_656	[55]	nt_662
	[56]	nt_683	[57]	nt_728	[58]	nt_764	[59]	nt_781	[60]	nt_792
	[61]	nt_806	[62]	nt_811	[63]	nt_812	[64]	nt_813	[65]	nt_823
	[66]	nt_827	[67]	nt_829	[68]	nt_830	[69]	nt_832	[70]	nt_833
	[71]	nt_839	[72]	nt_840	[73]	nt_841	[74]	nt_845	[75]	nt_853
	[76]	nt_854	[77]	nt_855	[78]	nt_856	[79]	nt_860	[80]	nt_868
	[81]	nt_869	[82]	nt_872	[83]	nt_889	[84]	nt_891	[85]	nt_892
	[86]	nt_894	[87]	nt_895	[88]	nt_898	[89]	nt_907	[90]	nt_919
	[91]	nt_926	[92]	nt_932	[93]	nt_934	[94]	nt_935	[95]	nt_937
	[96]	nt_940	[97]	nt_943	[98]	nt_949	[99]	nt_951	[100]	nt_952
	[101]	nt_955	[102]	nt_956	[103]	nt_981	[104]	nt_982	[105]	nt_985
	[106]	nt_991	[107]	nt_1002	[108]	nt_1010	[109]	nt_1019	[110]	nt_1023
	[111]	nt_1025	[112]	nt_1028	[113]	nt_1029	[114]	nt_1030	[115]	nt_1044
	[116]	nt_1045	[117]	nt_1047	[118]	nt_1048	[119]	nt_1049	[120]	nt_1057
	[121]	nt_1058	[122]	nt_1064	[123]	nt_1075	[124]	nt_1081	[125]	nt_1112
	[126]	nt_1132	[127]	nt_1191	[128]	nt_1197	[129]	nt_1216	[130]	nt_1219
	[131]	nt_1230	[132]	nt_1234	[133]	nt_1235	[134]	nt_1255	[135]	nt_1263
	[136]	nt_1264	[137]	nt_1285	[138]	nt_1291	[139]	nt_1295	[140]	nt_1305
	[141]	nt_1312	[142]	nt_1351	[143]	nt_1355	[144]	nt_1356	[145]	nt_1382
	[146]	nt_1384	[147]	nt_1390	[148]	nt_1394	[149]	nt_1399	[150]	nt_1405
	[151]	nt_1417	[152]	nt_1419	[153]	nt_1421	[154]	nt_1459	[155]	nt_1464
	[156]	nt_1465	[157]	nt_1466	[158]	nt_1468	[159]	nt_1469	[160]	nt_1476
	[161]	nt_1485	[162]	nt_1497	[163]	nt_1533	[164]	nt_1545	[165]	nt_1551
	[166]	nt_1553	[167]	nt_1577	[168]	nt_1621	[169]	nt_1651	[170]	nt_1652
	[171]	nt_1662
;

MATRIX
[                10        20        30        40        50        60        70        80        90       100       110       120       130       140       150       160       170 ]
[                 *         *         *         *         *         *         *         *         *         *         *         *         *         *         *         *         * ]
Hap_1    GGGACGAGACCCTAGCGGTATGGTATGTAACAATGGAAAAAGTAGTTTTGTAGCAGGTAATGAAAATTCAAATAAGATTCGAGTGACGCAATGCGGAACGAAACTAAGCCGTTGTCAGACCCGGAAGTAGTTATAGCGCAAAGTGTAGCACTCAAGCGGTTTTTCTAGAGA

Hap_2    ............A.CTAA........A..G...........A...........A........................C...C...............A.................................CC..............TGT.....G..............

Hap_3    .......C....AG.TA....A..G....G...A.......A....................................CT..................A.......................C..........C...................C..G..............

Hap_4    ............AGCTAA........A..G...........A...........A........................C...C..........T....A.......................C.........CC...................C..G..............

Hap_5    ...........GAG.TAA...........G..G........A..T.................................C...C...............A.......................C..........C..............TG......G..............

Hap_6    ............A...A....A..G.A..G...........A........................A...........C...C...............A.................................CC..............TGT.....G..............

Hap_7    ...........GAG.TAA...........G..G........A..T.................................C...C...............A.................................CC..............TG......G..............

Hap_8    ............A...A.........A.TG...........A..T.................................C...C.....G......C..A........A...............A.........CT..............G......G..............

Hap_9    ...............TA......G....TG....A...............................A...........CT...A....G.........A.......................C..........CT..............G.....................

Hap_10   ............AGCTAA........A..G...........A........................A...........C...C.........T..C..A.......................C.........CC...................C..G..............

Hap_11   ............A..TAAC..A.....A.G...........A...........A........................C...C..........T....A.......................C.........CC...................C..G..............

Hap_12   .......C.......TA......G....TG....A...............................A...........CT...........CT..C..A........................A.......A.CT..................C..G..............

Hap_13   ...........GA..TAA...A.......G...........A....................................C...C...............A.................................CC..............TG......G..............

Hap_14   ............AG.TA....A.......GG.G........A..T.................................C...C...............A.................................CC............G.TGT.....G..............

Hap_15   ............AG.TA....A....A..G...........A........................A...........C...C...............A.................................CC..............TG......G..............

Hap_16   ............AGCTAA........A..GG..........A........................A...........C...C.....G.....T...A....................T............CC............G.TGT.....G..............

Hap_17   .......C....AG.TA....A....A..G...........A..........A.........................C...C...............A.......................C.........CC...................C..G..............

Hap_18   ...........GA..TAA...A.......GG..........A....................................C...................A.................................CC..............TG......G..............

Hap_19   ...........GA..TAA...A.......GG..........A....................................C...C...............A.......................C.........CC...................C..G..............

Hap_20   ............AGCTAA........A..G...........A....................................C...C..........T....A.................................CC...................C..G..............

Hap_21   .......C....AGCTAA........A..G...........A..........A.........................C...C...............A...........A...........C..........C..G................C..G..............

Hap_22   ............A.CTAA........A..G...........A...........A........................C...C..........T....A.......................C..........C...................C..G..............

Hap_23   ...........GAGCTAA........A..G...........A....................................C...C..........T....A.................................CC..............TG......G..............

Hap_24   ............AGCTAA........A..G...........A..........A.........................C...C...............A...........A...........C..........CT............TTG......G..............

Hap_25   ...........GA...AA...A.......GG..........A....................................CT..CA..............A..................................C..............TGT.....G.........T....

Hap_26   ...........GA..TAA...A.......GG..........A....................................C...................A..................................C......................G..............

Hap_27   ...........GA..TAA...A.......G...........A....................................C...C...............A..................................C......................G..............

Hap_28   .......C.......TA....A..G....G...........A....................................C...C..........T....A..........A............C.........CC..............TG......G..............

Hap_29   ...........GAG.TAA...........G..G........A..T.................................CT..CA..............A..................................C......................G..............

Hap_30   ............AGCTAA........A..G...........A....................................C...C..........T....A..................................C......................G..............

Hap_31   .......C....AG.TA....A.......G..G........A..T.................................C...C...............A..................................CC.............TG......G..............

Hap_32   ................A............G...........A..T.................................C...C...............A.................................CC..............TG......G..............

Hap_33   ...........GA..TAA...A.......GG..........A....................................C...C...............A..................................C......................G..............

Hap_34   ............A...A............G...........A....................................C...C............C..A..................................C......................G..............

Hap_35   ............A.CTAA...........GG..........A........................A...........C...C...............A.......................C.T.......CC..............TG......G..............

Hap_36   ...........GA.CTAA........A..G..G........A..T.................................C...C...............A.................................CC..............TG......G..............

Hap_37   ............AG.TA....A..G....G...........A....................................C...C...............A.......................C.........CC...................C..G..............

Hap_38   ............A.CTAA...........GG..........A..T.................................C...C...............A.......................C.........CC...................C..G..............

Hap_39   ............AG.TA....A..G....GG.G........A...........A............A...........C...C.....G.....T...A....................T.............CT............TTG......G..............

Hap_40   .......C.......TA....A.......GG..........A....................................C...C...............A.................................CC..............TG......G..............

Hap_41   .......C...G...TA....A.......G...........A....................................CT..CA.............GAA.................................CC.............TG......G..............

Hap_42   .......C....AG.TA....A..G....GG.G........A...........A........................C...C...............A.................................CC..............TG......G..............

Hap_43   .......C.......TA....A.......GG..........A....................................C...C..........T....A..................................C......................G..............

Hap_44   .......C.......TA....A..G....GG..........A....................................C...C...............A.................................CC......................G..............

Hap_45   .......C....A.CTAA...........GG..........A....................................C...................A.......................C.........CC..............TG......G..............

Hap_46   ............A.CTAA...........GG..........A........................A...........C...C...............A.................................CC......................G..............

Hap_47   ............A...A....A..G....GG..........A..T.................................C...C..........T....A..........A............C.........CC..............TG......G..............

Hap_48   ............A.CTAA...........GG..........A....................................CT..CA.............GAA.................................CC.............TG......G..............

Hap_49   .......C....A.CTAA...........GG..........A........................A...........C...C.....G.....T...A....................T.............CT............TTG......G..............

Hap_50   .......C.......TA....A.......G...........A....................................C...C..........T....A..................................C......................G..............

Hap_51   ............A.CTAA......G....G...........A....................................C...C..........T....A..........A............C.........CC..............TG......G..............

Hap_52   .......C...GAG.TAA...A..G....GG.G........A..T........A........................C...C..........T....A..........A......................CCC.............TG......G..............

Hap_53   ............AG.TAA...........G...........A........................A...........C...C.....G.....T...A....................T............CC......................G..............

Hap_54   ...........GAG.TAA...........G..G........A..T.................................CT..CA..............A..................................CC.............TG......G..............

Hap_55   .......C....AG.TA....A.......G...........A........................A...........C...C...............A..............T........C.........CC...................C..G..............

Hap_56   ............A.CTAA......G....G...........A........................A...........C...C.....G.........A..................................C......................G..............

Hap_57   ............A.CTAA........A..G...........A....................................C...C...............A.......................C.........CC...................C..G..............

Hap_58   ............A.CTAA...A.......G........T..A....................................C...C...............A.................................CC..............TG......G..............

Hap_59   ............A.CTAA...A.......G........T..A....................................C...C..........T....A..................................C......................G..............

Hap_60   ...........GAG.TAA...........G..G........A..T.................................C...C...............A.......................C.........CC..............TG......G..............

Hap_61   .......C......CTAA...A.......GG..........A....................................C...C...............A.................................CC......................G..............

Hap_62   ............AG.TA....A..G....G...........A........................A...........C...C.....G.....T...A....................T.............CT............TTG......G..............

Hap_63   ...........GAG.TAA...........G..G........A..T.................................C...C...............A.......................C.........CC...................C..G..............

Hap_64   ...........G....A............G...........A..T.....................A...........C...C.....G.....T...A....................T............CC..............TG......G..............

Hap_65   .......C....A.CTAA...........GG..........A........................A...........C...C.....G.....T...A..................................CT............TTG......G..............

Hap_66   .......C....AG.TA....A..G....G...........A....................................C...C...............A.......................C.........CC...................C..G..............

Hap_67   ............A.CTAA...........GG..........A....................................CT..CA.............GAA...T.............................CC.............TG......G..............

Hap_68   ............A...A....A..G....GG..........A..T.................................C...................A.......................C.........CC..............TG......G..............

Hap_69   ................A.........A.TGG..........A..T.................................CT...A....G.....T...A....................T.............CT..............G......G..............

Hap_70   ............AG.TA....A..G....G...........A....................................C...C...............A.......................C.........CC......................G..............

Hap_71   ............AG..A............G...........A..T.................................C...C...............A.................................CC..............TG......G..............

Hap_72   ............A.CTAA...........GG..........A....................................C...C...............A..........A............C.........CC..............TG......G..............

Hap_73   ...........G...TA....A.......G..G........A..T.................................C...C...............A.................................CC..............TG......G..............

Hap_74   .......C.......TA....A.......G...........A....................................C...C..........T....A.................................CC..............TG......G..............

Hap_75   ............AG.TA....A..G....G...........A..T.................................C...C...............A.......................C.........CC..............TG......G..............

Hap_76   .......C....AG.TA....A.......GG.......T..A........................A...........C...C...............A..............T........C.........CC...................C..G..............

Hap_77   .......C....AG.TA....A..G....GG.G........A...........A........................C...C...............A.......................C.........CC...................C..G..............

Hap_78   ............A.CTAA...........G...........A....................................C...C...............A.................................CC..............TG......G..............

Hap_79   ...........G....A............G...........A..T.................................C...C.....G.........A.................................CC..............TG......G..............

Hap_80   ............AG.TAA...........G...........A........................A...........C...C.....G.....T...A.......................C.........CC...................C..G..............

Hap_81   ............A.CTAA........A..GG..........A....................................CT..CA.............GAA.................................CC.............TG......G..............

Hap_82   ............AG.TAA...........G..G........A..T.................................C...C..........T....A..........A......................CC..............TG......G..............

Hap_83   ................A.........A..GG..........A....................................C...C..........T....A.................................CC..............TG......G..............

Hap_84   ............AG.TA....A.......G...........A........................A...........C...C...............A..............T........C.........CC......................G..............

Hap_85   ............A.CTAA...........GG.G.....T..A....................................C...C...............A.......................C.........CC...................C..G..............

Hap_86   ............A.CTAA........A..G...........A....................................CT..................A.......................C..........C...................C..G..............

Hap_87   ............A.CTAA...........G...........A....................................C...C..........T....A..........A............C.........CC..............TG......G..............

Hap_88   .......C....A.CTAA...........GG..........A........................A...........C...C...............A.................................CC..............TG......G..............

Hap_89   .......C...G...TA....A.......G...........A....................................C...C..........T....A.......................C..........C...................C..G..............

Hap_90   ................A............G...........A..T.....................A...........C...C.....G.....T...A....................T............CC.............TTG......G..............

Hap_91   ............A.CTAA...........G...........A....................................C...C..........T....A..................................C......................G..............

Hap_92   ...........GAG.TAA...........G..G........A..T.....................A...........C...C.....G.....T...A....................T............CC......................G..............

Hap_93   ....A..C..A....TA............G...........A........................A...........C...C.....G.......G.A.........G........................C...............G.....................

Hap_94   ...............TA.........A.TGG..........A..T.................................CT..CA....G.....T.G.A.........G........................CT..............GT.AC.................

Hap_95   ............A..TA............G...........A............C...........A...........C...C.............G.A.........G........................CT...............T.AC..GC.............

Hap_96   ............A...A......C.....G...........A....................................C.................G.A.........G........................CT..............G......G..............

Hap_97   .....A.C.......TA......G.....G...........A....................................C............................................A.........CT..........C..TG...C..GC.............

Hap_98   ................A......G.....G...........A....................................CT..CA.........T....A.......................C..........C...................C..G..............

Hap_99   ............A...A.......G....GG...........................................................................................C..........CC.............TG......G..............

Hap_100  ............A...A......G.....G....................................A...........C...C.....G.......G.A.........G.............C..........C........A......GT.A...GTC............

Hap_101  .............................G...........A........................A...T.......C...C.............G.A.........G.................................A......GT.A...GTC............

Hap_102  ............A...A...........TGG...A......A..T.................................C...C.............................................T..........................................

Hap_103  ............A...A.......G....G....................................A...........CT...........CT..C..A.......................C..........CC..............GT.A...GTC............

Hap_104  .............................G...........A....................................CT..CA.............GAA.......................A.........C..........T...TG......G..............

Hap_105  ................A............G...........A..T.................................CT...A....G.....T...A.......................C..........CT..............G......G..............

Hap_106  ................A......G.....G...........A....................................CT...............C..A.......................C..........C.A............TG......G..............

Hap_107  ................A.........A.TGG.....G....A..T.....................A...........CT...........CT..C..A.......................C..........CC..............G......G..............

Hap_108  ................A...........TGG..........A..T.....................A...T.......CT..C........CT..CG.A.........G..........T..C..........CC.......A......GT.AC..GTC............

Hap_109  ....A..C.....................G...........A........................A..G........CT..C............CG.A.......................C..........C........A......GT.AC..G..............

Hap_110  ...............TA....A...................A.........T..........................CT...........CT..C..A.......................C..........C...................C..G..............

Hap_111  ................A......G....TG...........A..........A.............A...........C...C.....G.......G.A.........G........................C...............G......GTC............

Hap_112  .......C.......TA....A...A..TG................................................CT...........CT..C..A.......................C..........CT.......A......GT.A...GTC............

Hap_113  ................A......G.....G...........A..........A.........................C.........G.........A........A..............C..........C..............TG.....................

Hap_114  .......C...G...TA....A...................A..T.................................CT...........CT..C..A...........................................A......GT.A...GTC............

Hap_115  ............A...A............G...........A......A.............................C...........................................C..........C................T.AC..GC.............

Hap_116  ...............TA............GG...A......A..........A.............A...T.......C...C.....G....T....A....................T.............CT.............TG.....................

Hap_117  ............A...A...........TGG...A......A..T...........A.........A...........CT...........CT..C..A.......................C..........CC.............TG......G..............

Hap_118  ............A...A...........TGG...A......A..T...........A.........A...........CT...........CT..C..A.......................C..........CC..............GT.A...GTC............

Hap_119  .....A.C.......TA....A..G....G................................................C...C.....G......C..A........A..............C..........CT..............G......G..............

Hap_120  ...............TA....A......TGG...A......A..T.................................CT...A...........C..A.........G.............C..........CT...............T.AC..GC.............

Hap_121  ...............TA............G...........A........................A...........C...C.............G.A..................................CT..............G......G..............

Hap_122  .............................G...........A...................A................C........................................T.............CT.............TG.....................

Hap_123  ....A..C........A.........A.TGG..........A..T.....................A.......G...C...C.....G........GAA.......................A.........CT...............T.AC..GC.............

Hap_124  ................A......G....TGG....A.....A..T.....................A...........C...C.....G.....T...A.......................C..........CT.......A......GT.A...G..............

Hap_125  ...............TA....A......TGG...A......A..........A.............A...T.......C...C.....G....T....A....................T.............CT.............TG.....................

Hap_126  ...............TA....A.G.....G....................................A..G........C...C.............G.A.........G........................CC.............TG......G..............

Hap_127  ...............TA....A..G....G.........................................................................................GA..................................................

Hap_128  ...............TA......G....TG....A...............................A...........CT...........CT..C..A................................A.C.......G......TG......G.A............

Hap_129  .......C.......TA....A....A..G...........A.............T..........A...........C...C.....G.........A.........G.............C..........CT..............G.....................

Hap_130  ...............TA............G...........A........................A...........C...C.....G.......G.A.........G........................C...............G......GTC............

Hap_131  ...............TA............G...........A........................A..G........C...C.............G.A..................................CT...............T.AC..GTC............

Hap_132  ....A..C.......TA....A......TGG...A......A..T.................................CT...A.......CT..C..A.........G........................CT..............GT.A...GTC............

Hap_133  ................A......G....TG...................................GA...........C.A.C.....G.........A................A......C..........CT...............T.AC..GTC............

Hap_134  .............................G...........A....................................C............................................A.........CT...A......C..TG...C..GC.............

Hap_135  ............A..TA......G....TG....A...............................A...........CT...........CT..C..A................................A.C.......G......TG......G.A............

Hap_136  ................A......G....TGG...A......A..T...........A.........A...........CT...........CT..C..A.......................C..........CC............TTGT.....G.C............

Hap_137  ...............TA....A......TGG...A......A.........T..........................CT...A...........C..A.........G.............C......A...CT...............T.AC..GC.............

Hap_138  ...............TA............G...........A............C...........A...........C...C.............G.A.........G........................CT...............T.AC..GC.............

Hap_139  ...............TA............G................................................CT.....C.....CT..C..A.......................C..........C...................C..G..............

Hap_140  .....A.C.......TA....A..G....G....................................A...........CT...........CT..C..A.......................C..........CC.......A......GT.A...GTC............

Hap_141  ................A......G....TG................................................CT...........CT..C..A.......................C..........CC.......A......GT.A...GTC............

Hap_142  ............A...A...........TGG...A......A..T.................................C...C..........T....A.......................C..........C.............TTGT.....G.C............

Hap_143  .....T.C.......TA......G.A...G................................................C...C........................................................................................

Hap_144  .....T......A...A......G.....G....................................A...........CT...........CT..C..A.......................C..........CT..............G......G..............

Hap_145  .........G.....TA....A..G....G....................................A...........C...C.............G.A........TG........TC............A.C...................C..G..A...........

Hap_146  ................A...........TGG..........A..T................A....A.......G...C...C.....G....T....A........................A.......A.CT..................C..G..............

Hap_147  ...............TA......G....TG....A...............................................C..........T....A.......................C..........C.............TTGT.....G.C............

Hap_148  ................A.........A.TGG...A......A..T.................................C...C..........T...........................T.........A.C...................C..G..............

Hap_149  ...............TA............G.......T...A........................A.A.........C...C.............G.A.........G........................C..............TG.....................

Hap_150  ....A..C....A...A......G....TGG...A......A..T.....................A...........CT...........CT..C..A.......................C..........CC..............G......G..............

Hap_151  ...............TA....A..G....G...............................A....A.......G...C...C.....G........GAA.......................A..................A......GT.A...G..............

Hap_152  ...............TA....A..G....G....A......A..T.................................C...C........................A.........................C.............TTG.....................

Hap_153  ...............TA......G....TG....A...............................A...........CT...........CT..C..A.......................C..........CC.............TG......G..............

Hap_154  ...............TA......G....TG....A...........................................CT...A....G....T....A.......................C..........CT..............G......G..............

Hap_155  .......C...GA..TA....A..G.....................................................CT...........CT..C..A.......................C..........CT..............G......G..............

Hap_156  .......................G....TGG...A......A..T.................................C....A....G.....T...A....................T.............CT..............G......G..............

Hap_157  ............A...A......G.....G...........A...................A....A...........C...C.............G.A.........G........................C........A......GT.A...G..............

Hap_158  ......GC..A....TA......G.................AG.......................A...........C...C.....G........GAA......................C..........C.............TTGT.....G..............

Hap_159  ....A..C.......TA......G.....G.........T.A...................A....A...........C...C..........T....A.......................C..........C.............TTGT.....G..............

Hap_160  ...............TA............G.......T...A.................................................................A...............A.......A.C................T.AC..G..............

Hap_161  ...............TA......G....TG...........AA.......................A...........C...C..........A....A.........G........................C........A......GT.A...G..............

Hap_162  ................A.........A..G................................................C...................A.......................C..........CC.............TG......G..............

Hap_163  .......C...G...TA....A...................A..T..........T..........A...........C...C.....G.........A.........G..............A.......A.C..............TG......G.A............

Hap_164  ................A.........A.TGG..........A..T.................................C...C.....G......C..A........A...............A.........CT..............G......G..............

Hap_165  .....T.C..A....TA......G.....G................................................C...C............C..A........A...............A.......A.C..............TG......G.A............

Hap_166  ................A.........A.TGG..........A..T.....................A...........C...C.....G.........A........A...............A.......A.C..............TG......G.A............

Hap_167  ...............TA............G...........A........................A..G........C...C.............G.A.........G........................C........A......GT.A...G..............

Hap_168  .......C...G...TA....A...................A..T..........T..........A...........C...C.....G.........A.........G.............C..........CT..............G.....................

Hap_169  ............A...A.......G....G.............................................................................................................................................

Hap_170  ...............TA....A....A..G...........A........................A...........C...C.....G.......G.A.........G........................C...................C..G..............

Hap_171  ......GC..A....TA......G.................AG..........................................................................................CT.............TG......G.A............

Hap_172  ....A..C.....................G...........A........................A...........CT......T....CT..C..A.......................C..........CT..............G......G..............

Hap_173  ......GC.......TA......G....TG....A.........................C.....A...........C...C.....G.....T...A........A.......................A.C..............TG......G.A............

Hap_174  ............A...A.......G....G.......................................................................................................CT...............T.A..................

Hap_175  ............A...A.........A.TGG...A......A..T.................................C...C.....G.......G.A..............................A...CT...............T.A..................

Hap_176  ............A...A.........A.TG....................................A...........CT...........CT..C..A........A...............A.......A.C..............TG......G.A............

Hap_177  ......GC..A....TA......G.....G...........A..T.....................A....C......C...C.....G........GAA.......................A.......A.CT..................C..G..............

Hap_178  ................A.........A.TGG...A......A..T.....................A...........C...C.....G.......G.A..................................CC..............G......G..............

Hap_179  ..........................A.TGG...A......A..T.....................A...........CT...........CT..C..A.......................C........A.C..............TG......G.A............

Hap_180  .......C...G...TA....A...................A..T..........T..........................................A........A.........................CT.....................G.A............

Hap_181  ..........T....TA....A..G....G....................................A...........CT...........CT..C..A.......................C..........CT..............G......G..............

Hap_182  .......C.....................G...........A........................A..................................................................CT..............G.....................

Hap_183  ......GC..A....TA......G.....G................................................C...C............C..A........A...............A.......A.C..............TG......G.A............

Hap_184  ...............TA............G...........A........................A..G........C...C.............G.A.........G......................A.C...............GT.A...G..............

Hap_185  ..........T.A...A....A....A..G....................................A..G........C...C.............G.A.........G........................C........A......GT.A...G..............

Hap_186  ............A...A...........TGG..........A..T.................................CT...A....G.....T...A........A...............A.........CT.............TG......G.A............

Hap_187  .....T.C...G...TA....A...................A..T.......................A.........CT..................A........................A.......A.C..............TG......G.A............

Hap_188  ....A..C.......TA....A..G.A..G...........AA.......................A....C......C...C.....G.........A.........G..............A.......A.CT..................C..G..............

Hap_189  ................A.........A.TGG...A......A..T.................................C...C..........T..............G........................CT..............G......G..............

Hap_190  ..........T....TA....A.......G...........A..T.....................A...........C...C.....G....T....A........A...............A.......A.C..............TG......G.A............

Hap_191  ....A..C..A....TA....A..G....G....................................A...........C...C.............G.A.........G..............A.......A.C..............TG......G.A............

Hap_192  ....A..C..A....TA......G....TG....A...............................A...........CT...........CT..C..A.......................C..........CC..............G...C..G..............

Hap_193  .....T.C...G...TA....A...................A..T.......................A.........CT................G.A.........G.............C..........C..............TG......G.A............

Hap_194  .........G.....TA....A..G....G....................................A...........C...C...............A..................................CC..............G.....................

Hap_195  ................A.........A.TGG.....G....A..T..........................C......CT...A.......CT..C..A.........G..........T..C..........CC.....................G.A............

Hap_196  .......C...G...TA....A..G....G...........A..T..........T..........A...........C...C.....G......C..A........AG.............CA.......A.CT.............TG......G.A............

Hap_197  .......C...G...TA....A...................A..T..........T..........A...........CT...........CT..C..A.......................C..........CC.............TG......G.A............

Hap_198  ......................A...A.TGG.....G....A..T........................................................................................CC..............G.....................

Hap_199  .......C...G...TA....A...................A..T.................................CT...A....G......C..A........A...............A.......A.C..............TG......G.A............

Hap_200  ................A.........A.TGG...A......A..T.................................C...C..........T............................C..........CT..............G.....................

Hap_201  ..........T....TA....A.......G...........A..T.....................A.A.........C...C.............G.A.........G.............C..........C...............G......G..............

Hap_202  .....T.C...G...TA....A...................A..T.......................A.........CT..................A....................T.............C...................C..G..A...........

Hap_203  ..........T....TA....A.......G...........A..T.................................CT...A.........T....A................................A.C...................C..G..A...........

Hap_204  .....T.C.......TA....A.....A......................................A.......G...C...C.....G........GAA.......................A.......A.C................T.AC..G..............

Hap_205  ..........A....TA......G....TG....A...............................A...........CT...........CT..C..A.......................C..........CC..............G...C..G..............

Hap_206  .......CG......TA....A..G....G...........AA.......................A....C......C...C.....G.........A.........G..............A.......A.CT..............G......G..............

Hap_207  ............A...A......G....TGG...A......A..T.................................CT...A.......CT..C..A.........G........................CT.....................G.A............

Hap_208  .......C.......TA....A...A...G...........A..T.................................C...C.....G......C..A........A...............A.......A.C..............TG......G.A............

Hap_209  ...............TA....A..G....G....................................A...........C...C.....G.......G.A..................................CC...............T.A...G..............

Hap_210  .......C...G...TA....A...................A..T...............C.....A...........C...C.....G.....T...A...........A........T...........A.C..............TG......G.A............

Hap_211  ..........A....TA......G.....G...........A........................A...........CT..........................................C..........C..............TG.....................

Hap_212  ......GC..A....TA......G.....G...........A...................A....A...........C...C.....G....T....A........................A.......A.CT...............T.AC..G..............

Hap_213  ..........................A.TGG.....G....A..T........................................................................................CC..............G......G..............

Hap_214  ................A.........A.TGG..........A..T.................................CT...A.......CT..C..A.........G.............C..........CT..............G.....................

Hap_215  ................A.........A.TGG.....G....A..T..............................A..C...C.....G.....T...A.......................C..........CT.......A......GT.A...G..............

Hap_216  .........G.....TA.........A..G............................................................................................C..........C..............TG......G..............

Hap_217  ..........................................................................................................................C..........CT.....................G.A............

Hap_218  ................A.........A.TGG.....G....A..T.....................A...........CT...........CT..C..A.......................C..........CT.............TG......G.A............

Hap_219  ................A.........A.TGG...A......A..T.................................CT...A.......CT..C..A.......................C........A.C.....................................

Hap_220  ..........A....TA......G.....G...........A..........................A.........CT..................A.......................C........A.C..............TG......G.A............

Hap_221  ......GC........A.........A.TGG.....G....A..T.....................A...........CT...........CT..C..A.......................C..........CC..............G......G..............

Hap_222  ............A...A.......G....G............................................................................................C..........CC............TTG.....................

Hap_223  ..........................A.TGG...A......A..T.....................A...........CT......T....CT..C..A....................T..........A..CT...............T.A..................

Hap_224  ...............TA......G....TG....A.........................C.....A...........CT......T....CT..C..A.......................C..........CT..............G.....................

Hap_225  .......C...G...TA....A...................A..T..........T..........A...........C...C.....G....T....A................................A.C..............TG......G.A............

Hap_226  .....T.C.......TA............G...........A..................C.....A...........C...C.....G.....T...A..................................C...................C..G..............

Hap_227  ....A...........A.................A......A..T.....................A...........C...C.....G.......G.A..................................CC..............G......G..............

Hap_228  .......C...G...TA....A...................A..T........A......C.....A...........C...C.....G.....T...A........A...............A.......A.C..............TG......G.A............

Hap_229  ....A..C.......TA....A..G....G....................................A...........CT...........CT..C..A........A...............A.......A.C..............TG......G.A............

Hap_230  ...............TA......G....TG....A...............................A...........CT...........CT..C..A.......................C........A.C..............TG......G.A............

Hap_231  ..........................A.TGG...A......A..T.................................C...C.............G.A.........G..........T...........A.C..............TG......G.A............

Hap_232  .................................................................................................................................A....T...............T....................

Hap_233  ................A.........A.TGG...A......A..T.....................A...........C...C.....G.......G.A..................................CC...............T.A...G..............

Hap_234  ......GC....A...A......G....TGGC..A......A..T.................................CT...A.......CT..C..A.......................C......A...CT...............T.....G..............

Hap_235  .......C...G...TA....A...................A..T..........T..........A...........C...C.....G.......G.A.......................C..........CC...............T.A...G..............

Hap_236  ....A..C....A...A......G....TGG...A......A..T.....................A...........CT...........CT..C..A.......................C........A.C..............TG......G.A............

Hap_237  ...............TA.........A..G...........A........................A...........C...C.............G.A.........G........................CT..............G......G..............

Hap_238  ...............TA......G....TG....A...............................A...........CT...........CT..C..A........................A.......A.CT..................C..G..............

Hap_239  ....A..C........A......G.....G....................................A...........CT...........CT..C..A.........G.............C..........CT.....................G.A............

Hap_240  ...............TA......G....TG....A...........................................C...C.....G......C..A........A...............A.........CT..............G......G.A............

Hap_241  ...............TA............G...........A....................................C............................................A.........CT..........C..TG...C..GC.............

Hap_242  ..........A....TA......G.....G...........A...................A....A...........C...C..........T....A.......................C........A.C..............TG......G.A............

Hap_243  ............A...A............G................................................C..............T....A.......................C..........C.............TTGT.....G.C............

Hap_244  .......C.......TA....A...A...G...........A..T.......................A.........CT..................A........................A.......A.C..............TG......G.A............

Hap_245  .......C.......TA....A...A...G................................................CT...A.......CT..C..A.......................C........A.C...............G.....................

Hap_246  ....A..C........A.........A.TGG...A......A..T.....................A...........CT......T....CT..C..A.......................C..........CT..............G.....................

Hap_247  .....T.C...G...TA....A...................A..T.......................A.........CT..................A.......................C..........CC............TTG.....................

Hap_248  ......GC..A....TA......G.....G...........A...................A....A...........C...C..........T....A.......................C........A.C.............TTGT.....G..............

Hap_249  ..........T....TA....A.......G...........A..T........................................................................................CT...............T.A...G.A............

Hap_250  ................A.........A.TGG.....G....A..T.............................................................................C..........CT..............G.....................

Hap_251  ...............TA............G...........A...C....................A..G........C...C.............G.A.........G........................C........A......GT.A...G..............

Hap_252  ...............TA....A....A..G................................................CT...........................................................................................

Hap_253  ...............TA......G....TG....A...........A...................A...........CT...........CT..C..A.......................C..........CC..................C..G..............

Hap_254  ................A.........A.TGG.....G....A..T.................................CT...A....G....T.C..A.......................C..........CC...............T.A...G..............

Hap_255  ...............TA......G....TG....A...............................A...........CT...........CT..C..A.......................C..........CT..............G......G..............

Hap_256  ............A...A.........A.TGG...A......A..T.....................A...........C...C.....G.......G.A..................................CC...............T.A...G..............

Hap_257  ...............TA......G....TG....A...............................A...........CT...........CT..C..A.......................C..........CC..............G...C..G..............

Hap_258  ................A.........A.TGG.....G....A..T.................................CT...A....G.........A.......................C........A.C..............TG......G.A............

Hap_259  ....A..C..A....TA......G.....G...........A...................A....A...........C...C.....G........GAA......................C........A.C..............TG......G.A............

Hap_260  ..........A....TA......G.....G...........A.....................................................C..A........A.......................A.C..............TG......G.A............

Hap_261  ............A...A...........TGG...A......A..T........................G........CT...............C..A.......................C....C.....CT...............T.AC..G..............

Hap_262  ...............TA....A....A..G................................................CT..CA....G....T....A........................A.......A.C..............TG......G.A............

Hap_263  ..........T.A...A....A....A..G....................................A...........CT..................A.......................C..........CC..................C..G..............

Hap_264  ..........A....TA....A.......G...........A..T.................................CT...A.........T....A........................A.......A.C..............TG......G.A............

Hap_265  ..........T....TA....A.......G...........A..T.....................A.A.........C...C.............G.A..................................C...............G......G..............

Hap_266  .........GA....TA......G.....G.................................................................C..A........A...............A.......A.C..............TG......G.A............

Hap_267  ............A...A.......G....G...........................................................................................T...........CT...............T.AC..G..............

Hap_268  ......GC....A...A.........A.TGG..........A..T.....................A...........C...C.....G.........A........................A.......A.C..............TG......G.A............

Hap_269  ................A.........A.TGG...A......A..T...............C.....A...........CT...........CT..C..A.......................C..........CC..............G.............C.......

Hap_270  ................A.........A.TGG.....G....A..T.....................A...........C...C.............G.A........TG......................A.C...................C..G..A...........

Hap_271  ....A..C....A...A......G....TGG...A......A..T.....................A....C......C...C.....G........GAA.......................A.......A.CT..................C..G..............

Hap_272  .......C...G...TA....A...................A..T..........T..........A...........C...C.....G.........A..................................CT...............T.AC..GTC............

Hap_273  ............A...A......G....TGG...A......A..T...........A.........A...........CT...........CT..C..A.......................C..........CC............TTGT.....G.C............

Hap_274  ....A..C........A.........A.TGG...A......A...................A....A...........CT...........CT..C..A.......................C..........CC..............G.....................

Hap_275  ............A...A.......G....G.....................................................................................................A.C..............TG......G.A............

Hap_276  ....A..C................................CA....................................CT...A....G........GAA......................C..........CC..............G......G..............

Hap_277  .......C...G...TA....A...................A..T..........T......................CT...A.......CT..C..A.........G.............C..........C..............TG......G.A............

Hap_278  ...............TA......G....TG....A..........................A....A...........C...C..........T....A.......................C..........C.............TTGT.....G.C............

Hap_279  ....A..C..A....TA....A.G.....G................................................C...C.............G.A.........G.............C..........C..............TG.....................

Hap_280  ..........T.A...A....A.G.....G...........A........................A...........C...C.............G.A........TG........................C...................C..G..A...........

Hap_281  ..........T.A...A......G.....G....................................A...........CT...........CT..C..A.......................C..........CC...............T.A..................

Hap_282  ..........T.A...A....A....A..G....................................A...........CT..................A.......................C..........CC....................................

Hap_283  .......C...GA..TA....A..G..........................................................................................................A.C..............TG......G.A............

Hap_284  .......C...G...TA....A....A..G...........A..T...............C.....A...........C...C.....G.....T...A...........A........T.............CT.............TG......G.A............

Hap_285  .......C...G...TA....A...................A..T..........T..........A..G........C...C.............G.A.........G........................C........A......GT.A...G..............

Hap_286  ....A..C...G...TA....A...................A..T.....................A...........C...C.....G....T....A.......................C..........C.............TTGT.....G.C............

Hap_287  ............A...A......G.....G....................................A...........C...C.............G.A.........G........................CT..............G......G..............

Hap_288  .......................G....TGG...A......A..T.................................C....A....G.....T...A....................T.............C...............G......G..............

Hap_289  ....A..C.......TA.........A.TG....A......A..T..........T..........A...........C...C.....G....T....A.......................C..........................G......G.C............

Hap_290  ..........A.A...A......G....TGG...A......A..T.....................A....C......C...C.....G........GAA.......................A.......A.CT..................C..G..............

Hap_291  ............A...A...........TGG..........A..T.................................CT...A....G.........A.......................C........A.C...............G......G..............

Hap_292  ............A...A......G....TGG...A......A..T.................................CT...A.......CT..C..A.........G..........T.............CT...............T.AC..G..............

Hap_293  .......C...G...TA....A...................A..T..........T..........A...........C...C.....G.........A........A..............C..........C..............TG......G..............

Hap_294  ....A..C.......TA.........A..G...........A........................A...........CT...........CT..C..A.......................C..........CC............TTG......G..............

Hap_295  ................A.........A..GG...................................A...........C...C..........T....A..................................C...............G......G..............

Hap_296  ................A......G....TGG...A......A..T.....................A...........C...C.....G.......G.A..................................CC...............T.A...G..............

Hap_297  ......GC.......TA......G....TG....A...............................A...........CT...........CT..C..A........................A.......A.CT..................C..G..............

Hap_298  ................A.........A.TGG...A......A..T.....................A...........C...C.....G.......G.A..............................A...CT...............T.A..................

Hap_299  .....T.C.......TA............G...........A..................C.....A...........C...C.....G.....T...A........A...............A.......A.C..............TG......G.A............

Hap_300  ......GC.......TA......G.....G...........A...................A....A...........C...C..........T....A.........G..............A.......A.CT.............TG......GA.............

Hap_301  ................A......G....TGG...A......A..T.....................A...........C...C.....G.......G.A..............................A...CT..............G.....................

Hap_302  .........G.G...TA....A...................A..T.......................A.........CT.............T....A.........G..............A.......A.CT..................C..G..A...........

Hap_303  ......GC.......TA....A..G....G...........A..T................A....A...........C...C.....G.......G.A.........G.....................A..CT...............T.A..................

Hap_304  ..........T.A...A....A......TGG...A......A..T.....................A...........C...C.....G.......G.A..............................A...CT.....................G.A............

Hap_305  ............A...A.........A.TGG..........A..T.....................A....C......C...C.....G........GAA.......................A.......A.CT.....................G.A............

Hap_306  ...............TA....A..G....G....................................A...........CT..C..........T....A........................A.......A.C..............TG......G.A............

Hap_307  ...............TA.........A..G................................................C...C..................................................CT...............T.A..................

Hap_308  ..........T.A...A......G.....G......................................A.........CT..................A................................A.C...................C..G..A...........

Hap_309  .........G.....TA......G.....G...........A........................A...........C...C.............G.A........TG........................C...................C..G..A...........

Hap_310  .....T.C...G...TA....A...................A..T.......................A.........CT..................A........................A.......A.CT..................C..G..............

Hap_311  ....A..C.......TA....A..G....G...........AA.......................A....C......C...C.....G.........A.........G..............A.......A.CT..................C..G..............

Hap_312  ....A..C.......TA.......G....G...........AA.......................A....C......C...C.....G.........A.........G..............A.......A.CT.....................G..............

Hap_313  ............A...A......G....TGG..........A..T..........T..........A...........C...C.....G.........A.........G.............C..........CT..............G.....................

Hap_314  ...............TA.........A..G............................................................................................C..........C.............TTGT.....G..............

Hap_315  ..........................A.TGG.....G....A..T.....................A..G........C...C.............G.A..................................CT...............T.AC..GTC............

Hap_316  ................A.........A.TGG.....G....A..T.....................A...........CT.............T....A........................A.......A.C...................C..G..A...........

Hap_317  ................A.........A.TGG...A......A..T.................................C...C..........T.............................A.......A.CT..................C..G..............

Hap_318  ................A.........A.TGG...A......A..T.................................CT...A....G.....T...A.......................C..........CT..............G......G..............

Hap_319  ...............TA......G....TG....A...............................A...........CT...........CT..C..A.......................C..........CC..............G......G..............

Hap_320  .......C.......TA....A...A...G................................................C...C................................................A.C..............TG......G.A............

Hap_321  ..........T.A...A....A..G....G....................................A...........C...C.............G.A........TG........................C.............TTGT..C..G..A...........

Hap_322  ...............TA......G....TG....A...............................A...........CT...........CT..C..A........................A.......A.C..............TG......G.A............

Hap_323  .....T.C...G...TA....A...................A..T.......................A.........CT..................A..................................C...................C..G..A...........

Hap_324  .......C...G...TA....A...................A..T..........T..........A...........C...C.....G.........A.........G.............C..........CT............TTGT.....G.C............

Hap_325  ...............TA......G....TG....A...............................A...........CT......T....CT..C..A.......................C..........CT....G.........G.....................

Hap_326  ............A...A...........TGG..........A..T.................................CT...A....G.........A.......................C..........CT..............G.....................

Hap_327  ...............TA......G....TG....A...............................A..G........C...C.............G.A.........G........................C........A......GT.A...G..............

Hap_328  ....A..C.......TA......G....TG....A...............................A...........CT...........CT..C..A.......................C..........CC..............G...C..G..............

Hap_329  ......GC.......TA......G.....G...........A........................A...........C...C.............G.A................................A.C...................C..G..A...........

Hap_330  ......GC..A....TA......G.....G..........CA........................A...........C...C.............G.A.........G........................CT..............G......G..............

Hap_331  ............................TGG...A......A..T...........A.........A...........CT...........CT..C..A.......................C..........CC............TTGT.....G.C............

Hap_332  ....A..C..T....TA....A..G....G....................................A...........CT...........CT..C..A.......................C..........CC..................C..G..............

Hap_333  .......C..................A.TGG...A......A..T.................................C...C.............................................T..........................................

Hap_334  ......GC.......TA.........A.TGG.....G....A..T.....................A...........CT...........CT..C..A.......................C..........CC..............G......G.......G......

Hap_335  .....T.C...G...TA....A...................A..T.....................A...........C...C.............G.A.........G..............A.......A.C......................G.A............

Hap_336  ...............TA......G....TG....A...............................A...........CT...........CT..C..A.......................C........A.C...................C..G..A...........

Hap_337  ...............TA....A..G....G...........A..T.................................CT...A....G.........A.......................C........A.C...............G......G..............

Hap_338  ....A..C..A....TA............G...........A........................A...........C...C.....G.......G.A.........G..............A.........C.............TTGT.....G..............

Hap_339  ...............TA......G....TG....A...............................A...........CT......T....CT..C..A.......................C..........CT..............G.....................

Hap_340  ................A.........A.TGG.....G....A..T.................................C...C..........T...........................T.........A.C...................C..G..............

Hap_341  ......GC.......TA....A....A..G................................................CT..CA....G....T....A........................A.......A.C..............TG......G.A............

Hap_342  ......GC..A....TA......G.................AG.......................A..G........C...C.............G.A.........G........................C........A......GT.A...G..............

Hap_343  ....A..C.....................G...........A........................A...........CT......T....CT..C..A.......................C..........CT..............G.....................

Hap_344  .......C...G...TA....A...................A..T..........T..........A...........CT...........CT..C..A.........G........................CT...............T.AC..G..............

Hap_345  ...............TA....A..G....G................................................C...C............C..A........A...............A.......A.C..............TG......G.A............

Hap_346  ...............TA....A.............................................................................................................A.C.....................................

Hap_347  ......GC.......TA......G.....G...........A........................A...........C...C.............G.A........TG........................C...................C..G..A...........

Hap_348  .......C...G...TA....A...................A..T..........T..........A..G........C...C.............G.A..................................C........A......GT.A...G..............

Hap_349  .........G.....TA.........A..G...............................A....A...........CT...........CT..C..A.......................C..........CC...............T.AC..G..............

Hap_350  ...............TA......G....TG....A...............................A...........CT...........CT..C..A.......................C..........CT..................C..G..............

Hap_351  ....A..C.......TA.........A..G....................................A...........C...C.............G.A........TG........................C..............TG.....................

Hap_352  .......CG...A...A....A...A..TGG..........A..T.....................A...........C...C.....G....T....A........A...............A.......A.C..............TG......G.A............

Hap_353  .............................G....................................A...........CT..................................G.......C..........C..............TG......G.A............

Hap_354  ................A.........A.TGG..........A..T.................................CT...A....G......C..A........A...............A.......A.C..............TG......G.A............

Hap_355  ................A.........A.TGG..........A..T.................................CT...A.......CT..C..A.........G..........T.............C........A......GT.A...GTC............

Hap_356  ...............TA....A....A..G...........A........................A...........C...C.............G.A.........G.............C......A...CT...............T....................

Hap_357  .........G.....TA....A..G....G................................................C...C................................................A.C..............TG......G.A............

Hap_358  .........GA....TA......G.....G................................................C...C........................................................................................

Hap_359  .......C...G...TA....A...................A..T..........T..........A...........C...C.....G.........A........A..............C..........CC...............T.A...G..............

Hap_360  ....A..C..A....TA....A.GG.A..GG..........A........................A...........C...C............CG.A........AG..........T...A.......A.CT.............TGT.AC..G.A............

Hap_361  ............A...A.......G....G................................................C...C..................................................CT...............T.AC..GTC............

Hap_362  ...............TA....A..G....G................................................C...........................................C..........CT..............G......G..............

Hap_363  ................A.........A.TGG.....G....A..T.....................A.......G...C...C.....G........GAA.......................A..........................T.A..................

Hap_364  .......CG...A...A....A...A..TGG..........A..T.....................A...........C...C.....G....T....A.......................C.................................G..............

Hap_365  ............A...A...........TGG..........A..T.................................CT...A.........T....A.......................C..........C...........C..TG...C..GC.............

Hap_366  ...............TA......G.....G...........A........................A...........C...C.............G.A................................A.C...................C..G..A...........

Hap_367  ................A.........A.TGG.....G....A..T.....................A...........CT............................G........................CT..............G......G..............

Hap_368  ....A..C.......TA......G....TG....A...............................A...........CT......T....CT..C..A.......................C..........CT..............G.....................

Hap_369  .....................................................................................................................CC..............................G......G..............

Hap_370  .......C.......TA....A...A...G................................................C...C..................................................C...................C..G...C..........

Hap_371  ............A...A..T...G....TGG...A......A..T.....................A...........C...C.....G.......G.A..................................CC...............T.A...G..............

Hap_372  ...............TA......G.....G...........A........................A...........C...C.............G.A.........G........................C..............TG.....................

Hap_373  ..........T.A...A....A.G.....G.....................................................................................................A.C..............TG......G.A............

Hap_374  ......GC.......TA.........A..G....................................A...........C...C.............G.A........TG........................C..............TG.....................

Hap_375  ......GC.......TA......G.....G...........A........................A...........C...C.............G.A..................................C...................C..G..A...........

Hap_376  ................A.........A..G................................................C...................A....................T..C..........CC.............TG......G..............

Hap_377  ...............TA............G....................................A...........C...C..........T....A..................................C...............G......G..............

Hap_378  ...............TA......G....TG....A...............................A...........C...C.....G....T....A........A...............A.......A.C...............G......G..............

Hap_379  ................A.........A..GG..........A....................................C...................A.......................C..........C......................G..............

Hap_380  ..........T....TA....A.......G...........A..T.................................CT...A.........T....A.......................C........A.C..............TG.....................

Hap_381  ..........A....TA......G.....G..........CA........................A...........C...C.............G.A.......................C..........CC.....................G..............

Hap_382  .....T.C...G...TA....A...................A..T.....................A...........C...C.....G....T....A........A...............A.......A.C..............TG......G.A............

Hap_383  ....A..C.......TA....A.G.....G....................................A...........C...C.............G.A.........G.............C..........C................T.A...G.A............

Hap_384  ............AGCTAA........A..G...........A....................................C...C..........T....A.......................C..........C...................C..G..............

Hap_385  .......C....AG.TA....A..G....GG.G........A...........A........................C...C...............A....................T.............C...............GT.....G..............

Hap_386  ...........GA.CTAA........A..G...........A....................................C...................A..................................C......................G..............

Hap_387  .......C...G...TA....A.......G..G........A..T.................................C...C...............A.......................C.........CC...................C..G..............

Hap_388  .......C...G...TA....A.......G...........A....................................C...C..........T....A..........A.......................CC.............TG......G..............

Hap_389  ............A.CTAA........A..G...........A....................................C...C...............A.......................C.........CC..............TG......G..............

Hap_390  ............AG.TA....A..G....G...........A..T.................................C...C...............A.......................C.........CC...................C..G..............

Hap_391  .......C.......TA....A..G....G...........A....................................C...C...............A.......................C.........CC...................C..G..............

Hap_392  ............AGCTAA...A..G....G...........A....................................C...C...............A.......................C.........CC...................C..G..............

Hap_393  .......C....AG.TA....A..G....GG.G........A...........A........................C...C..........T....A..........A......................CC..............TG......G..............

Hap_394  .......C.......TA....A.......GG..........A........................A...........C...C...............A.................................CC.............TTG......G..............

Hap_395  .....A.C.......TA...CA......TG....A...........................................CT.....C.....CT..C..A.......................C..........CT..............G......GTC............

Hap_396  ............A...A......G....TGG...A......A..T.................................CT...A.......CT..C..A.........G..........T.............CT..............G......GTC............

Hap_397  .......C.......TA...CA......TG....A...........................................CT.....C.....CT..C..A.......................C..........CT..............G......GTC............

Hap_398  ...............TA....A......TGG...A......A......A.............................C...C......................................T...........CT...............T.AC..GTC............

Hap_399  .....A.C.....................G..................A...........................C.C............................................................................................

Hap_400  ............A...A............G...........A....................................C......................................................CT..............GT.A..T.TC............

Hap_401  .....A.C....A..TA....A..G....G..................A...........................C.C...C.............G.A.........G........................C................T.A..................

Hap_402  ................A......G....TG...........A........................A...........C...C.............G.A.........G........................CT...............T.AC..GTC............

Hap_403  .....A.C........A......G....TGG....A.....A..T.....................AC..........CT.....C.....CT..C..A.......................C..........CT..................C..G..............

Hap_404  ............A..TA............G...........A............C...........A...........C...C.............G.A.........G........................CT..............G......GTC............

Hap_405  ................A......G.....G...........A....................................C...........................................C..........CT..............G......GTC............

Hap_406  ...............TA....A.......G...........A........................A...........C...C.............G.A.........G.................................A......GT.A...GTC............

Hap_407  .......C...G...TA....A...................A..T.......A.........................CT..CA..............A.......................C..........C..............TG......G..............

Hap_408  ................A......G....TGG....A.....A..T.....................A...........C...C.....G.....T...A..................................CT.......A......GT.A...G..............

Hap_409  ...............TA....A.......G...........A.....C..............................CT..CAA.............A.........................................................G..............

Hap_410  ...............TA............G...........A....................................C..................GAA.......................A.........C.............TTG......GTC............

Hap_411  ...............TA............G...........A.....C...............C..............CT...............C..A.......................C..........CT..............G......GTC............

Hap_412  .....A.C........A......G....TGG....A.....A..T.................................CT.....C.....CT..C..A.......................C..........CC.............TG......G..............

Hap_413  ............A...A......C.....G...........A........................A...........C...C.............G.A.........G........................C..............TG.....................

Hap_414  ...............TA............G...........A.....C..............................C...................A....................T.............CT...............T.AC..GTC............

Hap_415  ...............TA............G...........A........................A..G........C...C.....G....T..G.A.........G..........T..C..........C........A......GT.A...GTC............

Hap_416  ....A..C....A..TA...CA.GG...TGG...A......A........................AC........C.CT..C..C..G..CT.TC..A.........G..........T..CA.........CT.........T..TTG...C..GTC............

Hap_417  ..........T.A...A....A....A..G....................................A..G........C...C.............G.A..................................C........A......GT.A...G..............

Hap_418  .....A.C........A......G....TGG....A.....A..T.................................CT.....C.....CT..C..A.......................C..........CC.............TG.....................

Hap_419  .....A.C.......TA....A.......G...........A....................................C..................GAA.......................A.........C.............TTG......GTC............

Hap_420  .....A.C........A......G....TGG....A.....A..T......T.....................T....CT..C........CT..C..A....................T......................A......GT.A...GTC............

Hap_421  .....A.C.......TA....A..G....G..............................................C.C...C..........T..G.A.......................C..........C..............TG.....................

Hap_422  ...............TA....A..G....G...........A..T.....A...........................CT...A.......CT..C..A.........G..............A.......A.CT....................................

Hap_423  ...............TA...CA......TG....A...........................................CT.....C.....CT..C..A.......................C..........CT..............G......GTC............

Hap_424  .....A.C.......TA....A..G....G..................A...........................C.C...C.............G.A.......................C..........C................T.AC.................

Hap_425  .....A.C.......TA....A..G....G..................A...........................C.C...C.............G.A..................................C................T.AC.................

Hap_426  .....A.C.......TA......G....TGG....A.....A..T.................................CT..CAA.............A.........................................................GTC............

Hap_427  ...............TA............G...........A....................................C...................A.........................................................G..............

Hap_428  .......C.......TA....A...A..TGG..........A..T......T..............A...........C...C.....G....T....A.........................................................G..............

Hap_429  ............A...A...........TGG...A......A..T...........A.........A...........CT...........CT..C..A........................A.......A.C..............TG......G.A............

Hap_430  ....A..C.......TA...CA......TG....A...........................................CT.....C.....CT..C..A.......................C..........CT..............G......GTC............

Hap_431  ............A...A....A....A.TGG....A.....A..........A.............A...........C...C.....G.......G.A..................................C...............G.....................

Hap_432  ...............TA....A.......G...........A.....C..................AC..........C...C.....G.....T...A..................................C.....................................

Hap_433  .....A.C.......TA....A..G....G..................A.................AC..........CT.....C.....CT..C..A.......................C..........CT..................C..G..............

Hap_434  ............A...A......G....TGG...A......A........................AC..........CT.....C.....CT..C..A.......................C..........CT..................C..G..............

Hap_435  .....A.C.......TA......G....TGG....A.....A..T.................................CT..CAA.............A..................................CC.............TG......GTC............

Hap_436  .....A.C.......TA....A..G....G...........A.....C...............C..............C...C.....G.....T...A..................................CT...............T.AC..GTC............

Hap_437  ................A.........A.TGG..........A..T.................................CT...A.......CT..C..A.......................C..........CT..............G......GTC............

Hap_438  ................A.........A.TGG.....G....A..T.......A.........................CT..CA..............A.......................C........A.C..............TG......G.A............

Hap_439  .....A.C.......TA....A..G....G..............................................C.CT.....C.....CT..C..A......................................................C..G..............

Hap_440  ...............TA............G...........A........................A...........C...C.............G.A.........G........................CT...............T.AC..GTC............

Hap_441  ...............TA............G...........A.....C..................A...........C...C..........T....A.........G........................C..............TG.....................

Hap_442  ...............TA....A.......G...........A.....C..................A...........C...C.....G....T....A........................A.........CT..............G......G..............

Hap_443  ...............TA............G...........A........................A..G........C...C.............G.A.........G........................C...............G......G..............

Hap_444  ...............TA............G...........A....................................C...................A.......................C..........CT..................C..GTC............

Hap_445  ................A......G.....G...........A........................AC..........CT.....C.....CT..C..A.......................C..........CT..............G......GTC............

Hap_446  ...............TA....A......TG....A......A..T......T..............A...........C...C.....G....T....A.........................................................GTC............

Hap_447  .....A.C.......TA....A..G....G..................A...........................C.C...C.............G.A.........G........................C................T.AC.................

Hap_448  ................A.........A.TGG..........A..T.................................CT...A.......CT..C..A.......................C......A...CT...............T.....G..............

Hap_449  .......C.......TA....A...A..TGG...A......A..T......T..............A...........C...C.....G....T....A.........................................................G..............

Hap_450  ............A...A............G...........A....................................C............................................A.........CT..........C..TG...C..GC.............

Hap_451  .....A.C.......TA....A..G....G...........A........................AC..........CT.....C.....CT..C..A.......................C..........CT..............G......GTC............

Hap_452  ............A...A............G...........A........................A...........C...C..........T....A.........................................................G..............

Hap_453  ................A.........A.TGG............................................................................................................................................

Hap_454  ....A..C........A.........A.TGG..........A..T.................................CT...A.......CT..C..A.........G..........................................C....G..............

Hap_455  .....A.C.......TA....A..G....G................................................CT.....C.....CT..C..A.......................C..........CT..............G......GTC............

Hap_456  ...............TA....A.......G....................................A...........CT...........CT..C..A.......................C..........CT..............G......GTC............

Hap_457  ....A..C........A.........A.TGG.....G....A..T.................................C...C............C..A........A...............A.......A.C..............TG......G.A............

Hap_458  ...............TA............G...........A.....................C..A...........C...C.....G....T....A.......................C..........CT..............G......G..............

Hap_459  .....A.C.......TA......G....TGG....A.....A..T.................................CT..CAA.............A.........................................................G..............

Hap_460  .....A.C.......TA....A..G....G................................................CT...........CT..C..A.......................C..........C...................C..G..............

Hap_461  ................A.........A.TGG...A......A..T.....................A...........CT...........CT..C..A........................................................................

Hap_462  ............A...A...........TGG...A......A..T...........A.........A...........C...C.....G....T....A.......................C..........C.............TTGT.....G.C............

Hap_463  ................A......G....TGG....A.....A..T.....................AC..........CT.....C.....CT..C..A.......................C..........CT..................C..G..............

Hap_464  ....A..C.......TA....A.......G...........A.....C..................A...........C...C.............G.A.........G........................C..............TG.....................

Hap_465  ............A...A......G....TGG...A......A........................A...........CT...........CT..C..A.......................C..........CT..............G......GTC............

Hap_466  ....A..C.......TA...CA......TG................................................CT.....C.....CT..C..A.......................C..........CT..............G......GTC............

Hap_467  .....A.C.......TA....A.......G................................................C...........................................C..........CT..............G.....................

Hap_468  ............A...A...........TGG...A......A..T...........A.........A...........CT...........CT..C..A.......................CA.......A.C..............TG......G.A............

Hap_469  ............A...A...........TG...........A.....C..............................CT.....C.....CT..C..A..................................CT..................C..G..............

Hap_470  ...............TA....A....A..G.....................................................................................................A.C..............TG......G.A............

Hap_471  .T.......G.....TA....A..G....G....................................A...........C...C.............G.A..................................C...................C..G..A...........

Hap_472  ..........A.....A.........A.TGG.....G....A..T.....................A...........CT...........CT..C..A.......................C..........CC..............G......G..............

Hap_473  ...............TA............G...........A..T.....................A...........C...C.............G.A..................................C..............TG.....................

Hap_474  .........G.....TA....A..G....G....................................A...........C...C.............G.A.........G........................CT.......A......GT.A...G..............

Hap_475  ..........T.A...A....A..G....G...........A..T.....................A...........C...C.....G....T....A..................................................GT.....G..............

Hap_476  ...............TA............G...........A........................A..G........C...C.............G.A..................................C........A......GT.A...G..............

Hap_477  ............A...A......G....TGG...A......A..T.................................C...C............C..A........A...............A.......A.C......................G.A............

Hap_478  .....T.C..A....TA......G.....G................................................C...C............C..A........A..............C.......A..CT...............T.A..................

Hap_479  ...............TA......G....TG....A..................................................................................................C.............TTGT.....G.C............

Hap_480  .....T.C...G...TA....A...................A..T.......................A.........CT.............T....A.........G..............A.......A.CT..................C..G..A...........

Hap_481  .....T.C...G...TA....A...................A..T.......................A.........CT..................A................................A.C...................C..G..A...........

Hap_482  .......C...G...TA....A...................A..T..........T..........A...........C...C.....G.........A.........G.............C........A.C..............TG......G.A............

Hap_483  ...............TA......G....TG....A..........................A............................................................C..........C.............TTGT.....G.C............

Hap_484  .........................................A..T...............C.....A...........C...C.....G.........A........A...............A.......A.C..............TG......G.A............

Hap_485  ............A...A.........A.TGG.....G....A..T........................................................................................CC..............G......G..............

Hap_486  ..........A....TA....A.G.....G....................................A...........C...C.............G.A........TG.............C......A...CT...............T.....G..............

Hap_487  .....T.C.......TA............G..............................C.....A...........C...C.....G.....T...A.........G......................A.C...................C..G..A...........

Hap_488  .....T.C...G...TA....A...................A..T.................................C...C.....G......C..A........A...............A.......A.C..............TG......G.A............

Hap_489  .....T.C.......TA............G..............................C.....A...........C...C.....G.....T...A.........G........TC............A.C...................C..G..A...........

Hap_490  .....T.C....A...A....A...A..TGG..........A..T.....................A...........C...C.............G.A........TG........................C...................C..G..A...........

Hap_491  .......C...G...TA....A...................A..T..........T..........A...........C...C.....G.........A........A..............C..........CC.............TG......G.A............

Hap_492  .....T......A...A......G.....G....................................A...........C...C.............G.A.........G........................C..............TG.....................

Hap_493  .....A.C........A.........A.TGG.....G....A..T.....................A...........CT...........CT..C..A.......................C..........CC..................C..G..A...........

Hap_494  ......GC.......TA......G.....G...............................A....A...........C...C.............G.A.........G..............A.........CT............TTGT.....G..............

Hap_495  ......GC.......TA......G.....G...........A........................A...........C...C.............G.A........TG..........T...................................................

Hap_496  ...............TA......G....TG....A...............................A...........C...C.............G.A.........G..........T.............C..............TG.....................

Hap_497  ................A......G....TGG...A......A..T.....................A...........C...C.....G.......G.A........................A.......A.C.............TTGT.....G.C............

Hap_498  .....T.C...G...TA....A...................A..T.......................A.........CT..................A.......................C..........CC..............G......G..............

Hap_499  ..........A....TA......G.....G...........A...................A....A...........C...C.....G........GAA......................C..........C.............TTGT.....G..............

Hap_500  ...T............A.........A.TGG.....G....A..T.................................C...C.............G.A.........G.............C..........CT.....................G.A............

Hap_501  ............A.CTAA...........GG..........A....................................C...C...............A.................................CC..............TG......G..............

Hap_502  ............A...A....A..G....G...........A....................................C...C..........T....A.......................C..........C...................C..G..............

Hap_503  ............A.CTAA......G....G...........A........................A...........C...C.....G.....T...A....................T.............CT............TTG......G..............

Hap_504  ............A.CTAA........A..G...........A....................................CT..................A.................................CC......................G..............

Hap_505  ............A.CTAA...........G...........A....................................C...C...............A..................................C......................G..............

Hap_506  ............AGCTAA........A..G...........A........................A...........C...C.....G.....T...A....................T............CC............G.TGT.....G..............

Hap_507  ...........GA..TAA...A.......G...........A....................................CT..CA..............A..................................C......................G..............

Hap_508  ............A.CTAA........A..G...........A........................A...........C...C...............A.................................CC..............TGT.....G..............

Hap_509  ...........GAG.TAA...........G..G........A..T.................................C...................A.................................CC..............TG......G..............

Hap_510  ............A.CTAA........A..G...........A....................................C...C...............A.................................CC..............TG......G..............

Hap_511  ...........GA..TAA...A.......G...........A....................................C...C...............A...........A...........C..........C...................C..G..............

Hap_512  ............A.CTAA........A..G...........A....................................C...................A.......................C.........CC...................C..G..............

Hap_513  ...........GA.CTAA...A....A..G...........A........................A...........C...C.....G.....T...A.......................C.........CC..............TGT.....G..............

Hap_514  ............AGCTAA........A..G...........A....................................C...................A.................................CC...................C..G..............

Hap_515  ................A.........A.TGG...A......A..T.................................C...C..........T.....................................A.C...................C..G..............

Hap_516  ...............TA....A.......G...........A....................................C...C.....G......C..A........A...............A.........CT..............G......G..............

Hap_517  ................A.........A.TGG.....G....A..T.................................C...C.....G......C..A........A...............A.........CT..............G......G..............

Hap_518  ............A...A...........TGG...A......A..T........................G........CT...............C..A.......................C..........C..............TG.....................

Hap_519  ......GC.......TA......G.....G...........A.GT.....................A...........C...C.....G........GAA........G......................A.C..............TG......G.A............

Hap_520  ................A.........A.TGG...A......A..T.....................A...........C...C.....G....T....A........A...............A.......A.C..............TG......G.A............

Hap_521  .........G.....TA....A..G....G....................................A...........C...C.............G.A........TG........................C...................C..G..A...........

Hap_522  ...............TA......G....TG....A...............................A...........CT...........CT..C..A.......................C........A.CT..................C..G..............

Hap_523  .......C...G...TA............G...........A........................A...........C...C.............G.A.........G........................CT..............G......G..............

Hap_524  ................A......G.....G....................................A...........CT...........CT..C..A........A...............A.......A.C..............TG......G.A............

Hap_525  .......C...G...TA....A...................A..T..........T..........A...........C....A....G.....T...A.......................C..........CT..............G.....................

Hap_526  ....A..C.......TA....A..G....G....................................A.......G...C...C.....G........GAA.......A..............C........A.C..............TG......G.A............

Hap_527  .......C.......TA....A...A...G..............................C.....A...........C...C.....G.....T...A.................................................TG......G.A............

Hap_528  .....T.C...G...TA....A...................A..T.................................CT...A....G........GAA.......................A.........CT..............G......G..............

Hap_529  ......GC.......TA....A..G....G...........AA.......................A....C......C...C.....G.........A.........G..............A.........C......................G.A............

Hap_530  ...............TA........................AG.......................A..G........C...C.............G.A.........G........................C........A......GT.A...G..............

Hap_531  ................A......G.....G...........A..................C.....A...........C...C.....G.....T...A........A...............A.......A.C...................C..G..A...........

Hap_532  ...................................................................................................................................A.CT..................C..G..............

Hap_533  ...............TA............G...........A........................A...........C...C.............G.A.........G.............C..........CC.............TG.....................

Hap_534  ......GC.......TA......G.....G...........A..T................A....A...........C...C.....G.......G.A.........G.....................A..CT...............T.A..................

Hap_535  ....A..C..A....TA....A.G.....G....................................A...........C...C.............G.A.........G.............C........A.C..............TG......G.A............

Hap_536  ............G...A...........TGG....A.....AA.......................A...........C...C..........A....A.........G........................CT.............TG......G.A............

Hap_537  ......GC.......TA......G.....G...........A..T....A................A...........CT...........CT..C..A.......................C......A...CT.............TG......G.A............

Hap_538  ...............TA....A..G....G................................................C...C.....G......C..A........A...............A.........CT..............G.....................

Hap_539  .....T.C...G...TA....A...................A..T..........T..........A...........C...C.....G.........A.........G.............C..........CT..............G.....................

Hap_540  .........G.....TA....A..G....G....................................A...........C...C.....G.........A....................T.........A...CT...............T.A..................

Hap_541  C..............TA....A..G....G...............................A....A...........C...C.............G.A....................T.............C........A......GT.AC..G..............

Hap_542  .......C.......TA....A...A...G....................................A...........C...C.............G.A........TG....................A...CT...............T.A..................

Hap_543  ....A..C.......TA......G.....G...........A...................A....A.......G...C...C.....G........GAA.....................T.........A.C...................C..G..............

Hap_544  ...............TA....A..G....G...........A..T.................................C...C.........T..C..A........A...............A.......A.C..............TG......G.A............

Hap_545  ...............TA............G...........A........................A..G........C...C.............G.A.........G........................C...................C..G..............

Hap_546  .......C.......TA....A.......G...........A.....C..................A...........C...C.....G....T....A........................A.........CT..............G......G..............

Hap_547  ......GC.......TA......G.....G...........A........................A...........C...C.............G.A........TG......................A.C...................C..G..A...........

Hap_548  ................A.........A.TGG..........A..T.................................CT...A.......CT..C..A........A...............A.......A.C..............TG......G.A............

Hap_549  ....A..C..A....TA....A.G.....G....................................A...........C...C.............G.A.........G.............C..........C..............TG......G.A............

Hap_550  ....A..C..A....TA....A.G.....G................................................CT...A....G......C..A........A...............A.......A.C..............TG......G.A............

Hap_551  .....T..........A......G.....G....................................A...........CT...........CT..C..A.......................C..........CT..............G......G..............

Hap_552  ...............TA....A..G....G.........T.A........................A...........C...C.....G....T....A........A.........................CT.....C........G......G..............

Hap_553  ...............TA......G....TG.........T.A....................................C...C........................A...............A.......A.C..............TG......G.A............

Hap_554  ............A...A....A..G....G...........A........................A...........C...C.............G.A.........G........................CT...............T.AC..GC.............

Hap_555  .....T.C...G...TA....A...................A..T.................................C...C.................C.....................C..........CT..A..................G.A............

Hap_556  ...............TA......G....TG....A...............................A...........CT...........CT..C..A........TG......................A.C...................C..G..A...........

Hap_557  .....T.C.......TA....A...A...G................................................C...C............C..A........A...............A.......A.C..............TG......G.A............

Hap_558  .......C....AG.TA....A..G....GG.G........A..T.................................C...C...............A.......................C.........CC...................C..G..............

Hap_559  .......C....A.CTAA...........G...........A....................................C...C..........T....A..........A......................CC..............TG......G..............

Hap_560  ............A.CTAA...........G...........A....................................C...C..........T....A..........A.......................CC.............TG......G..............

Hap_561  ............A...A............G...........A........................A...........C...C...............A..............T........C.........CC...................C..G..............

Hap_562  ............A.CTAA...........GG..........A........................A...........C...C...............A.................................CC..............TG......G..............

Hap_563  ............A...A....A..G....G...........A....................................C...C...............A.......................C.........CC......................G..............

Hap_564  .......C....A.CTAA...A.......G........T..A....................................C...C...............A.......................C.........CC...................C..G..............

Hap_565  ............AG.TAA...........G...........A........................A...........C...C.....G.....T...A..........A......................CC..............TG......G..............

Hap_566  ............A.CTAA...........G..G........A..T.................................C...C...............A.................................CC..............TG...C..G..............

Hap_567  ..............................................................................CT...A....G.........A.......................C........A.C..............TG......G.............T

Hap_568  ................A.........A..GG..........A....................................CT..................A.................................CC..............TG......G..............

Hap_569  ............A.CTAA...........GG..........A....................................C...C...............A...........A...........C..........C...................C..G..............

Hap_570  ...........GA..TAA...A.......G...........A....................................C...................A.................................CC..............TGT.....G..............

Hap_571  ............A..T.A...A.......G...........A....................................C...C..........T....A.......................C.........CC............G.TGT.....G..............

Hap_572  ............A...A............GG..........A....................................C...................A.................................CC..............TG......G..............

Hap_573  ............AGCTAA........A..G...........A....................................C...C..........T....A.......................C.........CC..............TGT.....G..............

Hap_574  ............A.CTAA...........G...........A....................................C...C...............A.......................C.........CC...................C..G..............

Hap_575  ...........GA..TAA...A.......GG..........A....................................CT..CA..............A..................................C...............GT.....G..............

Hap_576  ............A..T.A...A.......G...........A....................................CT..................A.......................C..........C...................C..G..............

Hap_577  ............A.CTAA........A..G...........A........................A...........C...C.....G.....T...A.......................C..........CC.............TG......G..............

Hap_578  ......GC..A....TA....A.G.....G....................................A...........C...C.............G.A.........G..........T..C..........C..............TG......G.A............

Hap_579  ..A.............A......GG....G......................A.............A...........CT...........CT..C.GA......................................................C..G..............

Hap_580  ...............TA............G...........A........................A..G........C...C.............G.A.........G..........T.............CT...............T.AC..G..............

Hap_581  ....A..C.......TA....A......TGG...A......A.........T..........................CT...........CT..C.GA....................T......................A......GT.A...GTC............

Hap_582  ...............TA............G...........A........................A..G........C...C.............G.A.........G..........T.............C........A......GT.A...G..............

Hap_583  .........G.....TA....A..G....G....................................A...........CT...........CT..C.GA.......................C..........CC..................C..G..............

Hap_584  ....A..C..A....TA....A.G.....G....................................A...........C...C.............G.A.........G..........T..C..........C..............TG......G.A............

Hap_585  ............A...A.......G....G.................................................................C.GA.......................C..........CT...............T.AC..G..............

Hap_586  .......C...G...TA....A.......G...........A..........A.........................CT..CA.............GA.......................C..........C..............TG.....................

Hap_587  ....A..C........A.........A.TGG...A...............................A...........CT...........CT..C.GA........A...............A.......A.C................T.AC..G..............

Hap_588  ...............TA....A..G....G....................................A..G........C...C.............G.A.........G..........T.............C........A......GT.A...G..............

Hap_589  .......C.......TA....A.......G...........A....................................CT...............C.GA.......................C..........C.A............TG......G..............

Hap_590  ............A...A....A.......G...........A....................................CT...............C.GA.......................C........A.C..............TG......G.A............

Hap_591  ................A......G....TGG...A......A..T...........A.........A...........CT...........CT..C.GA.......................C..........CC............TTGT.....G.C............

Hap_592  ............A...A.......G....G...........A.....C..............................C...................A....................GA............CT...............T.AC..G..............

Hap_593  .......C.......TA....A..G....G...........................CGC..T.G.AC....C....GC..C.......CCCT..C.GA..CT.CCT....CA...T.....C..........C..............TG.....................

Hap_594  ................A.........A.TGG...A......A..T.................................C...C............C.GA........A...............A.......A.C.............TTGT.....G..............

Hap_595  ............A...A....A.......G...........A.....C..............................C...................A....................T.............CT...............T.AC..G..............

Hap_596  ....A..C....C................G...........A........................A...........CT......T....CT..C.GA.......................C........A.C..............TG......G.A......G.....

Hap_597  ............A...A....A.......G...........A....................................CT...............C.GA.......................C..........C..............TG......G..............

Hap_598  ...............TA....A.......G...........A............C.......................CT..CA.............GA.........G..........T...A.........CT..............G.....................

Hap_599  ................A......G....TGG...A......A..T...........A.........A...........CT...........CT..C.GA.......................C..........................GT.....G.C............

Hap_600  .......C...G...TA....A.......G...........A..........A.........................CT..CA.............GA.......................C...A......C..............TG.....................

Hap_601  ...............TA......G....TG....A...............................A...........C...C.....G.........A........A...............A.......A.C..............TG......G.A............

Hap_602  ...............TA......G....TG....A...............................A...........C...C.....G.........A........A...............A.........C................T.AC..G..............

Hap_603  ....A..C.......TA....A..G....G....................................A...........CT...........CT..C.GA.......................C..........CC...............T.AC..G..............

Hap_604  ...............TA............G...........A........................A..G........C...C.............G.A.........G..........T.............CC.............TG......G..............

Hap_605  ............A...A...........TGG...A......A..T.....................A...........CT......T....CT..C.GA.......................C........A.C..............TG......G.A............

Hap_606  ................A......G....TGG...A......A..T.................................CT...A.......CT..C.GA.......................C......A...CT...............T.....G..............

Hap_607  ................A......G....TGG...A......A..T.....................A...........CT......T....CT..C.GA.......................C..........C..............TG......G.A............

Hap_608  ............A...A.......G....G....................................A...........CT...........CT..C.GA..............................A...CT...............T.A..................

Hap_609  .........G.....TA....A..G....G....................................A...........C...C.............G.A.........G..........GA.C......A...CT...............T.A..................

Hap_610  ............A...A.......G....G............................................................................................C..........CC...............T.AC..G..............

Hap_611  ...............TA....A.GG....G....................................A...........CT...........CT..C.GA.......................C..........CT..............G......G..............

Hap_612  ............A...A...........TGG...A......A..T........................G........CT...............C.GA.......................C....C.....CT...............T.A...G..............

Hap_613  ...............TA............G...........A........................A..G........C...C.............G.A.........G..........T.............C...................C..G..............

Hap_614  ................A.........A..G................................................C................C.GA.......................C..........CC.............TG......G..............

Hap_615  ............A...A.......G....G...........A....................................C...C....A.....T.C.GA.......................C..........C.............TTGT.....G.C............

Hap_616  ................A......G....TGG...A......A..T.................................CT...A.........T...GA.........................................................G..............

Hap_617  ...............TA............G................................................CT...........CT..C.GA.......................C..........CC...............T.AC..G..............

Hap_618  ...............TA......G....TG....A...............................A...........CT...........CT..C.GA.......................C..........CC..............G......G..............

Hap_619  .......C...G...TA....A...................A..T..........T..........A...........C....A....G.....T...A.......................C..........CT..............G......G..............

Hap_620  ...............TA....A.......G...........A..........A.........................CT..CA.........T...GA.......................C..........C.........A...TTGT.....G.....C........

Hap_621  ...............TA....A......TG....A......A....................................CT...........CT..C.GA.......................C..........CC.......A......GT.A...GTC............

Hap_622  .......C...G...TA....A...................A..T..........T..........A...........C...C.....G........GA.........G.............C..........CT..............G.....................

Hap_623  ..........T....TA....A.......G...........A..T.................................CT...A.........T...GA.........................................................G.A............

Hap_624  ............A...A...........TGG...A......A..T.................................C...C..................................................C........A......GT.A...G..............

Hap_625  ...............TA....A....A..G...........A.....C..............................CT...............C.GA.......................C..........C.A............TG.....................

Hap_626  ...............TA....A.......G...........A..........A.........................CT..CA.........T...GA.........G..........T.............C...................C..G..............

Hap_627  ..........................A.TGG...A......A..T.................................C...C.............................................T..........................................

Hap_628  ................A......G....TGG...A......A..T..C..............................C...C.............................................T....................G......G..............

Hap_629  .......C...G...TA....A.......G...........A..T..........T..........A...........C....A....G.....T...A.......................C..........C................T.AC..G..............

Hap_630  ...............TA............G...........A....................................CT...A.........T...GA.........................................................G..............

Hap_631  ...........G.................G...........A....................................CT..CA.............GAA.......................A.........C..........T...TG......G..............

Hap_632  ....A..C........A......G.....G................................................CT..C..........T...GA.......................C..........C.............TTGT.....G.C............

Hap_633  .....A.C...G...TA....A...................A..T.....................A...........C...C.....G.......G.A.........G..........T.............C..............TG.................T.A.

Hap_634  ................A......G.....G...........A....................................C...........................................C..........CT..............G......G..............

Hap_635  ............A...A....A..G....G...........A..T........................G........CT...............C.GA.......................C..........C..............TG...................A.

Hap_636  ...............TA............G...........A....................................CT..CA.............GA....................T..C..G.......C.............CTG....G.G...........GA.

Hap_637  .......C...GA..TA....A....A..G......................T.........................C...C.....G......C.GA........A...............A.........CT..............G.....................

Hap_638  ............A...A....A.......G...........A.....C....A.........................CT..CA.............GA.......................C..........C..............TG.....................

Hap_639  ...............TA....A..G....G...........A....................................C........................................T.............CT..............G......G..............

Hap_640  ..........T.A...A....A....A..G....................................A..G........C...C.............G.A.........G..........T.............C........A......GT.A...G..............

Hap_641  ...............TA............G...........A........................A..G........C...C.............G.A.........G..........T.............CC.......A......GT.A...GTC............

Hap_642  ............A...A...........TGG...A......A..T.................................CT...........CT..C.GA.......................C..........CC...............T.AC..G..............

Hap_643  .......C.......TA....A......TGG...A......A..T.................................CT...A.......CT..C.GA.......................C..........C.............TTGT.....G.C............

Hap_644  ............A...A............G................................................CT...............C.GA.......................C..........C................T.AC..G..............

Hap_645  ............A...A...........TGG...A......A..T........................G........CT...............C.GA.......................C....C.....CT...............T.AC..G..............

Hap_646  ....A..C.....................G...........A........................A...........CT......T....CT..C.GA.......................C........A.C..............TG......G.A............

Hap_647  ............A...A............G...........A....................................C...C.......................................C..........CT..............G......G..............

Hap_648  ....A..C.......TA....A.......G...........A....................................CT..CA.............GA.......................C..........C........A......GT.A...G..............

Hap_649  ................A......G.....G...........A....................................CT...........CT..C.GA.......................C..........CT..............G......G..............

Hap_650  ....A..C.......TA....A.......G...........A.....C..............................CT...A.........T...GA........................A.......A.C..............TG......G.A............

Hap_651  ....A..C....C................G...........A........................A...........CT......T....CT..C.GA.......................C........A.C..............TG......G.A............

Hap_652  ................A......G....TGG...A......A..T.................................CT...A.......CT..C.GA.........G..............A.......A.CT....................................

Hap_653  ................A......G....TGG...A......A..T...........A.........A...........CT...........CT..C.GA.......................C..........CC..............G......G..............

Hap_654  ................A.........A.TGG...A......A..T.....................A...........CT...........CT..C.GA........................................................................

Hap_655  ............A...A....A.......G...........A....................................CT...............C.GA.......................C..........CC.............TG......G..............

Hap_656  .....A.C....................TGG...A......A.........T..........................CT...A...........C.GA.........G.............C..........CT...............T.AC..GC.............

Hap_657  .......C...G...TA....A...................A....................................CT...........CT..C.GA.......................C..........CC...............T.AC..G..............

Hap_658  .............................G...........A....................................CT..CA.............GAA.....................................................C..G..............

Hap_659  ............A...A...........TGG...A......A..T.....................A...........C...C.....G.......G.A..................................CC...............T.A...G....G.........

Hap_660  ............A...A...........TGG...A......A..T........................G........CT...............C.GA.......................C..........CC............TTGT.....G.C............

Hap_661  .......C...GA..TA....A..G...................................................................................G..........T...A.......A.C..............TG......G.A............
;
END;


BEGIN SETS;
   TaxSet STANDRAD = 1;
   TaxSet Bangladesh = 2-24;
   TaxSet Cambodia = 7 18 25-92;
   TaxSet Congo = 69 93-141;
   TaxSet Gambia = 1 142-168;
   TaxSet Ghana = 1 18 69 107 136 142 148 156 166-350;
   TaxSet Guinea = 133 148 162 167-168 257 278 295 345 351-383;
   TaxSet Laos = 7 18 30 32 37 42 49 57 63 67-68 73 90 384-394;
   TaxSet Malawi = 69 95 107 117-118 136 153 167 395-469;
   TaxSet Mali = 148 167 187 191 228 299 362 470-500;
   TaxSet Myanmar = 7 25 30 34 37 72 78 501-514;
   TaxSet Senegal = 1 8 69 148 153 156 164 167-169 221 223 257 266-267 296 339 345 347 352 359 515-557;
   TaxSet Vietnam = 18 29-30 32 36-37 40-42 47 67 72 77-78 89 384 386 558-565;
   TaxSet Bioko = 1 104 370 578-661;
   TaxSet Thailand = 7 18 25-26 30 32 34 47 72 78 386 501 507 509-511 566-577;
END;

BEGIN DnaSP;
   Genome= Haploid;
   ChromosomalLocation= Autosome;
   VariationType= Haplotypes;
   DnaSPversion= Ver. 6.12.01;
END;

BEGIN TRAITS;
 Dimensions NTRAITS=15;
 Format labels=yes missing=? separator=Tab;
 TraitLabels	STANDRAD	Bangladesh	Cambodia	Congo	Gambia	Ghana	Guinea	Laos	Malawi	Mali	Myanmar	Senegal	Vietnam	Bioko	Thailand
;
 Matrix
Hap_1	1	0	0	0	1	4	0	0	0	0	0	2	0	1	0
Hap_2	0	1	0	0	0	0	0	0	0	0	0	0	0	0	0
Hap_3	0	1	0	0	0	0	0	0	0	0	0	0	0	0	0
Hap_4	0	1	0	0	0	0	0	0	0	0	0	0	0	0	0
Hap_5	0	1	0	0	0	0	0	0	0	0	0	0	0	0	0
Hap_6	0	1	0	0	0	0	0	0	0	0	0	0	0	0	0
Hap_7	0	1	11	0	0	0	0	1	0	0	4	0	0	0	6
Hap_8	0	1	0	0	0	0	0	0	0	0	0	1	0	0	0
Hap_9	0	1	0	0	0	0	0	0	0	0	0	0	0	0	0
Hap_10	0	1	0	0	0	0	0	0	0	0	0	0	0	0	0
Hap_11	0	1	0	0	0	0	0	0	0	0	0	0	0	0	0
Hap_12	0	1	0	0	0	0	0	0	0	0	0	0	0	0	0
Hap_13	0	1	0	0	0	0	0	0	0	0	0	0	0	0	0
Hap_14	0	1	0	0	0	0	0	0	0	0	0	0	0	0	0
Hap_15	0	1	0	0	0	0	0	0	0	0	0	0	0	0	0
Hap_16	0	1	0	0	0	0	0	0	0	0	0	0	0	0	0
Hap_17	0	1	0	0	0	0	0	0	0	0	0	0	0	0	0
Hap_18	0	1	31	0	0	1	0	1	0	0	0	0	5	0	5
Hap_19	0	1	0	0	0	0	0	0	0	0	0	0	0	0	0
Hap_20	0	1	0	0	0	0	0	0	0	0	0	0	0	0	0
Hap_21	0	1	0	0	0	0	0	0	0	0	0	0	0	0	0
Hap_22	0	1	0	0	0	0	0	0	0	0	0	0	0	0	0
Hap_23	0	1	0	0	0	0	0	0	0	0	0	0	0	0	0
Hap_24	0	1	0	0	0	0	0	0	0	0	0	0	0	0	0
Hap_25	0	0	40	0	0	0	0	0	0	0	1	0	0	0	16
Hap_26	0	0	82	0	0	0	0	0	0	0	0	0	0	0	3
Hap_27	0	0	16	0	0	0	0	0	0	0	0	0	0	0	0
Hap_28	0	0	17	0	0	0	0	0	0	0	0	0	0	0	0
Hap_29	0	0	5	0	0	0	0	0	0	0	0	0	1	0	0
Hap_30	0	0	29	0	0	0	0	3	0	0	2	0	3	0	6
Hap_31	0	0	2	0	0	0	0	0	0	0	0	0	0	0	0
Hap_32	0	0	29	0	0	0	0	2	0	0	0	0	1	0	1
Hap_33	0	0	11	0	0	0	0	0	0	0	0	0	0	0	0
Hap_34	0	0	6	0	0	0	0	0	0	0	2	0	0	0	1
Hap_35	0	0	1	0	0	0	0	0	0	0	0	0	0	0	0
Hap_36	0	0	8	0	0	0	0	0	0	0	0	0	2	0	0
Hap_37	0	0	3	0	0	0	0	4	0	0	1	0	4	0	0
Hap_38	0	0	2	0	0	0	0	0	0	0	0	0	0	0	0
Hap_39	0	0	3	0	0	0	0	0	0	0	0	0	0	0	0
Hap_40	0	0	1	0	0	0	0	0	0	0	0	0	1	0	0
Hap_41	0	0	1	0	0	0	0	0	0	0	0	0	3	0	0
Hap_42	0	0	5	0	0	0	0	2	0	0	0	0	0	0	0
Hap_43	0	0	4	0	0	0	0	0	0	0	0	0	0	0	0
Hap_44	0	0	1	0	0	0	0	0	0	0	0	0	0	0	0
Hap_45	0	0	2	0	0	0	0	0	0	0	0	0	0	0	0
Hap_46	0	0	1	0	0	0	0	0	0	0	0	0	0	0	0
Hap_47	0	0	3	0	0	0	0	0	0	0	0	0	1	0	3
Hap_48	0	0	3	0	0	0	0	0	0	0	0	0	0	0	0
Hap_49	0	0	2	0	0	0	0	2	0	0	0	0	0	0	0
Hap_50	0	0	1	0	0	0	0	0	0	0	0	0	0	0	0
Hap_51	0	0	1	0	0	0	0	0	0	0	0	0	0	0	0
Hap_52	0	0	1	0	0	0	0	0	0	0	0	0	0	0	0
Hap_53	0	0	1	0	0	0	0	0	0	0	0	0	0	0	0
Hap_54	0	0	1	0	0	0	0	0	0	0	0	0	0	0	0
Hap_55	0	0	1	0	0	0	0	0	0	0	0	0	0	0	0
Hap_56	0	0	1	0	0	0	0	0	0	0	0	0	0	0	0
Hap_57	0	0	2	0	0	0	0	1	0	0	0	0	0	0	0
Hap_58	0	0	1	0	0	0	0	0	0	0	0	0	0	0	0
Hap_59	0	0	8	0	0	0	0	0	0	0	0	0	0	0	0
Hap_60	0	0	2	0	0	0	0	0	0	0	0	0	0	0	0
Hap_61	0	0	1	0	0	0	0	0	0	0	0	0	0	0	0
Hap_62	0	0	1	0	0	0	0	0	0	0	0	0	0	0	0
Hap_63	0	0	10	0	0	0	0	4	0	0	0	0	0	0	0
Hap_64	0	0	1	0	0	0	0	0	0	0	0	0	0	0	0
Hap_65	0	0	1	0	0	0	0	0	0	0	0	0	0	0	0
Hap_66	0	0	2	0	0	0	0	0	0	0	0	0	0	0	0
Hap_67	0	0	1	0	0	0	0	1	0	0	0	0	1	0	0
Hap_68	0	0	3	0	0	0	0	1	0	0	0	0	0	0	0
Hap_69	0	0	2	2	0	2	0	0	1	0	0	2	0	0	0
Hap_70	0	0	1	0	0	0	0	0	0	0	0	0	0	0	0
Hap_71	0	0	1	0	0	0	0	0	0	0	0	0	0	0	0
Hap_72	0	0	2	0	0	0	0	0	0	0	1	0	1	0	2
Hap_73	0	0	1	0	0	0	0	1	0	0	0	0	0	0	0
Hap_74	0	0	2	0	0	0	0	0	0	0	0	0	0	0	0
Hap_75	0	0	1	0	0	0	0	0	0	0	0	0	0	0	0
Hap_76	0	0	2	0	0	0	0	0	0	0	0	0	0	0	0
Hap_77	0	0	1	0	0	0	0	0	0	0	0	0	1	0	0
Hap_78	0	0	3	0	0	0	0	0	0	0	3	0	6	0	2
Hap_79	0	0	3	0	0	0	0	0	0	0	0	0	0	0	0
Hap_80	0	0	1	0	0	0	0	0	0	0	0	0	0	0	0
Hap_81	0	0	1	0	0	0	0	0	0	0	0	0	0	0	0
Hap_82	0	0	1	0	0	0	0	0	0	0	0	0	0	0	0
Hap_83	0	0	1	0	0	0	0	0	0	0	0	0	0	0	0
Hap_84	0	0	1	0	0	0	0	0	0	0	0	0	0	0	0
Hap_85	0	0	1	0	0	0	0	0	0	0	0	0	0	0	0
Hap_86	0	0	1	0	0	0	0	0	0	0	0	0	0	0	0
Hap_87	0	0	2	0	0	0	0	0	0	0	0	0	0	0	0
Hap_88	0	0	1	0	0	0	0	0	0	0	0	0	0	0	0
Hap_89	0	0	1	0	0	0	0	0	0	0	0	0	3	0	0
Hap_90	0	0	2	0	0	0	0	1	0	0	0	0	0	0	0
Hap_91	0	0	1	0	0	0	0	0	0	0	0	0	0	0	0
Hap_92	0	0	1	0	0	0	0	0	0	0	0	0	0	0	0
Hap_93	0	0	0	1	0	0	0	0	0	0	0	0	0	0	0
Hap_94	0	0	0	1	0	0	0	0	0	0	0	0	0	0	0
Hap_95	0	0	0	1	0	0	0	0	2	0	0	0	0	0	0
Hap_96	0	0	0	1	0	0	0	0	0	0	0	0	0	0	0
Hap_97	0	0	0	1	0	0	0	0	0	0	0	0	0	0	0
Hap_98	0	0	0	1	0	0	0	0	0	0	0	0	0	0	0
Hap_99	0	0	0	1	0	0	0	0	0	0	0	0	0	0	0
Hap_100	0	0	0	1	0	0	0	0	0	0	0	0	0	0	0
Hap_101	0	0	0	1	0	0	0	0	0	0	0	0	0	0	0
Hap_102	0	0	0	1	0	0	0	0	0	0	0	0	0	0	0
Hap_103	0	0	0	1	0	0	0	0	0	0	0	0	0	0	0
Hap_104	0	0	0	1	0	0	0	0	0	0	0	0	0	3	0
Hap_105	0	0	0	1	0	0	0	0	0	0	0	0	0	0	0
Hap_106	0	0	0	1	0	0	0	0	0	0	0	0	0	0	0
Hap_107	0	0	0	1	0	7	0	0	1	0	0	0	0	0	0
Hap_108	0	0	0	1	0	0	0	0	0	0	0	0	0	0	0
Hap_109	0	0	0	1	0	0	0	0	0	0	0	0	0	0	0
Hap_110	0	0	0	1	0	0	0	0	0	0	0	0	0	0	0
Hap_111	0	0	0	1	0	0	0	0	0	0	0	0	0	0	0
Hap_112	0	0	0	1	0	0	0	0	0	0	0	0	0	0	0
Hap_113	0	0	0	2	0	0	0	0	0	0	0	0	0	0	0
Hap_114	0	0	0	1	0	0	0	0	0	0	0	0	0	0	0
Hap_115	0	0	0	1	0	0	0	0	0	0	0	0	0	0	0
Hap_116	0	0	0	1	0	0	0	0	0	0	0	0	0	0	0
Hap_117	0	0	0	1	0	0	0	0	2	0	0	0	0	0	0
Hap_118	0	0	0	1	0	0	0	0	3	0	0	0	0	0	0
Hap_119	0	0	0	2	0	0	0	0	0	0	0	0	0	0	0
Hap_120	0	0	0	1	0	0	0	0	0	0	0	0	0	0	0
Hap_121	0	0	0	2	0	0	0	0	0	0	0	0	0	0	0
Hap_122	0	0	0	1	0	0	0	0	0	0	0	0	0	0	0
Hap_123	0	0	0	1	0	0	0	0	0	0	0	0	0	0	0
Hap_124	0	0	0	1	0	0	0	0	0	0	0	0	0	0	0
Hap_125	0	0	0	1	0	0	0	0	0	0	0	0	0	0	0
Hap_126	0	0	0	1	0	0	0	0	0	0	0	0	0	0	0
Hap_127	0	0	0	1	0	0	0	0	0	0	0	0	0	0	0
Hap_128	0	0	0	1	0	0	0	0	0	0	0	0	0	0	0
Hap_129	0	0	0	1	0	0	0	0	0	0	0	0	0	0	0
Hap_130	0	0	0	1	0	0	0	0	0	0	0	0	0	0	0
Hap_131	0	0	0	1	0	0	0	0	0	0	0	0	0	0	0
Hap_132	0	0	0	1	0	0	0	0	0	0	0	0	0	0	0
Hap_133	0	0	0	1	0	0	1	0	0	0	0	0	0	0	0
Hap_134	0	0	0	1	0	0	0	0	0	0	0	0	0	0	0
Hap_135	0	0	0	1	0	0	0	0	0	0	0	0	0	0	0
Hap_136	0	0	0	1	0	2	0	0	3	0	0	0	0	0	0
Hap_137	0	0	0	1	0	0	0	0	0	0	0	0	0	0	0
Hap_138	0	0	0	1	0	0	0	0	0	0	0	0	0	0	0
Hap_139	0	0	0	1	0	0	0	0	0	0	0	0	0	0	0
Hap_140	0	0	0	1	0	0	0	0	0	0	0	0	0	0	0
Hap_141	0	0	0	1	0	0	0	0	0	0	0	0	0	0	0
Hap_142	0	0	0	0	1	1	0	0	0	0	0	0	0	0	0
Hap_143	0	0	0	0	3	0	0	0	0	0	0	0	0	0	0
Hap_144	0	0	0	0	1	0	0	0	0	0	0	0	0	0	0
Hap_145	0	0	0	0	1	0	0	0	0	0	0	0	0	0	0
Hap_146	0	0	0	0	1	0	0	0	0	0	0	0	0	0	0
Hap_147	0	0	0	0	1	0	0	0	0	0	0	0	0	0	0
Hap_148	0	0	0	0	3	7	1	0	0	1	0	9	0	0	0
Hap_149	0	0	0	0	2	0	0	0	0	0	0	0	0	0	0
Hap_150	0	0	0	0	1	0	0	0	0	0	0	0	0	0	0
Hap_151	0	0	0	0	1	0	0	0	0	0	0	0	0	0	0
Hap_152	0	0	0	0	1	0	0	0	0	0	0	0	0	0	0
Hap_153	0	0	0	0	2	0	0	0	1	0	0	1	0	0	0
Hap_154	0	0	0	0	1	0	0	0	0	0	0	0	0	0	0
Hap_155	0	0	0	0	1	0	0	0	0	0	0	0	0	0	0
Hap_156	0	0	0	0	1	1	0	0	0	0	0	1	0	0	0
Hap_157	0	0	0	0	1	0	0	0	0	0	0	0	0	0	0
Hap_158	0	0	0	0	1	0	0	0	0	0	0	0	0	0	0
Hap_159	0	0	0	0	1	0	0	0	0	0	0	0	0	0	0
Hap_160	0	0	0	0	1	0	0	0	0	0	0	0	0	0	0
Hap_161	0	0	0	0	1	0	0	0	0	0	0	0	0	0	0
Hap_162	0	0	0	0	1	0	3	0	0	0	0	0	0	0	0
Hap_163	0	0	0	0	1	0	0	0	0	0	0	0	0	0	0
Hap_164	0	0	0	0	1	0	0	0	0	0	0	2	0	0	0
Hap_165	0	0	0	0	1	0	0	0	0	0	0	0	0	0	0
Hap_166	0	0	0	0	1	1	0	0	0	0	0	0	0	0	0
Hap_167	0	0	0	0	1	2	1	0	4	1	0	7	0	0	0
Hap_168	0	0	0	0	1	6	1	0	0	0	0	9	0	0	0
Hap_169	0	0	0	0	0	1	0	0	0	0	0	1	0	0	0
Hap_170	0	0	0	0	0	1	0	0	0	0	0	0	0	0	0
Hap_171	0	0	0	0	0	1	0	0	0	0	0	0	0	0	0
Hap_172	0	0	0	0	0	1	0	0	0	0	0	0	0	0	0
Hap_173	0	0	0	0	0	1	0	0	0	0	0	0	0	0	0
Hap_174	0	0	0	0	0	1	0	0	0	0	0	0	0	0	0
Hap_175	0	0	0	0	0	1	0	0	0	0	0	0	0	0	0
Hap_176	0	0	0	0	0	1	0	0	0	0	0	0	0	0	0
Hap_177	0	0	0	0	0	1	0	0	0	0	0	0	0	0	0
Hap_178	0	0	0	0	0	1	0	0	0	0	0	0	0	0	0
Hap_179	0	0	0	0	0	1	0	0	0	0	0	0	0	0	0
Hap_180	0	0	0	0	0	1	0	0	0	0	0	0	0	0	0
Hap_181	0	0	0	0	0	1	0	0	0	0	0	0	0	0	0
Hap_182	0	0	0	0	0	1	0	0	0	0	0	0	0	0	0
Hap_183	0	0	0	0	0	1	0	0	0	0	0	0	0	0	0
Hap_184	0	0	0	0	0	1	0	0	0	0	0	0	0	0	0
Hap_185	0	0	0	0	0	3	0	0	0	0	0	0	0	0	0
Hap_186	0	0	0	0	0	1	0	0	0	0	0	0	0	0	0
Hap_187	0	0	0	0	0	3	0	0	0	1	0	0	0	0	0
Hap_188	0	0	0	0	0	1	0	0	0	0	0	0	0	0	0
Hap_189	0	0	0	0	0	1	0	0	0	0	0	0	0	0	0
Hap_190	0	0	0	0	0	1	0	0	0	0	0	0	0	0	0
Hap_191	0	0	0	0	0	1	0	0	0	2	0	0	0	0	0
Hap_192	0	0	0	0	0	1	0	0	0	0	0	0	0	0	0
Hap_193	0	0	0	0	0	1	0	0	0	0	0	0	0	0	0
Hap_194	0	0	0	0	0	1	0	0	0	0	0	0	0	0	0
Hap_195	0	0	0	0	0	1	0	0	0	0	0	0	0	0	0
Hap_196	0	0	0	0	0	1	0	0	0	0	0	0	0	0	0
Hap_197	0	0	0	0	0	1	0	0	0	0	0	0	0	0	0
Hap_198	0	0	0	0	0	1	0	0	0	0	0	0	0	0	0
Hap_199	0	0	0	0	0	1	0	0	0	0	0	0	0	0	0
Hap_200	0	0	0	0	0	1	0	0	0	0	0	0	0	0	0
Hap_201	0	0	0	0	0	1	0	0	0	0	0	0	0	0	0
Hap_202	0	0	0	0	0	1	0	0	0	0	0	0	0	0	0
Hap_203	0	0	0	0	0	1	0	0	0	0	0	0	0	0	0
Hap_204	0	0	0	0	0	1	0	0	0	0	0	0	0	0	0
Hap_205	0	0	0	0	0	1	0	0	0	0	0	0	0	0	0
Hap_206	0	0	0	0	0	1	0	0	0	0	0	0	0	0	0
Hap_207	0	0	0	0	0	1	0	0	0	0	0	0	0	0	0
Hap_208	0	0	0	0	0	1	0	0	0	0	0	0	0	0	0
Hap_209	0	0	0	0	0	1	0	0	0	0	0	0	0	0	0
Hap_210	0	0	0	0	0	1	0	0	0	0	0	0	0	0	0
Hap_211	0	0	0	0	0	1	0	0	0	0	0	0	0	0	0
Hap_212	0	0	0	0	0	1	0	0	0	0	0	0	0	0	0
Hap_213	0	0	0	0	0	1	0	0	0	0	0	0	0	0	0
Hap_214	0	0	0	0	0	1	0	0	0	0	0	0	0	0	0
Hap_215	0	0	0	0	0	1	0	0	0	0	0	0	0	0	0
Hap_216	0	0	0	0	0	1	0	0	0	0	0	0	0	0	0
Hap_217	0	0	0	0	0	1	0	0	0	0	0	0	0	0	0
Hap_218	0	0	0	0	0	1	0	0	0	0	0	0	0	0	0
Hap_219	0	0	0	0	0	1	0	0	0	0	0	0	0	0	0
Hap_220	0	0	0	0	0	1	0	0	0	0	0	0	0	0	0
Hap_221	0	0	0	0	0	1	0	0	0	0	0	1	0	0	0
Hap_222	0	0	0	0	0	1	0	0	0	0	0	0	0	0	0
Hap_223	0	0	0	0	0	2	0	0	0	0	0	2	0	0	0
Hap_224	0	0	0	0	0	1	0	0	0	0	0	0	0	0	0
Hap_225	0	0	0	0	0	1	0	0	0	0	0	0	0	0	0
Hap_226	0	0	0	0	0	1	0	0	0	0	0	0	0	0	0
Hap_227	0	0	0	0	0	1	0	0	0	0	0	0	0	0	0
Hap_228	0	0	0	0	0	1	0	0	0	1	0	0	0	0	0
Hap_229	0	0	0	0	0	2	0	0	0	0	0	0	0	0	0
Hap_230	0	0	0	0	0	2	0	0	0	0	0	0	0	0	0
Hap_231	0	0	0	0	0	1	0	0	0	0	0	0	0	0	0
Hap_232	0	0	0	0	0	2	0	0	0	0	0	0	0	0	0
Hap_233	0	0	0	0	0	1	0	0	0	0	0	0	0	0	0
Hap_234	0	0	0	0	0	1	0	0	0	0	0	0	0	0	0
Hap_235	0	0	0	0	0	1	0	0	0	0	0	0	0	0	0
Hap_236	0	0	0	0	0	1	0	0	0	0	0	0	0	0	0
Hap_237	0	0	0	0	0	1	0	0	0	0	0	0	0	0	0
Hap_238	0	0	0	0	0	1	0	0	0	0	0	0	0	0	0
Hap_239	0	0	0	0	0	1	0	0	0	0	0	0	0	0	0
Hap_240	0	0	0	0	0	1	0	0	0	0	0	0	0	0	0
Hap_241	0	0	0	0	0	1	0	0	0	0	0	0	0	0	0
Hap_242	0	0	0	0	0	1	0	0	0	0	0	0	0	0	0
Hap_243	0	0	0	0	0	1	0	0	0	0	0	0	0	0	0
Hap_244	0	0	0	0	0	1	0	0	0	0	0	0	0	0	0
Hap_245	0	0	0	0	0	1	0	0	0	0	0	0	0	0	0
Hap_246	0	0	0	0	0	1	0	0	0	0	0	0	0	0	0
Hap_247	0	0	0	0	0	2	0	0	0	0	0	0	0	0	0
Hap_248	0	0	0	0	0	1	0	0	0	0	0	0	0	0	0
Hap_249	0	0	0	0	0	1	0	0	0	0	0	0	0	0	0
Hap_250	0	0	0	0	0	1	0	0	0	0	0	0	0	0	0
Hap_251	0	0	0	0	0	1	0	0	0	0	0	0	0	0	0
Hap_252	0	0	0	0	0	1	0	0	0	0	0	0	0	0	0
Hap_253	0	0	0	0	0	1	0	0	0	0	0	0	0	0	0
Hap_254	0	0	0	0	0	1	0	0	0	0	0	0	0	0	0
Hap_255	0	0	0	0	0	1	0	0	0	0	0	0	0	0	0
Hap_256	0	0	0	0	0	1	0	0	0	0	0	0	0	0	0
Hap_257	0	0	0	0	0	2	1	0	0	0	0	2	0	0	0
Hap_258	0	0	0	0	0	1	0	0	0	0	0	0	0	0	0
Hap_259	0	0	0	0	0	1	0	0	0	0	0	0	0	0	0
Hap_260	0	0	0	0	0	1	0	0	0	0	0	0	0	0	0
Hap_261	0	0	0	0	0	1	0	0	0	0	0	0	0	0	0
Hap_262	0	0	0	0	0	1	0	0	0	0	0	0	0	0	0
Hap_263	0	0	0	0	0	2	0	0	0	0	0	0	0	0	0
Hap_264	0	0	0	0	0	1	0	0	0	0	0	0	0	0	0
Hap_265	0	0	0	0	0	1	0	0	0	0	0	0	0	0	0
Hap_266	0	0	0	0	0	1	0	0	0	0	0	1	0	0	0
Hap_267	0	0	0	0	0	1	0	0	0	0	0	1	0	0	0
Hap_268	0	0	0	0	0	1	0	0	0	0	0	0	0	0	0
Hap_269	0	0	0	0	0	1	0	0	0	0	0	0	0	0	0
Hap_270	0	0	0	0	0	1	0	0	0	0	0	0	0	0	0
Hap_271	0	0	0	0	0	1	0	0	0	0	0	0	0	0	0
Hap_272	0	0	0	0	0	1	0	0	0	0	0	0	0	0	0
Hap_273	0	0	0	0	0	1	0	0	0	0	0	0	0	0	0
Hap_274	0	0	0	0	0	1	0	0	0	0	0	0	0	0	0
Hap_275	0	0	0	0	0	1	0	0	0	0	0	0	0	0	0
Hap_276	0	0	0	0	0	1	0	0	0	0	0	0	0	0	0
Hap_277	0	0	0	0	0	1	0	0	0	0	0	0	0	0	0
Hap_278	0	0	0	0	0	1	1	0	0	0	0	0	0	0	0
Hap_279	0	0	0	0	0	1	0	0	0	0	0	0	0	0	0
Hap_280	0	0	0	0	0	1	0	0	0	0	0	0	0	0	0
Hap_281	0	0	0	0	0	1	0	0	0	0	0	0	0	0	0
Hap_282	0	0	0	0	0	1	0	0	0	0	0	0	0	0	0
Hap_283	0	0	0	0	0	1	0	0	0	0	0	0	0	0	0
Hap_284	0	0	0	0	0	1	0	0	0	0	0	0	0	0	0
Hap_285	0	0	0	0	0	1	0	0	0	0	0	0	0	0	0
Hap_286	0	0	0	0	0	1	0	0	0	0	0	0	0	0	0
Hap_287	0	0	0	0	0	1	0	0	0	0	0	0	0	0	0
Hap_288	0	0	0	0	0	1	0	0	0	0	0	0	0	0	0
Hap_289	0	0	0	0	0	1	0	0	0	0	0	0	0	0	0
Hap_290	0	0	0	0	0	1	0	0	0	0	0	0	0	0	0
Hap_291	0	0	0	0	0	1	0	0	0	0	0	0	0	0	0
Hap_292	0	0	0	0	0	1	0	0	0	0	0	0	0	0	0
Hap_293	0	0	0	0	0	1	0	0	0	0	0	0	0	0	0
Hap_294	0	0	0	0	0	1	0	0	0	0	0	0	0	0	0
Hap_295	0	0	0	0	0	1	1	0	0	0	0	0	0	0	0
Hap_296	0	0	0	0	0	1	0	0	0	0	0	1	0	0	0
Hap_297	0	0	0	0	0	1	0	0	0	0	0	0	0	0	0
Hap_298	0	0	0	0	0	1	0	0	0	0	0	0	0	0	0
Hap_299	0	0	0	0	0	1	0	0	0	1	0	0	0	0	0
Hap_300	0	0	0	0	0	1	0	0	0	0	0	0	0	0	0
Hap_301	0	0	0	0	0	1	0	0	0	0	0	0	0	0	0
Hap_302	0	0	0	0	0	1	0	0	0	0	0	0	0	0	0
Hap_303	0	0	0	0	0	1	0	0	0	0	0	0	0	0	0
Hap_304	0	0	0	0	0	1	0	0	0	0	0	0	0	0	0
Hap_305	0	0	0	0	0	1	0	0	0	0	0	0	0	0	0
Hap_306	0	0	0	0	0	1	0	0	0	0	0	0	0	0	0
Hap_307	0	0	0	0	0	1	0	0	0	0	0	0	0	0	0
Hap_308	0	0	0	0	0	1	0	0	0	0	0	0	0	0	0
Hap_309	0	0	0	0	0	2	0	0	0	0	0	0	0	0	0
Hap_310	0	0	0	0	0	1	0	0	0	0	0	0	0	0	0
Hap_311	0	0	0	0	0	1	0	0	0	0	0	0	0	0	0
Hap_312	0	0	0	0	0	1	0	0	0	0	0	0	0	0	0
Hap_313	0	0	0	0	0	1	0	0	0	0	0	0	0	0	0
Hap_314	0	0	0	0	0	1	0	0	0	0	0	0	0	0	0
Hap_315	0	0	0	0	0	1	0	0	0	0	0	0	0	0	0
Hap_316	0	0	0	0	0	1	0	0	0	0	0	0	0	0	0
Hap_317	0	0	0	0	0	1	0	0	0	0	0	0	0	0	0
Hap_318	0	0	0	0	0	1	0	0	0	0	0	0	0	0	0
Hap_319	0	0	0	0	0	1	0	0	0	0	0	0	0	0	0
Hap_320	0	0	0	0	0	1	0	0	0	0	0	0	0	0	0
Hap_321	0	0	0	0	0	1	0	0	0	0	0	0	0	0	0
Hap_322	0	0	0	0	0	1	0	0	0	0	0	0	0	0	0
Hap_323	0	0	0	0	0	1	0	0	0	0	0	0	0	0	0
Hap_324	0	0	0	0	0	1	0	0	0	0	0	0	0	0	0
Hap_325	0	0	0	0	0	1	0	0	0	0	0	0	0	0	0
Hap_326	0	0	0	0	0	1	0	0	0	0	0	0	0	0	0
Hap_327	0	0	0	0	0	1	0	0	0	0	0	0	0	0	0
Hap_328	0	0	0	0	0	1	0	0	0	0	0	0	0	0	0
Hap_329	0	0	0	0	0	1	0	0	0	0	0	0	0	0	0
Hap_330	0	0	0	0	0	1	0	0	0	0	0	0	0	0	0
Hap_331	0	0	0	0	0	1	0	0	0	0	0	0	0	0	0
Hap_332	0	0	0	0	0	1	0	0	0	0	0	0	0	0	0
Hap_333	0	0	0	0	0	1	0	0	0	0	0	0	0	0	0
Hap_334	0	0	0	0	0	1	0	0	0	0	0	0	0	0	0
Hap_335	0	0	0	0	0	1	0	0	0	0	0	0	0	0	0
Hap_336	0	0	0	0	0	1	0	0	0	0	0	0	0	0	0
Hap_337	0	0	0	0	0	1	0	0	0	0	0	0	0	0	0
Hap_338	0	0	0	0	0	1	0	0	0	0	0	0	0	0	0
Hap_339	0	0	0	0	0	1	0	0	0	0	0	1	0	0	0
Hap_340	0	0	0	0	0	1	0	0	0	0	0	0	0	0	0
Hap_341	0	0	0	0	0	1	0	0	0	0	0	0	0	0	0
Hap_342	0	0	0	0	0	1	0	0	0	0	0	0	0	0	0
Hap_343	0	0	0	0	0	1	0	0	0	0	0	0	0	0	0
Hap_344	0	0	0	0	0	1	0	0	0	0	0	0	0	0	0
Hap_345	0	0	0	0	0	1	1	0	0	0	0	2	0	0	0
Hap_346	0	0	0	0	0	1	0	0	0	0	0	0	0	0	0
Hap_347	0	0	0	0	0	1	0	0	0	0	0	2	0	0	0
Hap_348	0	0	0	0	0	1	0	0	0	0	0	0	0	0	0
Hap_349	0	0	0	0	0	1	0	0	0	0	0	0	0	0	0
Hap_350	0	0	0	0	0	1	0	0	0	0	0	0	0	0	0
Hap_351	0	0	0	0	0	0	1	0	0	0	0	0	0	0	0
Hap_352	0	0	0	0	0	0	3	0	0	0	0	2	0	0	0
Hap_353	0	0	0	0	0	0	1	0	0	0	0	0	0	0	0
Hap_354	0	0	0	0	0	0	1	0	0	0	0	0	0	0	0
Hap_355	0	0	0	0	0	0	1	0	0	0	0	0	0	0	0
Hap_356	0	0	0	0	0	0	2	0	0	0	0	0	0	0	0
Hap_357	0	0	0	0	0	0	1	0	0	0	0	0	0	0	0
Hap_358	0	0	0	0	0	0	1	0	0	0	0	0	0	0	0
Hap_359	0	0	0	0	0	0	1	0	0	0	0	1	0	0	0
Hap_360	0	0	0	0	0	0	1	0	0	0	0	0	0	0	0
Hap_361	0	0	0	0	0	0	2	0	0	0	0	0	0	0	0
Hap_362	0	0	0	0	0	0	1	0	0	1	0	0	0	0	0
Hap_363	0	0	0	0	0	0	1	0	0	0	0	0	0	0	0
Hap_364	0	0	0	0	0	0	1	0	0	0	0	0	0	0	0
Hap_365	0	0	0	0	0	0	1	0	0	0	0	0	0	0	0
Hap_366	0	0	0	0	0	0	1	0	0	0	0	0	0	0	0
Hap_367	0	0	0	0	0	0	1	0	0	0	0	0	0	0	0
Hap_368	0	0	0	0	0	0	1	0	0	0	0	0	0	0	0
Hap_369	0	0	0	0	0	0	1	0	0	0	0	0	0	0	0
Hap_370	0	0	0	0	0	0	1	0	0	0	0	0	0	8	0
Hap_371	0	0	0	0	0	0	1	0	0	0	0	0	0	0	0
Hap_372	0	0	0	0	0	0	2	0	0	0	0	0	0	0	0
Hap_373	0	0	0	0	0	0	1	0	0	0	0	0	0	0	0
Hap_374	0	0	0	0	0	0	1	0	0	0	0	0	0	0	0
Hap_375	0	0	0	0	0	0	1	0	0	0	0	0	0	0	0
Hap_376	0	0	0	0	0	0	1	0	0	0	0	0	0	0	0
Hap_377	0	0	0	0	0	0	1	0	0	0	0	0	0	0	0
Hap_378	0	0	0	0	0	0	1	0	0	0	0	0	0	0	0
Hap_379	0	0	0	0	0	0	1	0	0	0	0	0	0	0	0
Hap_380	0	0	0	0	0	0	1	0	0	0	0	0	0	0	0
Hap_381	0	0	0	0	0	0	1	0	0	0	0	0	0	0	0
Hap_382	0	0	0	0	0	0	1	0	0	0	0	0	0	0	0
Hap_383	0	0	0	0	0	0	1	0	0	0	0	0	0	0	0
Hap_384	0	0	0	0	0	0	0	1	0	0	0	0	1	0	0
Hap_385	0	0	0	0	0	0	0	2	0	0	0	0	0	0	0
Hap_386	0	0	0	0	0	0	0	1	0	0	0	0	1	0	3
Hap_387	0	0	0	0	0	0	0	1	0	0	0	0	0	0	0
Hap_388	0	0	0	0	0	0	0	1	0	0	0	0	0	0	0
Hap_389	0	0	0	0	0	0	0	6	0	0	0	0	0	0	0
Hap_390	0	0	0	0	0	0	0	1	0	0	0	0	0	0	0
Hap_391	0	0	0	0	0	0	0	1	0	0	0	0	0	0	0
Hap_392	0	0	0	0	0	0	0	1	0	0	0	0	0	0	0
Hap_393	0	0	0	0	0	0	0	2	0	0	0	0	0	0	0
Hap_394	0	0	0	0	0	0	0	1	0	0	0	0	0	0	0
Hap_395	0	0	0	0	0	0	0	0	1	0	0	0	0	0	0
Hap_396	0	0	0	0	0	0	0	0	1	0	0	0	0	0	0
Hap_397	0	0	0	0	0	0	0	0	1	0	0	0	0	0	0
Hap_398	0	0	0	0	0	0	0	0	1	0	0	0	0	0	0
Hap_399	0	0	0	0	0	0	0	0	1	0	0	0	0	0	0
Hap_400	0	0	0	0	0	0	0	0	1	0	0	0	0	0	0
Hap_401	0	0	0	0	0	0	0	0	1	0	0	0	0	0	0
Hap_402	0	0	0	0	0	0	0	0	1	0	0	0	0	0	0
Hap_403	0	0	0	0	0	0	0	0	1	0	0	0	0	0	0
Hap_404	0	0	0	0	0	0	0	0	1	0	0	0	0	0	0
Hap_405	0	0	0	0	0	0	0	0	1	0	0	0	0	0	0
Hap_406	0	0	0	0	0	0	0	0	1	0	0	0	0	0	0
Hap_407	0	0	0	0	0	0	0	0	1	0	0	0	0	0	0
Hap_408	0	0	0	0	0	0	0	0	1	0	0	0	0	0	0
Hap_409	0	0	0	0	0	0	0	0	1	0	0	0	0	0	0
Hap_410	0	0	0	0	0	0	0	0	1	0	0	0	0	0	0
Hap_411	0	0	0	0	0	0	0	0	1	0	0	0	0	0	0
Hap_412	0	0	0	0	0	0	0	0	1	0	0	0	0	0	0
Hap_413	0	0	0	0	0	0	0	0	1	0	0	0	0	0	0
Hap_414	0	0	0	0	0	0	0	0	2	0	0	0	0	0	0
Hap_415	0	0	0	0	0	0	0	0	1	0	0	0	0	0	0
Hap_416	0	0	0	0	0	0	0	0	1	0	0	0	0	0	0
Hap_417	0	0	0	0	0	0	0	0	1	0	0	0	0	0	0
Hap_418	0	0	0	0	0	0	0	0	1	0	0	0	0	0	0
Hap_419	0	0	0	0	0	0	0	0	1	0	0	0	0	0	0
Hap_420	0	0	0	0	0	0	0	0	1	0	0	0	0	0	0
Hap_421	0	0	0	0	0	0	0	0	1	0	0	0	0	0	0
Hap_422	0	0	0	0	0	0	0	0	1	0	0	0	0	0	0
Hap_423	0	0	0	0	0	0	0	0	2	0	0	0	0	0	0
Hap_424	0	0	0	0	0	0	0	0	1	0	0	0	0	0	0
Hap_425	0	0	0	0	0	0	0	0	2	0	0	0	0	0	0
Hap_426	0	0	0	0	0	0	0	0	1	0	0	0	0	0	0
Hap_427	0	0	0	0	0	0	0	0	1	0	0	0	0	0	0
Hap_428	0	0	0	0	0	0	0	0	1	0	0	0	0	0	0
Hap_429	0	0	0	0	0	0	0	0	5	0	0	0	0	0	0
Hap_430	0	0	0	0	0	0	0	0	4	0	0	0	0	0	0
Hap_431	0	0	0	0	0	0	0	0	1	0	0	0	0	0	0
Hap_432	0	0	0	0	0	0	0	0	1	0	0	0	0	0	0
Hap_433	0	0	0	0	0	0	0	0	1	0	0	0	0	0	0
Hap_434	0	0	0	0	0	0	0	0	1	0	0	0	0	0	0
Hap_435	0	0	0	0	0	0	0	0	1	0	0	0	0	0	0
Hap_436	0	0	0	0	0	0	0	0	1	0	0	0	0	0	0
Hap_437	0	0	0	0	0	0	0	0	1	0	0	0	0	0	0
Hap_438	0	0	0	0	0	0	0	0	3	0	0	0	0	0	0
Hap_439	0	0	0	0	0	0	0	0	1	0	0	0	0	0	0
Hap_440	0	0	0	0	0	0	0	0	1	0	0	0	0	0	0
Hap_441	0	0	0	0	0	0	0	0	1	0	0	0	0	0	0
Hap_442	0	0	0	0	0	0	0	0	1	0	0	0	0	0	0
Hap_443	0	0	0	0	0	0	0	0	1	0	0	0	0	0	0
Hap_444	0	0	0	0	0	0	0	0	1	0	0	0	0	0	0
Hap_445	0	0	0	0	0	0	0	0	1	0	0	0	0	0	0
Hap_446	0	0	0	0	0	0	0	0	1	0	0	0	0	0	0
Hap_447	0	0	0	0	0	0	0	0	1	0	0	0	0	0	0
Hap_448	0	0	0	0	0	0	0	0	1	0	0	0	0	0	0
Hap_449	0	0	0	0	0	0	0	0	1	0	0	0	0	0	0
Hap_450	0	0	0	0	0	0	0	0	1	0	0	0	0	0	0
Hap_451	0	0	0	0	0	0	0	0	1	0	0	0	0	0	0
Hap_452	0	0	0	0	0	0	0	0	1	0	0	0	0	0	0
Hap_453	0	0	0	0	0	0	0	0	1	0	0	0	0	0	0
Hap_454	0	0	0	0	0	0	0	0	1	0	0	0	0	0	0
Hap_455	0	0	0	0	0	0	0	0	1	0	0	0	0	0	0
Hap_456	0	0	0	0	0	0	0	0	1	0	0	0	0	0	0
Hap_457	0	0	0	0	0	0	0	0	1	0	0	0	0	0	0
Hap_458	0	0	0	0	0	0	0	0	1	0	0	0	0	0	0
Hap_459	0	0	0	0	0	0	0	0	1	0	0	0	0	0	0
Hap_460	0	0	0	0	0	0	0	0	1	0	0	0	0	0	0
Hap_461	0	0	0	0	0	0	0	0	1	0	0	0	0	0	0
Hap_462	0	0	0	0	0	0	0	0	1	0	0	0	0	0	0
Hap_463	0	0	0	0	0	0	0	0	1	0	0	0	0	0	0
Hap_464	0	0	0	0	0	0	0	0	1	0	0	0	0	0	0
Hap_465	0	0	0	0	0	0	0	0	2	0	0	0	0	0	0
Hap_466	0	0	0	0	0	0	0	0	1	0	0	0	0	0	0
Hap_467	0	0	0	0	0	0	0	0	1	0	0	0	0	0	0
Hap_468	0	0	0	0	0	0	0	0	1	0	0	0	0	0	0
Hap_469	0	0	0	0	0	0	0	0	2	0	0	0	0	0	0
Hap_470	0	0	0	0	0	0	0	0	0	1	0	0	0	0	0
Hap_471	0	0	0	0	0	0	0	0	0	1	0	0	0	0	0
Hap_472	0	0	0	0	0	0	0	0	0	1	0	0	0	0	0
Hap_473	0	0	0	0	0	0	0	0	0	1	0	0	0	0	0
Hap_474	0	0	0	0	0	0	0	0	0	1	0	0	0	0	0
Hap_475	0	0	0	0	0	0	0	0	0	1	0	0	0	0	0
Hap_476	0	0	0	0	0	0	0	0	0	1	0	0	0	0	0
Hap_477	0	0	0	0	0	0	0	0	0	1	0	0	0	0	0
Hap_478	0	0	0	0	0	0	0	0	0	1	0	0	0	0	0
Hap_479	0	0	0	0	0	0	0	0	0	1	0	0	0	0	0
Hap_480	0	0	0	0	0	0	0	0	0	1	0	0	0	0	0
Hap_481	0	0	0	0	0	0	0	0	0	1	0	0	0	0	0
Hap_482	0	0	0	0	0	0	0	0	0	1	0	0	0	0	0
Hap_483	0	0	0	0	0	0	0	0	0	1	0	0	0	0	0
Hap_484	0	0	0	0	0	0	0	0	0	1	0	0	0	0	0
Hap_485	0	0	0	0	0	0	0	0	0	1	0	0	0	0	0
Hap_486	0	0	0	0	0	0	0	0	0	1	0	0	0	0	0
Hap_487	0	0	0	0	0	0	0	0	0	1	0	0	0	0	0
Hap_488	0	0	0	0	0	0	0	0	0	1	0	0	0	0	0
Hap_489	0	0	0	0	0	0	0	0	0	1	0	0	0	0	0
Hap_490	0	0	0	0	0	0	0	0	0	1	0	0	0	0	0
Hap_491	0	0	0	0	0	0	0	0	0	1	0	0	0	0	0
Hap_492	0	0	0	0	0	0	0	0	0	1	0	0	0	0	0
Hap_493	0	0	0	0	0	0	0	0	0	1	0	0	0	0	0
Hap_494	0	0	0	0	0	0	0	0	0	1	0	0	0	0	0
Hap_495	0	0	0	0	0	0	0	0	0	1	0	0	0	0	0
Hap_496	0	0	0	0	0	0	0	0	0	1	0	0	0	0	0
Hap_497	0	0	0	0	0	0	0	0	0	1	0	0	0	0	0
Hap_498	0	0	0	0	0	0	0	0	0	1	0	0	0	0	0
Hap_499	0	0	0	0	0	0	0	0	0	1	0	0	0	0	0
Hap_500	0	0	0	0	0	0	0	0	0	1	0	0	0	0	0
Hap_501	0	0	0	0	0	0	0	0	0	0	3	0	0	0	1
Hap_502	0	0	0	0	0	0	0	0	0	0	1	0	0	0	0
Hap_503	0	0	0	0	0	0	0	0	0	0	3	0	0	0	0
Hap_504	0	0	0	0	0	0	0	0	0	0	3	0	0	0	0
Hap_505	0	0	0	0	0	0	0	0	0	0	2	0	0	0	0
Hap_506	0	0	0	0	0	0	0	0	0	0	1	0	0	0	0
Hap_507	0	0	0	0	0	0	0	0	0	0	7	0	0	0	7
Hap_508	0	0	0	0	0	0	0	0	0	0	3	0	0	0	0
Hap_509	0	0	0	0	0	0	0	0	0	0	3	0	0	0	7
Hap_510	0	0	0	0	0	0	0	0	0	0	1	0	0	0	4
Hap_511	0	0	0	0	0	0	0	0	0	0	1	0	0	0	2
Hap_512	0	0	0	0	0	0	0	0	0	0	1	0	0	0	0
Hap_513	0	0	0	0	0	0	0	0	0	0	1	0	0	0	0
Hap_514	0	0	0	0	0	0	0	0	0	0	1	0	0	0	0
Hap_515	0	0	0	0	0	0	0	0	0	0	0	1	0	0	0
Hap_516	0	0	0	0	0	0	0	0	0	0	0	1	0	0	0
Hap_517	0	0	0	0	0	0	0	0	0	0	0	1	0	0	0
Hap_518	0	0	0	0	0	0	0	0	0	0	0	1	0	0	0
Hap_519	0	0	0	0	0	0	0	0	0	0	0	1	0	0	0
Hap_520	0	0	0	0	0	0	0	0	0	0	0	1	0	0	0
Hap_521	0	0	0	0	0	0	0	0	0	0	0	1	0	0	0
Hap_522	0	0	0	0	0	0	0	0	0	0	0	4	0	0	0
Hap_523	0	0	0	0	0	0	0	0	0	0	0	7	0	0	0
Hap_524	0	0	0	0	0	0	0	0	0	0	0	1	0	0	0
Hap_525	0	0	0	0	0	0	0	0	0	0	0	1	0	0	0
Hap_526	0	0	0	0	0	0	0	0	0	0	0	2	0	0	0
Hap_527	0	0	0	0	0	0	0	0	0	0	0	1	0	0	0
Hap_528	0	0	0	0	0	0	0	0	0	0	0	3	0	0	0
Hap_529	0	0	0	0	0	0	0	0	0	0	0	3	0	0	0
Hap_530	0	0	0	0	0	0	0	0	0	0	0	1	0	0	0
Hap_531	0	0	0	0	0	0	0	0	0	0	0	1	0	0	0
Hap_532	0	0	0	0	0	0	0	0	0	0	0	1	0	0	0
Hap_533	0	0	0	0	0	0	0	0	0	0	0	2	0	0	0
Hap_534	0	0	0	0	0	0	0	0	0	0	0	1	0	0	0
Hap_535	0	0	0	0	0	0	0	0	0	0	0	1	0	0	0
Hap_536	0	0	0	0	0	0	0	0	0	0	0	2	0	0	0
Hap_537	0	0	0	0	0	0	0	0	0	0	0	1	0	0	0
Hap_538	0	0	0	0	0	0	0	0	0	0	0	1	0	0	0
Hap_539	0	0	0	0	0	0	0	0	0	0	0	1	0	0	0
Hap_540	0	0	0	0	0	0	0	0	0	0	0	1	0	0	0
Hap_541	0	0	0	0	0	0	0	0	0	0	0	1	0	0	0
Hap_542	0	0	0	0	0	0	0	0	0	0	0	1	0	0	0
Hap_543	0	0	0	0	0	0	0	0	0	0	0	1	0	0	0
Hap_544	0	0	0	0	0	0	0	0	0	0	0	1	0	0	0
Hap_545	0	0	0	0	0	0	0	0	0	0	0	1	0	0	0
Hap_546	0	0	0	0	0	0	0	0	0	0	0	1	0	0	0
Hap_547	0	0	0	0	0	0	0	0	0	0	0	1	0	0	0
Hap_548	0	0	0	0	0	0	0	0	0	0	0	1	0	0	0
Hap_549	0	0	0	0	0	0	0	0	0	0	0	1	0	0	0
Hap_550	0	0	0	0	0	0	0	0	0	0	0	1	0	0	0
Hap_551	0	0	0	0	0	0	0	0	0	0	0	1	0	0	0
Hap_552	0	0	0	0	0	0	0	0	0	0	0	1	0	0	0
Hap_553	0	0	0	0	0	0	0	0	0	0	0	1	0	0	0
Hap_554	0	0	0	0	0	0	0	0	0	0	0	1	0	0	0
Hap_555	0	0	0	0	0	0	0	0	0	0	0	1	0	0	0
Hap_556	0	0	0	0	0	0	0	0	0	0	0	1	0	0	0
Hap_557	0	0	0	0	0	0	0	0	0	0	0	1	0	0	0
Hap_558	0	0	0	0	0	0	0	0	0	0	0	0	6	0	0
Hap_559	0	0	0	0	0	0	0	0	0	0	0	0	3	0	0
Hap_560	0	0	0	0	0	0	0	0	0	0	0	0	4	0	0
Hap_561	0	0	0	0	0	0	0	0	0	0	0	0	1	0	0
Hap_562	0	0	0	0	0	0	0	0	0	0	0	0	3	0	0
Hap_563	0	0	0	0	0	0	0	0	0	0	0	0	5	0	0
Hap_564	0	0	0	0	0	0	0	0	0	0	0	0	1	0	0
Hap_565	0	0	0	0	0	0	0	0	0	0	0	0	1	0	0
Hap_566	0	0	0	0	0	0	0	0	0	0	0	0	0	0	3
Hap_567	0	0	0	0	0	0	0	0	0	0	0	0	0	0	2
Hap_568	0	0	0	0	0	0	0	0	0	0	0	0	0	0	9
Hap_569	0	0	0	0	0	0	0	0	0	0	0	0	0	0	4
Hap_570	0	0	0	0	0	0	0	0	0	0	0	0	0	0	2
Hap_571	0	0	0	0	0	0	0	0	0	0	0	0	0	0	7
Hap_572	0	0	0	0	0	0	0	0	0	0	0	0	0	0	2
Hap_573	0	0	0	0	0	0	0	0	0	0	0	0	0	0	1
Hap_574	0	0	0	0	0	0	0	0	0	0	0	0	0	0	1
Hap_575	0	0	0	0	0	0	0	0	0	0	0	0	0	0	2
Hap_576	0	0	0	0	0	0	0	0	0	0	0	0	0	0	1
Hap_577	0	0	0	0	0	0	0	0	0	0	0	0	0	0	1
Hap_578	0	0	0	0	0	0	0	0	0	0	0	0	0	1	0
Hap_579	0	0	0	0	0	0	0	0	0	0	0	0	0	1	0
Hap_580	0	0	0	0	0	0	0	0	0	0	0	0	0	1	0
Hap_581	0	0	0	0	0	0	0	0	0	0	0	0	0	1	0
Hap_582	0	0	0	0	0	0	0	0	0	0	0	0	0	3	0
Hap_583	0	0	0	0	0	0	0	0	0	0	0	0	0	3	0
Hap_584	0	0	0	0	0	0	0	0	0	0	0	0	0	1	0
Hap_585	0	0	0	0	0	0	0	0	0	0	0	0	0	1	0
Hap_586	0	0	0	0	0	0	0	0	0	0	0	0	0	5	0
Hap_587	0	0	0	0	0	0	0	0	0	0	0	0	0	1	0
Hap_588	0	0	0	0	0	0	0	0	0	0	0	0	0	1	0
Hap_589	0	0	0	0	0	0	0	0	0	0	0	0	0	1	0
Hap_590	0	0	0	0	0	0	0	0	0	0	0	0	0	1	0
Hap_591	0	0	0	0	0	0	0	0	0	0	0	0	0	5	0
Hap_592	0	0	0	0	0	0	0	0	0	0	0	0	0	1	0
Hap_593	0	0	0	0	0	0	0	0	0	0	0	0	0	1	0
Hap_594	0	0	0	0	0	0	0	0	0	0	0	0	0	1	0
Hap_595	0	0	0	0	0	0	0	0	0	0	0	0	0	1	0
Hap_596	0	0	0	0	0	0	0	0	0	0	0	0	0	1	0
Hap_597	0	0	0	0	0	0	0	0	0	0	0	0	0	3	0
Hap_598	0	0	0	0	0	0	0	0	0	0	0	0	0	1	0
Hap_599	0	0	0	0	0	0	0	0	0	0	0	0	0	2	0
Hap_600	0	0	0	0	0	0	0	0	0	0	0	0	0	1	0
Hap_601	0	0	0	0	0	0	0	0	0	0	0	0	0	1	0
Hap_602	0	0	0	0	0	0	0	0	0	0	0	0	0	1	0
Hap_603	0	0	0	0	0	0	0	0	0	0	0	0	0	1	0
Hap_604	0	0	0	0	0	0	0	0	0	0	0	0	0	1	0
Hap_605	0	0	0	0	0	0	0	0	0	0	0	0	0	1	0
Hap_606	0	0	0	0	0	0	0	0	0	0	0	0	0	1	0
Hap_607	0	0	0	0	0	0	0	0	0	0	0	0	0	1	0
Hap_608	0	0	0	0	0	0	0	0	0	0	0	0	0	1	0
Hap_609	0	0	0	0	0	0	0	0	0	0	0	0	0	1	0
Hap_610	0	0	0	0	0	0	0	0	0	0	0	0	0	3	0
Hap_611	0	0	0	0	0	0	0	0	0	0	0	0	0	1	0
Hap_612	0	0	0	0	0	0	0	0	0	0	0	0	0	1	0
Hap_613	0	0	0	0	0	0	0	0	0	0	0	0	0	1	0
Hap_614	0	0	0	0	0	0	0	0	0	0	0	0	0	1	0
Hap_615	0	0	0	0	0	0	0	0	0	0	0	0	0	1	0
Hap_616	0	0	0	0	0	0	0	0	0	0	0	0	0	1	0
Hap_617	0	0	0	0	0	0	0	0	0	0	0	0	0	3	0
Hap_618	0	0	0	0	0	0	0	0	0	0	0	0	0	1	0
Hap_619	0	0	0	0	0	0	0	0	0	0	0	0	0	1	0
Hap_620	0	0	0	0	0	0	0	0	0	0	0	0	0	1	0
Hap_621	0	0	0	0	0	0	0	0	0	0	0	0	0	2	0
Hap_622	0	0	0	0	0	0	0	0	0	0	0	0	0	2	0
Hap_623	0	0	0	0	0	0	0	0	0	0	0	0	0	1	0
Hap_624	0	0	0	0	0	0	0	0	0	0	0	0	0	1	0
Hap_625	0	0	0	0	0	0	0	0	0	0	0	0	0	1	0
Hap_626	0	0	0	0	0	0	0	0	0	0	0	0	0	1	0
Hap_627	0	0	0	0	0	0	0	0	0	0	0	0	0	1	0
Hap_628	0	0	0	0	0	0	0	0	0	0	0	0	0	1	0
Hap_629	0	0	0	0	0	0	0	0	0	0	0	0	0	1	0
Hap_630	0	0	0	0	0	0	0	0	0	0	0	0	0	1	0
Hap_631	0	0	0	0	0	0	0	0	0	0	0	0	0	1	0
Hap_632	0	0	0	0	0	0	0	0	0	0	0	0	0	1	0
Hap_633	0	0	0	0	0	0	0	0	0	0	0	0	0	1	0
Hap_634	0	0	0	0	0	0	0	0	0	0	0	0	0	1	0
Hap_635	0	0	0	0	0	0	0	0	0	0	0	0	0	1	0
Hap_636	0	0	0	0	0	0	0	0	0	0	0	0	0	1	0
Hap_637	0	0	0	0	0	0	0	0	0	0	0	0	0	1	0
Hap_638	0	0	0	0	0	0	0	0	0	0	0	0	0	1	0
Hap_639	0	0	0	0	0	0	0	0	0	0	0	0	0	1	0
Hap_640	0	0	0	0	0	0	0	0	0	0	0	0	0	1	0
Hap_641	0	0	0	0	0	0	0	0	0	0	0	0	0	1	0
Hap_642	0	0	0	0	0	0	0	0	0	0	0	0	0	1	0
Hap_643	0	0	0	0	0	0	0	0	0	0	0	0	0	1	0
Hap_644	0	0	0	0	0	0	0	0	0	0	0	0	0	1	0
Hap_645	0	0	0	0	0	0	0	0	0	0	0	0	0	2	0
Hap_646	0	0	0	0	0	0	0	0	0	0	0	0	0	2	0
Hap_647	0	0	0	0	0	0	0	0	0	0	0	0	0	1	0
Hap_648	0	0	0	0	0	0	0	0	0	0	0	0	0	1	0
Hap_649	0	0	0	0	0	0	0	0	0	0	0	0	0	1	0
Hap_650	0	0	0	0	0	0	0	0	0	0	0	0	0	1	0
Hap_651	0	0	0	0	0	0	0	0	0	0	0	0	0	1	0
Hap_652	0	0	0	0	0	0	0	0	0	0	0	0	0	1	0
Hap_653	0	0	0	0	0	0	0	0	0	0	0	0	0	1	0
Hap_654	0	0	0	0	0	0	0	0	0	0	0	0	0	1	0
Hap_655	0	0	0	0	0	0	0	0	0	0	0	0	0	1	0
Hap_656	0	0	0	0	0	0	0	0	0	0	0	0	0	1	0
Hap_657	0	0	0	0	0	0	0	0	0	0	0	0	0	1	0
Hap_658	0	0	0	0	0	0	0	0	0	0	0	0	0	1	0
Hap_659	0	0	0	0	0	0	0	0	0	0	0	0	0	1	0
Hap_660	0	0	0	0	0	0	0	0	0	0	0	0	0	1	0
Hap_661	0	0	0	0	0	0	0	0	0	0	0	0	0	1	0
;
END;
